# Supplementary material for: Origin, evolution and diversification of plant mechanosensitive channel of small conductance-like (MSL) proteins
Source: BMC Plant Biol. 2023 Oct 5;23:462. doi: 10.1186/s12870-023-04479-2 (PMC10552396; doi:10.1186/s12870-023-04479-2)
Supplement: Supplementary file 3 — Additional file 3: Supplementary Table 1. Green plants, sources of sequence and genome version information used in this study. [file 12870_2023_4479_MOESM3_ESM.xlsx]

## Sheet: Sheet1
Supplementary Table 1. Green plants, sources of sequence and genome version information used in this study.
Species name	Link of data source	Version
Abies alba	https://treegenesdb.org/	v1.1
Acer yangbiense	http://gigadb.org/dataset/100610
Actinidia chinensis	ftp://ftp.ncbi.nlm.nih.gov/genomes/all/GCA/003/024/255/GCA_003024255.1_Red5_PS1_1.69.0
Alnus glutinosa	http://gigadb.org/dataset/101042	v1
Amaranthus hypochondriacus	https://phytozome.jgi.doe.gov/pz/portal.html	v2
Amborella trichopoda	https://phytozome.jgi.doe.gov/pz/portal.html	v1.0
Ammopiptanthus nanus	http://gigadb.org/dataset/100466
Ananas comosus	https://phytozome.jgi.doe.gov/pz/portal.html	v3
Anthoceros agrestis	https://www.hornworts.uzh.ch/en.html	Oxford
Anthoceros punctatus	https://www.hornworts.uzh.ch/en.html
Antirrhinum majus	http://bioinfo.sibs.ac.cn/Am/download_v3.php	v3
Apostasia shenzhenica	ftp://ftp.ncbi.nlm.nih.gov/genomes/all/GCA/002/786/265/GCA_002786265.1_ASM278626v1
Aquilegia coerulea	https://phytozome.jgi.doe.gov/pz/portal.html	v3.1
Arabidopsis lyrata	https://phytozome.jgi.doe.gov/pz/portal.html	v2.1
Arabidopsis thaliana	https://phytozome.jgi.doe.gov/pz/portal.html	TAIR10
Arabis alpina	ftp://ftp.ncbi.nlm.nih.gov/genomes/all/GCA/000/733/195/GCA_000733195.1_A_alpina_V4
Arachis hypogaea	http://www.peanutbase.org/	v1
Arachis ipaensis	http://www.peanutbase.org/	v1
Artemisia annua	ftp://ftp.ncbi.nlm.nih.gov/genomes/all/GCA/003/112/345/GCA_003112345.1_ASM311234v1
Asparagus officinalis	https://phytozome.jgi.doe.gov/pz/portal.html	v1.1
Asparagus setaceus	https://doi.org/10.5061/dryad.1c59zw3rm
Azolla filiculoides	www.fernbase.org
Begonia fuchsioides	http://www.gigadb.org/dataset/101043	v1
Beta vulgaris	http://bvseq.boku.ac.at/Genome/Download/RefBeet-1.2/
Boechera stricta	https://phytozome.jgi.doe.gov/pz/portal.html	v1.2
Bombax ceiba	http://dx.doi.org/10.5524/100445
Bonia amplexicaulis	http://www.genobank.org/bamboo
Brachypodium distachyon	https://phytozome.jgi.doe.gov/pz/portal.html	v3.1
Brassica nigra	http://brassicadb.org/	v1.1
Brassica oleracea	http://www.genoscope.cns.fr/externe/plants/chromosomes.html	v1.0
Cajanus cajan	ftp://ftp.ncbi.nlm.nih.gov/genomes/all/GCF/000/340/665/GCF_000340665.1_C.cajan_V1.0
Calamus simplicifolius	http://gigadb.org/dataset/101052
Calohypnum plumiforme	https://bigd.big.ac.cn/bioproject/browse/PRJCA001833
Calotropis gigantea	https://datadryad.org/stash/dataset/doi:10.5061/dryad.fk41r	v2.2
Camellia sinensis	http://tpia.teaplant.org/
Capsella grandiflora	https://phytozome.jgi.doe.gov/pz/portal.html	v1.1
Capsella rubella	ftp://ftp.ncbi.nlm.nih.gov/genomes/all/GCF/000/375/325/GCF_000375325.1_Caprub1_0	v1.0
Capsicum annuum	http://peppergenome.snu.ac.kr/download.php	v1.6
Capsicum baccatum	http://peppergenome.snu.ac.kr/download.php	v1.2
Cardamine hirsuta	http://chi.mpipz.mpg.de/assembly.html	v1.0
Carex littledalei	ftp.ncbi.nlm.nih.gov/genomes/all/GCA/011/114/355/GCA_011114355.1_ASM1111435v1/
Carica papaya	ftp://ftp.ncbi.nlm.nih.gov/genomes/all/GCF/000/150/535/GCF_000150535.2_Papaya1.0
Carya cathayensis	http://gigadb.org/dataset/100571
Carya illinoinensis	http://gigadb.org/dataset/100571
Cenchrus americanus	https://doi.org/10.5524/100192
Cercis canadensis	http://gigadb.org/dataset/101044	v1
Chara braunii	https://bioinformatics.psb.ugent.be/orcae/
Chenopodium quinoa	https://phytozome.jgi.doe.gov/pz/portal.html	v1.0
Chimonanthus salicifolius	http://xhhuanglab.cn/data/Chimonanthus_salicifolius.html	v1.0
Chlorokybus atmophyticus	http://ftp.cngb.org/pub/CNSA/data1/CNP0000228/CNS0021447/CNA0002353/
Chromochloris zofingiensis	https://phytozome.jgi.doe.gov/pz/portal.html	v5.2.3.2
Cinnamomum kanehirae	https://treegenesdb.org/	v1.0
Citrullus lanatus	http://cucurbitgenomics.org/	v1
Citrus clementina	http://citrus.hzau.edu.cn/	v1.0
Citrus sinensis	https://phytozome.jgi.doe.gov/pz/portal.html	v1.1
Cocos nucifera	http://gigadb.org/dataset/100347
Coffea arabica	ftp://ftp.ncbi.nlm.nih.gov/genomes/all/GCF/003/713/225/GCF_003713225.1_Cara_1.0
Coffea canephora	http://coffee-genome.org/
Corchorus capsularis	https://ftp.ncbi.nlm.nih.gov/genomes/all/GCA/001/974/805/GCA_001974805.1_CCACVL1_1.0/
Coriandrum sativum	http://cgdb.bio2db.com/
Cucumis sativus	https://phytozome.jgi.doe.gov/pz/portal.html	v1.0
Cucurbita maxima	http://cucurbitgenomics.org/	v1.1
Cucurbita moschata	http://cucurbitgenomics.org/	v1
Cuscuta australis	http://groups.english.kib.cas.cn/epb/dgd/Download/201711/t20171101_386248.html
Cuscuta campestris	https://plabipd.de/portal/cuscuta-campestris	cucam_0.32
Cynara cardunculus	ftp://ftp.ncbi.nlm.nih.gov/genomes/all/GCF/001/531/365/GCF_001531365.1_CcrdV1
Daemonorops jenkinsiana	http://gigadb.org/dataset/101053
Datisca glomerata	http://gigadb.org/dataset/101046	v1
Dendrobium catenatum	ftp://ftp.ncbi.nlm.nih.gov/genomes/all/GCF/001/605/985/GCF_001605985.2_ASM160598v2
Dichanthelium oligosanthes	ftp://ftp.ncbi.nlm.nih.gov/genomes/all/GCA/001/633/215/GCA_001633215.2_ASM163321v2
Dimocarpus longan	http://gigadb.org/dataset/100276
Dryas drummondii	http://gigadb.org/dataset/101047	v1
Echinochloa crus-galli	http://ibi.zju.edu.cn/RiceWeedomes/Echinochloa/	v6
Elaeis guineensis	ftp://ftp.ncbi.nlm.nih.gov/genomes/all/GCF/000/442/705/GCF_000442705.1_EG5
Eragrostis curvula	ftp.ncbi.nlm.nih.gov/genomes/all/GCA/007/726/485/GCA_007726485.1_CERZOS_EC1.0/
Eucalyptus grandis	https://phytozome.jgi.doe.gov/pz/portal.html	v2.0
Eutrema salsugineum	https://phytozome.jgi.doe.gov/pz/portal.html	v1.0
Fagopyrum esculentum	ftp://ftp.kazusa.or.jp/pub/buckwheat/	r1.0
Fragaria vesca	https://phytozome.jgi.doe.gov/pz/portal.html	v1.1
Fraxinus excelsior	http://www.ashgenome.org/	v2
Gelsemium sempervirens	https://datadryad.org/stash/dataset/doi:10.5061/dryad.08vv50n	v1
Glycine max	https://phytozome.jgi.doe.gov/pz/portal.html	Wm82.a2.v1
Glycine soja	http://www.wildsoydb.org/Gsoja_W05/
Gnetum montanum	https://treegenesdb.org/	v1.0
Gossypium arboreum	https://www.cottongen.org/	CGP-BGI_v2_a1
Gossypium raimondii	https://phytozome.jgi.doe.gov/pz/portal.html	v2.1
Guadua angustifolia	http://www.genobank.org/bamboo
Handroanthus impetiginosus	ftp://ftp.ncbi.nlm.nih.gov/genomes/all/GCA/002/762/385/GCA_002762385.1_Himp0.1
Helianthus annuus	https://phytozome.jgi.doe.gov/pz/portal.html	r1.2
Hordeum vulgare	https://phytozome.jgi.doe.gov/pz/portal.html	r1
Ipomoea trifida	http://sweetpotato.plantbiology.msu.edu/	v3
Ipomoea triloba	http://sweetpotato.plantbiology.msu.edu/	v3
Jatropha curcas	ftp://ftp.ncbi.nlm.nih.gov/genomes/all/GCF/000/696/525/GCF_000696525.1_JatCur_1.0	1.0
Kalanchoe fedtschenkoi	https://phytozome.jgi.doe.gov/pz/portal.html	v1.1
Klebsormidium flaccidum	ftp://ftp.ncbi.nlm.nih.gov/genomes/all/GCA/000/708/835/GCA_000708835.1_ASM70883v1
Lablab purpureus	http://gigadb.org/dataset/101056
Lactuca sativa	https://phytozome.jgi.doe.gov/pz/portal.html	v5
Lagenaria siceraria	http://cucurbitgenomics.org/	v1
Linum usitatissimum	https://phytozome.jgi.doe.gov/pz/portal.html	v1.0
Liriodendron chinense	https://treegenesdb.org/	v1.0
Macleaya cordata	ftp://ftp.ncbi.nlm.nih.gov/genomes/all/GCA/002/174/775/GCA_002174775.1_MC_HNAU_1.0	1.0
Malus domestica	ftp://ftp.ncbi.nlm.nih.gov/genomes/all/GCA/004/115/385/GCA_004115385.1_ASM411538v1
Manihot esculenta	https://phytozome.jgi.doe.gov/pz/portal.html	v6.1
Marchantia polymorpha	https://phytozome.jgi.doe.gov/pz/portal.html	v3.1
Medicago truncatula	https://phytozome.jgi.doe.gov/pz/portal.html	Mt4.0v1
Mesostigma viride	http://ftp.cngb.org/pub/CNSA/data1/CNP0000228/CNS0021438/CNA0002352/
Mesotaenium endlicherianum	https://figshare.com/articles/dataset/Genomes_of_subaerial_Zygnematophyceae_provide_insights_into_land_plant_evolution/9911876
Mimosa pudica	http://gigadb.org/dataset/101049	v1
Mimulus guttatus	https://phytozome.jgi.doe.gov/pz/portal.html
Moringa oleifera	ftp://parrot.genomics.cn/gigadb/pub/10.5524/101001_102000/101058/
Morus notabili	ftp://ftp.ncbi.nlm.nih.gov/genomes/all/GCF/000/414/095/GCF_000414095.1_ASM41409v2	v2
Musa acuminata	https://banana-genome-hub.southgreen.fr/content/download	ssp_malaccensis_2.0
Musa schizocarpa	http://www.genoscope.cns.fr/plants
Nelumbo nucifera	ftp://ftp.ncbi.nlm.nih.gov/genomes/all/GCF/000/365/185/GCF_000365185.1_Chinese_Lotus_1.1	1.1
Nicotiana attenuata	http://nadh.ice.mpg.de/NaDH/	NIATv7
Nicotiana tabacum	ftp://ftp.ncbi.nlm.nih.gov/genomes/all/GCF/000/715/135/GCF_000715135.1_Ntab-TN90
Nissolia schottii	http://gigadb.org/dataset/101050	v1
Nymphaea colorata	https://bigd.big.ac.cn/gwh/Assembly/651/show
Ochetophila trinervis	http://gigadb.org/dataset/101048	v1.0
Olyra latifolia	http://www.genobank.org/bamboo
Oropetium thomaeum	https://phytozome.jgi.doe.gov/pz/portal.html	v1.0
Oryza brachyantha	ftp.ncbi.nlm.nih.gov/genomes/all/GCF/000/231/095/GCF_000231095.1_Oryza_brachyantha.v1.4b	v1.4b
Oryza sativa	https://phytozome.jgi.doe.gov/pz/portal.html	v7.0
Panax ginseng	http://gigadb.org/dataset/100348/	v1
Panicum hallii	https://phytozome.jgi.doe.gov/pz/portal.html!info?alias=Org_Phallii	v2.0
Panicum millaceum	ftp://ftp.ncbi.nlm.nih.gov/genomes/all/GCA/003/046/395/GCA_003046395.2_Pm_0390_v2
Papaver somniferum	ftp://ftp.ncbi.nlm.nih.gov/genomes/all/GCF/003/573/695/GCF_003573695.1_ASM357369v1
Parasponia andersonii	https://ftp.ncbi.nlm.nih.gov/genomes/all/GCA/002/914/805/GCA_002914805.1_PanWU01x14_asm01
Penium margaritaceum	http://bioinfo.bti.cornell.edu/cgi-bin/Penium/home.cgi
Petunia inflata	ftp://ftp.solgenomics.net/genomes/Petunia_inflata/	v1.0.1
Phalaenopsis aphrodite	http://orchidstra2.abrc.sinica.edu.tw/orchidstra2/pagenome.php	v1.0
Phoenix dactylifera	ftp://ftp.ncbi.nlm.nih.gov/genomes/all/GCF/000/413/155/GCF_000413155.1_DPV01
Phyllostachys edulis	http://gigadb.org/dataset/100498
Physcomitrella patens	https://phytozome.jgi.doe.gov/pz/portal.html	v3.3
Picea abies	https://treegenesdb.org/	v1.0b
Pinus lambertiana	https://treegenesdb.org/	v1.0
Populus tremula	ftp://plantgenie.org/Data/PopGenIE/	v1.1
Populus tremuloides	ftp://plantgenie.org/Data/PopGenIE/	v1.1
Populus trichocarpa	https://phytozome.jgi.doe.gov/pz/portal.html	v3.1
Primula veris	https://datadryad.org/stash/dataset/doi:10.5061/dryad.2s200
Prunus avium	https://www.rosaceae.org/	v1.0.a1
Prunus mume	ftp://ftp.ncbi.nlm.nih.gov/genomes/all/GCF/000/346/735/GCF_000346735.1_P.mume_V1.0
Prunus persica	https://phytozome.jgi.doe.gov/pz/portal.html	v2.1
Pseudotsuga menziesii	https://treegenesdb.org/	v0.5
Puccinellia tenuiflora	http://www.xhhuanglab.cn/data/alkaligrass.html	v1.0
Punica granatum	ftp://ftp.ncbi.nlm.nih.gov/genomes/all/GCA/002/201/585/GCA_002201585.1_ASM220158v1
Pyrus bretschneideri	ftp://ftp.ncbi.nlm.nih.gov/genomes/all/GCF/000/315/295/GCF_000315295.1_Pbr_v1.0
Pyrus communis	https://www.rosaceae.org/	v1
Quercus suber	ftp://ftp.ncbi.nlm.nih.gov/genomes/all/GCF/002/906/115/GCF_002906115.1_CorkOak1.0
Raddia guianensis	http://www.genobank.org/bamboo
Rhodiola crenulata	http://gigadb.org/dataset/100301
Rhododendron delavayi	http://gigadb.org/dataset/100331
Rosa chinensis	https://www.rosaceae.org/	v1.0
Saccharum spontaneum	http://www.life.illinois.edu/ming/downloads/Spontaneum_genome/	v20190103
Selaginella moellendorffii	https://phytozome.jgi.doe.gov/pz/portal.html	v1
Setaria italica	https://phytozome.jgi.doe.gov/pz/portal.html	v2.2
Solanum lycopersicum	https://phytozome.jgi.doe.gov/pz/portal.html	ITAG2.4
Solanum tuberosum	https://phytozome.jgi.doe.gov/pz/portal.html	v4.03
Sorghum bicolor	https://phytozome.jgi.doe.gov/pz/portal.html	v3.1.1
Spinacia oleracea	http://www.spinachbase.org/	v1
Spirodela polyrhiza	https://phytozome.jgi.doe.gov/pz/portal.html	v2
Taraxacum kok-saghyz	https://bigd.big.ac.cn/gwh/Assembly/1/show
Tectona grandis	http://gigadb.org/dataset/100463
Theobroma cacao	https://cocoa-genome-hub.southgreen.fr/	v1.1
Trema orientale	ftp://ftp.ncbi.nlm.nih.gov/genomes/all/GCA/002/914/845/GCA_002914845.1_TorRG33x02_asm01
Trifolium pratense	https://phytozome.jgi.doe.gov/pz/portal.html	v2
Triticum aestivum	https://phytozome.jgi.doe.gov/pz/portal.html	v2.2
Vernicia fordii	http://bigd.big.ac.cn/gwh/Assembly/124/show
Vigna unguiculata	https://phytozome.jgi.doe.gov/pz/portal.html	v1.0
Vitis vinifera	https://phytozome.jgi.doe.gov/pz/portal.html	Genoscope.12X
Volvox carteri	https://phytozome.jgi.doe.gov/pz/portal.html	v2.1
Xanthoceras sorbifolium	http://gigadb.org/dataset/100606
Zea mays	https://phytozome.jgi.doe.gov/pz/portal.html	v6a
Ziziphus jujuba	ftp://ftp.ncbi.nlm.nih.gov/genomes/refseq/plant/Ziziphus_jujuba/latest_assembly_versions/GCF_000826755.1_ZizJuj_1.1
Zostera marina	https://bioinformatics.psb.ugent.be/orcae/	v2.2
Zostera muelleri	http://appliedbioinformatics.com.au/index.php/Seagrass_Zmu_Genome	v1
