# Supplementary material for: Origin, evolution and diversification of plant mechanosensitive channel of small conductance-like (MSL) proteins
Source: BMC Plant Biol. 2023 Oct 5;23:462. doi: 10.1186/s12870-023-04479-2 (PMC10552396; doi:10.1186/s12870-023-04479-2)
Supplement: Supplementary file 5 — Additional file 5: Supplementary Table 3. The number of exons/introns in Brassicaceae MSL proteins. [file 12870_2023_4479_MOESM5_ESM.xlsx]

## Sheet: Sheet1
Supplementary Table 3. The number of exons/introns in Brassicaceae MSL proteins.
GeneID	Clade	exon	intron
ATMSL1	GroupI	6	5
Arabidopsis lyrata AL6G53230	GroupI	6	5
Brassica niqra BniB017332	GroupI	6	5
Brassica oleracea BolC2t09805H	GroupI	7	6
Capsella grandiflora Cagra.1261s0016	GroupI	6	5
Eutrema salsugineum Thhalv10028609m	GroupI	7	6
Eutrema salsugineum Thhalv10028625m	GroupI	7	6
ATMSL2	GroupII	13	12
ATMSL3	GroupII	13	12
Arabidopsis lyrata AL6G21010	GroupII	13	12
Arabidopsis lyrata AL2G18140	GroupII	13	12
Brassica niqra BniB001665	GroupII	13	12
Brassica niqra BniB002055	GroupII	13	12
Brassica niqra BniB033767	GroupII	18	17
Brassica oleracea BolC1t03543H	GroupII	14	13
Brassica oleracea BolC4t24125H	GroupII	13	12
Brassica oleracea BolC9t59458H	GroupII	13	12
Brassica oleracea BolSC81t61261H	GroupII	6	5
Capsella grandiflora Cagra.1085s0010	GroupII	13	12
Capsella grandiflora Cagra.4247s0010	GroupII	13	12
Eutrema salsugineum Thhalv10012873m	GroupII	13	12
Eutrema salsugineum Thhalv10023336m	GroupII	12	11
ATMSL4	GroupIII	5	4
ATMSL5	GroupIII	5	4
ATMSL6	GroupIII	5	4
ATMSL9	GroupIII	5	4
ATMSL10	GroupIII	5	4
ATMSL7	GroupIII	6	5
ATMSL8	GroupIII	6	5
Arabidopsis lyrata AL6G31030	GroupIII	5	4
Arabidopsis lyrata AL6G22870	GroupIII	5	4
Arabidopsis lyrata AL1G62030	GroupIII	5	4
Arabidopsis lyrata AL3G27120	GroupIII	5	4
Arabidopsis lyrata AL2G39010	GroupIII	5	4
Arabidopsis lyrata AL3G49790	GroupIII	5	4
Arabidopsis lyrata AL3G49800	GroupIII	5	4
Brassica niqra BniB009173	GroupIII	5	4
Brassica niqra BniB011739	GroupIII	5	4
Brassica niqra BniB011740	GroupIII	5	4
Brassica niqra BniB014576	GroupIII	5	4
Brassica niqra BniB014790	GroupIII	5	4
Brassica niqra BniB023328	GroupIII	5	4
Brassica niqra BniB026571	GroupIII	5	4
Brassica niqra BniB026572	GroupIII	5	4
Brassica niqra BniB027345	GroupIII	6	5
Brassica niqra BniB027426	GroupIII	5	4
Brassica niqra BniB028402	GroupIII	5	4
Brassica niqra BniB028403	GroupIII	4	3
Brassica niqra BniB028788	GroupIII	5	4
Brassica niqra BniB033223	GroupIII	5	4
Brassica niqra BniB033224	GroupIII	5	4
Brassica niqra BniB036334	GroupIII	5	4
Brassica niqra BniB049588	GroupIII	6	5
Brassica oleracea BolC2t06504H	GroupIII	6	5
Brassica oleracea BolC2t06960H	GroupIII	5	4
Brassica oleracea BolC2t06962H	GroupIII	6	5
Brassica oleracea BolC3t13133H	GroupIII	3	2
Brassica oleracea BolC3t13137H	GroupIII	5	4
Brassica oleracea BolC3t13579H	GroupIII	5	4
Brassica oleracea BolC3t13580H	GroupIII	5	4
Brassica oleracea BolC3t16990H	GroupIII	5	4
Brassica oleracea BolC3t18052H	GroupIII	11	10
Brassica oleracea BolC3t21471H	GroupIII	5	4
Brassica oleracea BolC6t36001H	GroupIII	5	4
Brassica oleracea BolC6t40270H	GroupIII	5	4
Brassica oleracea BolC7t41069H	GroupIII	5	4
Brassica oleracea BolC9t58531H	GroupIII	5	4
Brassica oleracea BolC9t58532H	GroupIII	4	3
Brassica oleracea BolC9t59309H	GroupIII	5	4
Brassica oleracea BolC3t13131H	GroupIII	3	2
Capsella grandiflora Cagra.0007s0025	GroupIII	5	4
Capsella grandiflora Cagra.1268s0048	GroupIII	5	4
Capsella grandiflora Cagra.1361s0007	GroupIII	5	4
Capsella grandiflora Cagra.1525s0001	GroupIII	5	4
Capsella grandiflora Cagra.1525s0002	GroupIII	5	4
Capsella grandiflora Cagra.3696s0012	GroupIII	5	4
Capsella grandiflora Cagra.4091s0019	GroupIII	5	4
Capsella grandiflora Cagra.8996s0003	GroupIII	5	4
Eutrema salsugineum Thhalv10000065m	GroupIII	5	4
Eutrema salsugineum Thhalv10012021m	GroupIII	5	4
Eutrema salsugineum Thhalv10012772m	GroupIII	5	4
Eutrema salsugineum Thhalv10015373m	GroupIII	5	4
Eutrema salsugineum Thhalv10018110m	GroupIII	5	4
Eutrema salsugineum Thhalv10020041m	GroupIII	5	4
Eutrema salsugineum Thhalv10023104m	GroupIII	6	5
Eutrema salsugineum Thhalv10023165m	GroupIII	6	5
