# Supplementary material for: Origin, evolution and diversification of plant mechanosensitive channel of small conductance-like (MSL) proteins
Source: BMC Plant Biol. 2023 Oct 5;23:462. doi: 10.1186/s12870-023-04479-2 (PMC10552396; doi:10.1186/s12870-023-04479-2)
Supplement: Supplementary file 6 — Additional file 6: Supplementary Table 4. The detailed information of MSL proteins identified in the present study. [file 12870_2023_4479_MOESM6_ESM.xlsx]

## Sheet: species
Supplementary Table 4. The detailed information of MSL proteins identified in the present study.
Database I	Database II	Database III
Amborella trichopoda	Asparaqus officinalis	Arabidopsis thaliana
Arabidopsis thaliana	Nymphaea colorata	Arabidopsis lyrata
Arabidopsis lyrata	Amborela trichopoda	Arabis alpina
Capsella rubella	Aquilegia coerulea	Boechera stricta
Carica papaya	Liriodendron chinense	Brassica niqra
Chlorokybus atmophyticus	Musa acuminata	Brassica oleracea
Chromochloris zofingiensis	Musa schizocarpa	Capsella grandiflora
Glycine max	Ananas comosus	Capsela rubella
Klebsormidium flaccidum	Bonia amplexicaulis	Cardamine hirsuta
Marchantia ploymorpha	Brachypodium distachyon	Eutrema salsugineum
Oryza sativa	Cenchrus americanus	Carica papaya
Pinus lambertiana	Dichanthelium oliqosanthes
Populus tremula	Echinochloa crus-gali
Physcomitrella patens	Eragrostis curvula
Selaginella moellendorffii	Guadua angustifolia
Zea mays	Hordeum ulgare
	Olyra latifolia
	Oropetium thomaeum
	Oryza brachyantha
	Panicum hallii
	Panicum millaceum
	Phyllostachys edulis
	Puccinellia tenuiflora
	Raddia guianensis
	Saccharum spontaneum
	Setaria italica
	Sorghum bicolor
	Triticum aesti um
	Zea mays
	Apostasia shenzhenica
	Dendrobium catenatum
	Phalaenopsis aphrodite
	Fagopyrum esculentum
	Quercus suber
	Actinidia chinensis
	Carica papaya
	Fraxinus excelsior
	Olea europaea
	Punica granatum
	Coffea arabica
	Coffea canephora
	Dryas drummondi
	Fraqaria vesca
	Malus domestica
	Prunus apium
	Prunus persica
	Pyrus bretschneideri
	Pyrus communis
	Rosa chinensis
	Prunus mume
	Oryza sativa
	Carex littledalei
	Spirodela polyrhiza
	Calamus simplicifolius
	Cocos nucifera
	Daemonorops jenkinsiana
	Elaeis quineensis
	Phoenix dactylifera
	Zostera marina
	Zostera muelleri
	Asparagus setaceus
	Nelumbo nucifera
	Chimonanthus salicifolius
	Macleaya cordata
	Papa er somniferum
	Vitis vinifera
	Primula eris
	Antirrhinum majus
	Tectona grandis
	Jatropha curcas
	Manihot esculenta
	Vernicia fordii
	Trema orientale
	Ammopiptanthus nanus
	Arachi ipaensis
	Arachis hypoqaea
	Cajanus cajan
	Cercis canadensis
	Glycine max
	Glycine soja
	Lablab purpureus
	Medicago truncatula
	Mimosa pudica
	Nissolia schottii
	Trifolium pratense
	Vigna unguiculata
	Rhododendron delapayi
	Gelsemium sempervirens
	Carya cathayensis
	Carya illinoinensis
	Citrullus lanatus
	Cucumis sativus
	Cucurbita maxima
	Cucurbita moschata
	Laqenaria siceraria
	Alnus qlutinosa
	Calotropis qiqantea
	Eucalyptus grandis
	Bombax ceiba
	Corchorus capsularis
	Gossypium arboreum
	Gossypium raimondii
	Theobroma cacao
	Kalanchoe fedtschenkoi
	Rhodiola crenulata
	Artemisia annua
	Cynara cardunculus
	Helianthus annuus
	Lactuca satipa
	Taraxacum kok-saghyz
	Moringa oleifera
	Capsicum annuum
	Capsicum baccatum
	Nicotiana attenuata
	Nicotiana tabacum
	Petunia inflata
	Solanum lycopersicum
	Solanum tuberosum
	Begonia fuchsioides
	Coriandrum sativum
	Daucus carota
	Morus notabili
	Camellia sinensis
	Arabidopsis thaliana
	Arabidopsis lyrata
	Arabis alpina
	Boechera stricta
	Brassica niqra
	Brassica oleracea
	Capsella grandiflora
	Capsela rubella
	Cardamine hirsuta
	Eutrema salsugineum
	Ziziphus jujuba
	Mimulus guttatus
	Acer yangbiense
	Dimocarpus lonqan
	Xanthoceras sorbifolium
	Panax ginseng
	Amaranthus hypochondriacus
	Beta vulgaris
	Chenopodium quinoa
	Spinacia oleracea
	Cuscuta australis
	Cuscuta campestris
	Ipomoea trifida
	Ipomoea triloba
	Linum usitatissimum
	Populus tremula
	Populus tremuloides
	Populus trichocarpa
	Parasponia andersonii
	Citrus clementina
	Citrus sinensis
	Cinnamomum kanehirae
	Handroanthus impetiginosus

## Sheet: Database I
>Chlorokybus_atmophyticus_Chrsp115S00740
MAAASASSMEYECAWLGGGRAAVELRSPLQRSVPPACAAGTSGKQQHGLV
GFQPGQQQRGKGFGACRLSLRGSRQQRRRHRLAYLVMHDAAADYGGSNHT
NSAHSHHEADPADIDSLKAWQEKEAQKENSHYAAEAQEERRKNDPWSRIQ
SITEQPWVKRIMLSFSVANITYRISQAVATLMAFFSAQSVSLPLIAPLVF
TVGIALRTLQTNASVILPRLGSSTCILWILWFLNTLAKKWIATMAQGHVL
SPHVAQGMRIGAEVAALAVAIGTVLSTFGVNVYSLLLPAAVALALGSKDV
CNNLIAGFFLIVAEPFRSGDKITIATSAPGLTGVGTSAWFQGVCESVDLR
YTVLRDGKKRLYVPNAAFMQSEFVVEDSYIHESEKKAQSIVK
>Chlorokybus_atmophyticus_Chrsp30S04761
MARSWPDPALVALASTREVPAASRPEQLERSDADVQTATLQRLQTLHTAC
SLERVPEDSAEEGRVSPATRPAPDGQQPPSTPASRSYRNSIEMHTPRNTT
PNGSTRTVDMLDMNFQTPSSQPTSILRQFSTISIGQPSPGTARTEKLKAH
RGSFLRNKFASAARAAVAVGKQKSKFERRESAFYTAKSDNADDDDADIDD
LDAFNYRGCKVSYRRYFQLVALLILLAILAFTFIFPEFGDSIFVVTPLWH
WIVLGIVVVSGRLLTLWVVRILVFVLERQFLLAERVIYFVYALQSSVRNL
VWSILVLVAWLLLFNRNDSNVLKTITNILICVVVAAGALFIKVLVVKVMA
SRFHVKNYFNRIQSALFQQYVLETLSGPPLLPFRPPHISKNQLGGQVAIQ
VDADSDQSNSSIPVPPKLLNSLSSDTITMRGMKDLMKFVRGSQLTTYRTL
LRDADDEQEANQAYDTNGVQITSVLLAKAAAKRIFANIATSDRKCIAKED
LQRFLPKEHINRAWDLFEKDVHGHVTRGALKMWVLTVYQERRALARTLKD
HKTIIEQLHRVLNFVVFIILIFAWLFILGVDTTKALVAASGWVLVLATTV
GASLKTTFESIVWLFSVHPFDVGDRLRVNGIDVVVDEMGLMHTSLEAGDG
ERVFYPNALLWSQPISNYNRSPHQWDEILLQVDASITDAQLDVFRTRIKE
YLLKNPTWWYPNFKVMAKDIENSKRLTLGIYQQHKMNFQQMGDRFERRAA
ALMTYKKFLQELGITYTLPVQPVQLHGGAQAPLTGPTGPSSKSD
>Chlorokybus_atmophyticus_Chrsp61S07007
MDERRHTPLISGYRNLFPKPIRRQGVVMLMDEYGVSDGRIVTEITLLLGV
YVVWRLHKWKSALIEARIAMDANNGNADKSGIQAPFPYENTKCAYTVIPP
LRLGVTTYNIAQFFLMTTVFAAAWFAFRWMRGTLAALRARARTQSNANEY
LDQYDSLEGVGTLGIAVVALVAAGEVTGAAVTSLLALGGVGIIGNFLAGL
MIRLTKPFVRGDLISSGDVTGFVEEIGFHYTRVLGTSMIPLYAPNSSFAG
TTVLNFTRMTCREFKGSCTVRLEDAPKVPLIIGDILQSFKDEPKVWSVLG
PPRCWVEKITAAGMTLTTTCNLEITDYDEFLGRHTKYMLAIANALINNGA
KLEDPLHEMMHNAHH
>Chlorokybus_atmophyticus_Chrsp178S00158
MRKYPELAWAIPLASMALEVVVAGLFAILTERVLDTIARRLEDGKPGGVD
DFVEALRVPLSVLVWVVGAVKGINILGEHVVHMLPWADRAEALQLQAVTV
KACQVAAVACFAWISIRVQKAALGGHSQFITQQSTRRLLLKLGTYTTYVI
STLVAMDLLGVETRALLAFGGVGGLAIGLASQSVVSNLVSGLMMLITRPF
LESERIEINNGSLCGVVENIGIYHTRIIKDDNVPVFVPNSVFSSAVIHNL
SRKNSPTPQPKEEAGDGLFSTA
>Chlorokybus_atmophyticus_Chrsp178S02508
MEEGHTSTETLHVVLRQQGFVLLDARARQDAQEASTASETTSTTGTTDAD
SATTTNATGAQTPSLPRLRSEATLVKDRKDKDEDPLLQADDKDNDPRGKT
PAASLPDKVSAPTVAQQQGTADQSMKGSKKADEDDDDDADSVKASKDVTR
LRAFLQWAEVGILIALVALVVVACTVNKFRRRRFLDTPLPHWAALLLSVA
SGRVLSSWTVQLSVRIVETQFMLHKQAVYYAYALRAPVRMLLWAVFVLTV
WLILFDTQVNSKLGFIKRVLICLVVAQGLFTLKVLAVKSLASKFHVKNYF
ERIQESLFHQYVLESLSAARRPKPARLRTTSHHSKHNSSTSLNLDDASSN
GSPAITPLHNADMPMSIDKLDTYTSETVSIFKMKKMIKFVRNHKIKTYCS
VLRSEEGADAQAAEISNSRDAKVVAKKIFSNMIRPGESGIKREDVVRLLG
QKRGEKAFSLFELGSEGTVTKEALKLWVLKVYQARKSLALSLRDTKSVVA
QLHNVLNFAVFLVLLIVCPFIMGVAVSALLVALSSWVLLFVFIFGNSAKA
TYECLVFLFSVHPFDVGDRCIIDNIHMFVDEIRLQSTVFLKSDGEKVYYP
NAALLLKPISNLNRSAHQWDEATFTIDAHTRPEALEALHAKVAEYLAANP
VWFYPTAKLNIRDIGDNQRMIIAINWQHKINFQNMGDRWSRRTQLIILAK
KEMDRVGIDIYQQVQQMTLRTSEPLLVSTTTTAGSNF
>Chromochloris_zofingiensis_Cz04g21240.t1 pacid=38235219 transcript=Cz04g21240.t1 locus=Cz04g21240 ID=Cz04g21240.t1.v5.2.3 annot-version=v5.2.3.2
MALIDARSGRLAASNRAVLPATAQKFAFWLPRLHAVRPHANGTTAQFQVSKQICKHRRRSVHANSVAAITDYDPDDYEYS
EEELYQQQHMLSHSNHDTHSSSYSPAKPAVFASNDDSSEANSQQTHNQGSSVDLDDGLSKQQDDNALDAFISATVSAWMA
VLALLVQSAVWTLGTARTAAIIAGWHAVRLVPHNTRRYLTTMASELPDGFWARLHWLWERPLVRSIRITASVANWGVRVP
AIAALILTQGGVLASQVSLPMLAPLLLGTGMLLRSIRANASFVIPRIGLLVVLLWVIWFVNSVAQNTWIVLRNQGRLNAR
SSSVLVTLTECTTLVLAGIVVLTMLGINISGLLLPAGVCVAIASKDLLQNLIAGFFLFLVQPFRIGDRVGVSCSAPSGGG
LLGLETPAATPSGSAVGWFEGVCEQVDLRYTVIRQVHAVIAELCETTMQGCMLVCILLLSAEALHCSDA*
>Chromochloris_zofingiensis_UNPLg00590.t1 pacid=38236041 transcript=UNPLg00590.t1 locus=UNPLg00590 ID=UNPLg00590.t1.v5.2.3 annot-version=v5.2.3.2
MDAVKAAAAVSHLEDTQPGGAERDDNGKCSPTDSGTLDDLHNNLTAVALFGEEDDEDDDLLHQLNSQRPWYRRPRNIAWL
CAFGVGVLLVLAGLLLQLLPKENDVQAFRWTYFIALCPVLWFIISWIVNKAFLLVEWIHFKEIIYYWSSLKYSTSLLAFS
LLLLAWFALIFNVFWCTSDRCTRDASYVKAANITWNILLCIMLFALANFIKSLLAKLLSSHFYHTAHMKKVKAAVDKEYY
LLMLSTPRAALSANRTLGSLLFTPGALDMPAGPTTSLAYPYAPGGVARPDVAPPHTTVVCHSSSNGDDDDQLLPTSLQRS
ATLKHQNIIKQHRLVSMLRQRHTSSHDGAGSPRETQSQTHSSSDQVSAATPSMQSPKLQLLQQKLTETVQLSLASQTTVR
GQAAGTGTGGDSNAPSAVSNQDINRMREALAVKTFSALLRKYHSMNETEETAQLKQAKRFAKGLFFNTKADADRSVVVAA
DFADFFPDEATATAAFAWFDKDGDGGVSASEMVDSVTDIVAERKNMAASLKDTDSIVGSLELGLGTLVHFVFIAFYLLVW
DVNVMQGFSTLSATVLALTFVFGESVKSVYDNSLFLFVAHPFDVGDALWLDNSQWRVKKIGLMTTELLKSNGDAVYYPNN
RLRSAALTNLTRSSKRSDTVSFLVDMDTCRDLRDQMLECINLHVQNNSSEFSGKPFAVLKDINEPFKLRLMVGWTYNFSG
AAAIEDSPVAYANYYTTNCSMVPITQPKTSTNK*
>Chromochloris_zofingiensis_Cz11g23110.t1 pacid=38237451 transcript=Cz11g23110.t1 locus=Cz11g23110 ID=Cz11g23110.t1.v5.2.3 annot-version=v5.2.3.2
MRGQKSAQAFLTSQRNSHVAKATHLTAREIVKFAAESAIERTLWPIILCVVGTRIISIVADKSQKMCEENPDAPLNKDIL
WVLPIALRVPGTLALIIFTVTRVLRNLIDILDGAIHHFDLVGHFGAWDPLVHRVCHSLAPIDRALVMLYEAMLVAFGAWV
LLQWKSILVSTILCQQRREQQGGTAGNDVSTVLLPLSSILGWVIVVGSGLSIISIFGLNLQPLLAIGGASSLVIGLSTQT
LLTNAVMGMSIFLTRPFVVGEVVTLQQSGITGSIQRVSAIRTTLRTADGTLVSIPNKAVADMTILNHTRAVLTPDTTLSI
GLPRPVRILIKVPHAALDKLSDIEQAVHVKLAHAAIDVPVSLAGDGRICGPSSSAQLQQHQGASYSASTRATYNDGVVTD
IERFTDAGLELVVKIIISPGHEPKKQLHAKLLELDSCIRGFGATLISL*
>Chromochloris_zofingiensis_Cz09g00170.t1 pacid=38238719 transcript=Cz09g00170.t1 locus=Cz09g00170 ID=Cz09g00170.t1.v5.2.3 annot-version=v5.2.3.2
MLHMGCASLLRPAPHATACKQVRATVTSTWAPGQRSPQVLPSVNPRFLCERNRGCSKAHSSSSTGQHATGQSQGTSPLPG
SSNGSLNAVKPQVVASSDSNGSIGAMPTGAMPTTPVPPPPPATAATGTIFSLKPVYVLLFGFIFVGGLLFASMSLQLTSN
MGFQDALTKVVRRIFRSIAFRQLVVIAVAIFLVRFALNNVLKFLARWSSSPVQWDKSRVYYVMKEVYSPLELLLFIAGCC
TIADSFVPQLISVPKATVTHVVRVVLSMSFVIGAATVVYNLKSRFCKEQAWQAEMQGNITSQRRWEAYDKLGTFAIYTVG
TVLGIQALGLEVRSVLAIGGVGGLAIGLAGREICENLLNGFLIMTTMPFEVGEEVLFRPNGQVIEGIVMDVGWYRTCIRS
FEREVYIIPNAVFSKNTVLNITRKMKEWRFYEFLCVRVQDVHKVNAIIQDIRRIVRNDARILNKLHRRVFLDKLTHEDCK
IYLSFYVEASNRDAFMAVKQDLLLAFVDCVERNGAKLATPRTVLDVDDSGLGQFAGLLASSSAGYSNGRDARPVTLQVVE
QVDVTATPIGAIEAGGTTTTSANPKEPRPPAPPGGKTSTSSSGNGVSTQKGVTEQQQQQQQQQQQQPALAGASMTYAAAG
VGTATANNVVGAPGMVSGAKQKGDTTDRATNHSSATTGSGATTTTAVATNATSTKASNKPMSVAATAVNSTYRVVASSPS
GGAAAMASNTSSNYTPSSTAAPPDAVIIASFEDC*
>Chromochloris_zofingiensis_Cz10g23040.t1 pacid=38244138 transcript=Cz10g23040.t1 locus=Cz10g23040 ID=Cz10g23040.t1.v5.2.3 annot-version=v5.2.3.2
MQGNAAASQQPGQGVNLPSGQTGVPADLVPPQQVPNRSSSPFSGRPLSFTSSPSAMNPPGSPQQPYPQLMSQAPSSAQLK
QQAAEVLRSGQDAVLQSISTPPMSPAARHMQQQHGSHGGTAGDPYIVERSHGSLSRMAPPRQIQPGAPLSGDALVGSSLD
AVQQGLSGNNPFRATPLNRPMSPATAMHASSTHPDATSASATHQQQQPHEQPTAAPSVTSQQLQTDSTPQPQLNVSFDAA
ALAGARAPAALSSLGNTAAGDGTASVVIRSEPHSSTGAPPTKGLEQSGVQPPSRPAMPAAPHSQSSSEDNQDTRQQRPAA
AAAGGVAPQDHLSPKTSKKTPQKEEKTQAQLAEFKQNLALFTGDNEDEDDHLDGSDDRPPWWRRASIIMHIIAFLLAIVL
FFAGLCTQFLVPQLDTAKHGIDLYRWMYFFSIWPILWVIVNLLNSKLFQFIEWIFYREALYYLESVRRKTRSLAFMLLIL
PWFQVIFNLVWCDAGRCNNRPHTSGTEVCWKLLICLTLFTLANFLKGMVTKLLSSHFYRTAHFKKVKEAIEKEYYLLMLS
RPHPPRASDFAAEGMLAGTNRFSSVLGTFNRRSTTERLDGVGGGGSITVQNSPRASITGKGHVKNKSLGGLTEMPQQDTQ
GSLSGMPASTVAPGKPHEHGSSPAGGHHHEQDAAQSLQSKQQQQQQQQQQFLSRFNPEGAGVDAQIHLTGSKGTSDSSKG
DHTKRKSHANFWRRLTSQKEMLLHRDDRKSDADDDGIPTSVAPRAGSVSKGLPDKDKLGKELRAPKSLTQTRVSFTHGTR
PGGLVRRYSSSTGRIGTDLGGMSDDLQAEVLEQVNLRMDGKMVDMSKVHPAEWERLRTGIALKTFTALIKRYQYMSEKEE
ERKLREARRFAKGLFWNIKGDDLRDYLNRDDFTPFFDNQDLADQAFAYFDKDHDNMLTTREMKASVVAIFKERKNMASSL
KDTDSIVNSLEFGLGFAFHFIFAAIYLVVWGVDFMKGFSTFSATVLALTFVFGNSLRNVYESMLFLFIEHAFDVGDFIEL
DTVMWKVKQIGLMYTTLVKGSGERCYYPNTRMLSQPVINLTRSTTKCDSFTFMLDVGKPAEAAFDALLAAIQAHHKTHSS
EFDGSPGMGWGNLGNPVKVAINVWWSYPCGPTEWGRIQNAKDPLIRLCVRTLSALPIEYSLVRDPHHLDNGGMLAAAGYR
MPHHAEDHRYQANTLATIQNNATATTAATAAAAAPVLL*
>Glycine_max_Glyma.10G284300.1.p pacid=30478025 transcript=Glyma.10G284300.1 locus=Glyma.10G284300 ID=Glyma.10G284300.1.Wm82.a2.v1 annot-version=Wm82.a2.v1
MQSIRKSFKSYGSYNKHSRFFGAGNTDPEHEQLPILLDQQTLRQSAMPAGDYVVKINEDGSEAPQDNKIWRESSYEFWNN
DTTTTTTTTTIPGSSEESFDFRHSEDPPSQLIGRFLHKQRASGEMQLDMDLEMEELQREGGDDDDDGKLTPVEESPMTHR
VSRELKVSFEEPAYNVNFLETQNDAVRRRHSKDSPSLAEFQRPPQPPQYDRRRSPSPSPACGDEVVRCTSNASFERNLSM
QRKSALLKAKTRSRLMDPPEEPDRKSGRVLKSGQLLSGFLGKKNDEEDDDPFLEEDLPDEFKETHFSLWILLEWLSLISI
IGLLITTLCVPFLRNKNLWQLRLWKWEVMVLVLICGRLVSDWVVRIAVFCIERNFLLRKRVLYFVYGVRKAVQNCVWLGL
VLIAWHLLFDKRVQRETHSDFLEYVTKVLVCFLVGTLVWLLKTLMVKVLASSFHVSTYFDRIQESLFNQFVIETLSGPPL
VEIQKAEEEEERLADEVQKLQNAGVTIPPDLRASAFSNIKSGRLRSGMLQKSPRVKSGKFSRPLSKKSDEGNVITMDNLH
KLNPNNISAWNMKRLMNMVRHGALSTLDEQILDNSNDDDNATQIRSEYEAKAAAKKIFHNVARRGCRYIYPDDLMRFMRE
DEAAKTMNLFEGASEAGKISKSALKNWVVNAFRERRALALTLNDTKTAVNKLHRMLNFIVGIIILVIWLLILELATTKFL
LFVSSQVVVVAFIFGNTCKTIFEAIIFLFVMHPFDVGDRCEIDGVQMVVEEMNILTTIFLRFDNQKVIIPNNVLATKAIY
NYYRSPDMGDAIEFCVHISTPVEKISLIKHRIQSYIDNKKEHWYPSPLIVYRDYDQLNMVRLAIWPTHRMNFQDMGERFV
RRSLLLEEMIKIFRELDINYRLLPMDINVRATPTTSDRLPPSWTSVPTPS*
>Glycine_max_Glyma.09G199100.1.p pacid=30486349 transcript=Glyma.09G199100.1 locus=Glyma.09G199100 ID=Glyma.09G199100.1.Wm82.a2.v1 annot-version=Wm82.a2.v1
MALPGSLQLSHGLGLCRNLDCNKHSRAADHGKLHLYSAGPSYPISFMRQECRGFQHLRHINRPAHTLSCKSRSFKCHCFL
GQPNELPAVKVAATVLARSCNVLQNSPTIVKLIPAVGVIIFAVWGVGPLLFQTRKLLFQRSDSSWKRSTTYYIITSYLQP
LLLWTGAILICRALEPLILPSETSQVVKERLLNFVRSLSTVLAFAYCLSSVIQQAQKFLAESTDASETRNMGFQFAGKAV
YSAVWIAAFSLFMELLGFSTQKWVTAGGLGTVLLTLAGREIFTNFLSSVMIHATRPFVVNEWIQTKIEGYEVSGTVEHVG
WWSPTIIRGEDREAVHIPNHKFTVNVVRNLSQKTHWRIKTHLAISHLDVNKINNIVADMRKVLAKNPQVEQQRLHRRVFL
DNINPENQALLILVSCFVKTSHFEEYLCVKEAVLLDLLRVIGHHRARLATPVRTLQKIYSDADLENIPFADSTFGRGAGT
VPNRPLLVIEPSYKINGDDKKSRSARPAVDQDNKTATRTKVDTEGDNKVVTPNSDANGNSKTVVTPNSDANGNSKTVVTP
KPDPEVGENKPLKSDSSRENVEVPESPSKSKVTGLVVDNSAQKDVDVKQAKVHTTKNTKPNIDSDNVVSSSSTNNADKTG
GFNTNMPMKQQGEKKPAAQPHASRTVLEENIVLGVALEGSKRTLPIDEEIDNVTSREAKEMAALQSGNGSPKAPDGNDN*
>Glycine_max_Glyma.09G067800.1.p pacid=30486950 transcript=Glyma.09G067800.1 locus=Glyma.09G067800 ID=Glyma.09G067800.1.Wm82.a2.v1 annot-version=Wm82.a2.v1
MEEDKGVADKKVTKNDEVVLRISDSEEAMHAEKDHRDSRSSLEAEISSLSPQHSTHIGKGFTDSHGELTELENLRNKGQV
SSELVTTTKRLMCRSEFSKPKSRLVEPPCPKDATFVVEKAQMTSSNLSARNSSNKNVSEATIVTPRTPLLGTPREEDDDD
EEVYKAALIEMTKRSGKKYSVLGFVEWFAFVCIMGFLIASLTDHKLQHWEIWGLELWKWCVLVLVILCGRLVTEWFINVL
VFLIERNFLFKKKVLYFVYGVKNSVQGFVWLSLVLLTWVLLFHHDVETARKFTRILNYITRALASCLIGAAIWLAKTFLI
KLLASNFQSTRFFDRVQVSIFHQYILRTLSGPPLMDMAETVGNMSSSGRLSFKAMINKNEGKEEQVIDVDKLKKMKQEKV
SAWTMKGLINVISSSGLSTISYTPESAFEDESDQKDNEITSEWEAKAAAYRIFRNVAKPGNKYIEKDDLLRFMKIEEVEN
VLPLFEGAVETGRIKRKSLKNWLVKVYLERRSLVHSLNDAKTAVDDLNMLASLLLVVFMFGNTAKAVFEAIIFVFVIHPF
DIGDRCVVDGVQMVVEEMNILTTVFLRYDNEKIFYPNSVLATKPISNFYRSPEMQDSVEFSVDVSTSIESIGALKAKLKA
YLESKPQHWCSNHNVLVKDIENVNKMKMCLNVTHTINFQNYKERNSRRSELVLELKKILEDLNIKYHLLPQEVHLSYVRS
QDSAAHTF*
>Glycine_max_Glyma.04G094200.1.p pacid=30489308 transcript=Glyma.04G094200.1 locus=Glyma.04G094200 ID=Glyma.04G094200.1.Wm82.a2.v1 annot-version=Wm82.a2.v1
MTYISSMLSRDVRLYSNNGSCSFCRRQDSLALLSRLWTPLRPVPLRCNALPWQCSLIPAGGCEAPLIVASVSLSRSYNAI
AGKPSVIQFIPALGIIGFAVFGLEPLLRLSRNLFLQERTDWKKSSSRYILTSYFQPLLLWPGVMLICRDLDPLVLPSETS
QAIKQRRLSFVRSLSTVLTFAYCSSSLIRQAQNICMGTNDSSDERNMRIDFTGKAVYTAIWIAALTAGGLGTVSISLAGR
EIFTNFLSSIMIHATRPFVVNERIQTKIKGYEVTGKVEHVSWWSPTIVRVSDCEAVHIPNHNLSVNVVRNLSKKSHWGIK
THLAISHLDVNKINSIIAYMRKVLAKNPQVEQKKLHIRVFLENIDPENQALMAFLRFTLRCFLKHGA*
>Glycine_max_Glyma.04G055200.1.p pacid=30490336 transcript=Glyma.04G055200.1 locus=Glyma.04G055200 ID=Glyma.04G055200.1.Wm82.a2.v1 annot-version=Wm82.a2.v1
MVLKGGEVSMSEKKREVMVAIPHEGGAESLMPKQQSRVNSPHRALNDNEVAAKSPPLNCASPEIRFMPSPNKPPKVPTSN
AILTRRKSLTRSVYSKPKSRFGEQSYPIDGTLLEENATSTLQENLTVGSPYKASPNNNNKPGTVNRTFSILSVVTPKTPL
MASPGLAGEDFDEIIYKKVELSKNMRSRRLTVKVLFEWFVFVCIASSLVASLTVGKLKRTEIWGLGFWRWCVLVMVTFCG
MLVTRWFMLIVVFLIETNFLLRKKVLYFVHGLKKCVQFFIWLGLVLLTWVLLINRGVHRTELASKILNGVTWTLVSLLIG
AFLWFVKTLLLKILASNFHVKSFFDRIQESLFHQYILQNLSGPPLVEEAEKVGASYSVGRFSFRSTDGKGGTKKETIDIA
KLHRMKQEKVSAWTMKVLVDAMTTSGLSTISSALDESFDEGENEQTDKEITNEMEATAAAYYIFRNVAAPGCTYIDEDEL
RRFMIKEEVRMVYPLLAEAETGQITRKSLTDWLLKVYQERRALAHALSDTKTAVKQLNKLVTVLLVVVTIIVWLLLMEIA
TTKVLVFLSSQLVLAAFMFGNTCKNIFEAIIFVFVMHPFDVGDRCVIDGVELLVEEMNILTTVFLKLNNEKVYYPNSLLA
TKPISNYYRSPDMGDRVDFSIDFMTPAEKIGELKEKIKRYLERNPQYWHPNHGLVVKELEDVNKIKMGLNVTHTMNFQEF
GEKTKRRTELVMELKKIFEELNIRYNLLPQGIHLRHIESNSSLLNI*
>Glycine_max_Glyma.04G094300.1.p pacid=30490489 transcript=Glyma.04G094300.1 locus=Glyma.04G094300 ID=Glyma.04G094300.1.Wm82.a2.v1 annot-version=Wm82.a2.v1
MVCPGSTKLSHDVRFYSNTGFCSFHHNRMGVGRLHLVTLNLSPCSLKQDSSALHLLSRPHAPIRHVPSRCNVFICQSVLI
PGGGSGTPLMKSASVILTRSYDALQGNPTFLQLIPAIGIIAFAVCGLEPLLRLSRVLFLQSTDSSWKKSSSRYIMTSYFQ
PLLLWTGAMLVCRALDPLVLPSESSQVVKQRLLNFVRSLSTVISFAYCLSSLIQQAQKFFLEGNDSSGARNMGLDFAGKA
VYTAVWVAAVSLFMELLGFSTQKWVTAGGLGTVLLTLAGREIFTNFLSSIMIHATRPFIVNEWIQTKIEGYEVSGTVEHV
GWWSPTIIRGDDREAVHIPNHKFTVNVVRNLSQKSHWRIKSYIAISHLDVNKINNIVADMRKVLSKNPQVEQQKLHRRVF
LENVNPENQALMILISCFVKTSHFEEYLCVKEAILLDLLRVVSHHRARLATPIRTVQKIYSEADSENIPFGDTIFTRSSA
GNRPFLLIEPLYKVNGEDKTKPSTRSTRASEEKDFRIDETMASDTKEDENFAATLTSSPDVNSKDKSKSLSEAQPKKENA
VDAGKGPTVPVSKNLVQSAAPETSPVTSHEINSATSSQSKQDEEKSSVPLSSVRPSLEENILLGVAIEGSKRTLPIEEEM
TPSPMPAESQEFAVQRNGGGPPASKDKKDGQSSFPTSKQND*
>Glycine_max_Glyma.07G067400.1.p pacid=30492258 transcript=Glyma.07G067400.1 locus=Glyma.07G067400 ID=Glyma.07G067400.1.Wm82.a2.v1 annot-version=Wm82.a2.v1
MAAVRSSSVRRLGSTIQGSFNMELVQHCHYHHSMCMNLARLPSDSLSHPYYKRELQFAKNRFSNLASESLGSSHHFGTRA
SVSVKPTFSGYCFRSALPFASMSHVLNHRMYSSSVGDKGSRDGGTEVSAGSGATDINTTGDSVVGGDWAERIKDAWKSVA
EAASYAGGKVKETSDDLTPFAQQLLDSHPYLDKVVIPVAGTLTATILAWFLLPRILRKFHKYATQGPVSLLPASVSVEPV
PYEKSFWGAMEDPVRYLVTFIAFSQIGVMVAPTTITSQYLAPLWRGAVIVSFVWFLHRWKTNIFARTLSSQSLLGLDKEK
VLALDKISSIGLFVIGIMALAEACGVAVQSVVTVGGIGGVATAFAAKDILGNVFSGLSMQFSKPFSIGDTIKAGSIEGQV
VEMGLTSTSLLSSEKFPVIVPNSFFSSQVIVNKSRAEYLAIITKIPLQTEDLSKIPPISDDVKSMLRSNAKVFLGKDVPY
CFLSRIESSYAELTLGYNLKHMRKDELYSAEQDILLQAVQIIKNHGVALGSTWQDTSSK*
>Glycine_max_Glyma.15G175800.1.p pacid=30497503 transcript=Glyma.15G175800.1 locus=Glyma.15G175800 ID=Glyma.15G175800.1.Wm82.a2.v1 annot-version=Wm82.a2.v1
MEEDKGVADKKVTKNEVLLRISDSEEAMHAEKDQRESRSSLEAESSSLSPQHSTHIGKGFTDSHGELTELENLRNKGQVS
TELVTTTKRLMGRSEFSRPKSRMVEPPCPKDANFVEEQAQMTSSNSSAWNSPNKNAPEATIVTPRTPLPGTPGEEEDDDE
EVYKTAHVEMRKRSGKKCRVLGFVEWYAFVCIMGFLIASLTVHKLQHREIWGLELWKWCVLVSVILCGRLVTEWFINVLV
FLIERNFLFKKKVLYFVYGVQKSVQGFIWLSLVLLTWVLLFHHGVERTRNVSRILNYITRAFVSCLIGAAIWLAKTLFIK
LLASNFQSTRFFDRVQESIFHQYILRTLSGLPLMNMSAKVGKTSSSGQLSFKTMINENEGKEEQVIDVDKLKKMKQEKVS
AWTMKGLIDVIRSSGLSTISYTPESADEDESDQKDNEITSEWEAKAAAYRIFRNVAKPGNKYIEKDDLLRFMKNEKVENV
LPLFEGAVETGRIKRKSLKNWLVKVYLERRSLVHSLNDTKTAVDDLNMLASVIVLIVITIVWLLIMGFLNTQVLVFISSQ
LLLVVFMFGNTAKTVFEAIIFVFVMHPFDVGDRCVIDGVQMVVEEMNILSTIFLRYDNEKIFYPNSVLATKPISNFYRSP
EMSDSVEFAVDVSTSIESIGALKTKLKAYLESKPQHWRPNHSVLVKDIENVNKMKMAFYVTHTINFQNYGDKNNRRSELV
LELKKILEDLNIKYHLLPQEVHLSHVRS*
>Glycine_max_Glyma.20G105400.1.p pacid=30520277 transcript=Glyma.20G105400.1 locus=Glyma.20G105400 ID=Glyma.20G105400.1.Wm82.a2.v1 annot-version=Wm82.a2.v1
MQTWSVHYTNSSYPFSFSSPCLLLLGFGIRKSFKSYGSYNKHSRFSGAGNSDSDHEQQLPILHDQETHCHPAMPAGDYVV
KINEDGSEAPQGNRIWRESSYEFWNNDGATTTAGGSDQSFDFRQSEDPPSQLIGHFLHKQRASGEMQLDMDLEMEELQRE
GDDGKLTPVDESPVTHRVSRELKVSFEEPTCNVNFLEAQNDAVRRRHSKDSPSIAEFQRPPQPPQHDCRRSPSPSPAGDE
EVVRCTSNASFERSLSMQRKSALLKAKTRSRLMDPPEEPDRKSSRVLKSSQLLSGFLGKKNDEEDEDPFLEEDLPDEFKE
THFSLWILLEWLSLILIIGLLITTLCVPFLRNKDLWQLRLWKWEVMVLVLICGRLVSDWVIRIAVFCIERNFLLRKRVLY
FVYGVKKAVQNCVWLGLVLIAWHLLFDKRVQRETRSNFLEYVTKVLVCFLVGTLVWLLKTLMVKVLASSFHVSTYFDRIQ
ESLFNQFVIETLSGPPLVEIRKAEEEEERLADEVQKLQNAGVTIPPDLRASAFSNIKSGRLRSGMLPKSPRFKSDKFSRP
LSKKSDEPNMITMDNLHKLNPNNISAWNMKRLMNMVRNGALSTLDEQILDNSMDDENATQIRSENEAKAAAKKIFQNVAR
RGCRYIYPDDLMRFMREDEAAKTMNLFEGASEAERISKSALKNWVVNAFRERRALALTLNDTKTAVNKLHRMLNFIVAIV
ILVIWLLILELATTKFLLFVSSQVVVVAFVFGNTCKTIFEAIIFLFVMHPFDVGDRCEIDGVQMVVEEMNILTTIFLRYD
NQKVIIPNNVLATKAIYNYYRSPDMGDAIEFCLHISTPVEKISLIKHRIQSYIDNKKEHWYPSPLIVYRDYDQLNMVRMA
IWPTHRMNFQDMGERFVRRSLLLEEMIKIFRELDINYRLLPLDINVRATPTTSDRLPPSWASVPTPS*
>Glycine_max_Glyma.01G023200.1.p pacid=30541755 transcript=Glyma.01G023200.1 locus=Glyma.01G023200 ID=Glyma.01G023200.1.Wm82.a2.v1 annot-version=Wm82.a2.v1
MTLPGSLQLSHGLGLCRNLDCNKHLRAMGRGKLHLFSAGPSYPILFMRQECRGFQHLRHINRPTHTLSCKSHSFKCHSFL
VSGQPNNLPAVKVAATVLARSCNILQNSPIIVKLIPAVGVIIFAIWGVGPLLFQTRKLLFQRSDSSWKKSTTYYIVASYL
QPLLLWTGAILICRALEPLILPSETSQIVKERLLNFVRSLSTVLAFAYCLSSVIQQVQKFLAESTDASEARNMGFQFAGK
AVYSAVWIAAFSLFMELLGFSTQKWVTAGGLGTVLLTLAGREIFTNFLSSVMIHATRPFVVNEWIQTKIEGYEVSGTVEH
VGWWSPTIIRGEDREAVHIPNHKFTVNVVRNLSQKTHWRIKTHLAISHLDVNKINNIVADMRKVLAKNPQVEQQRLHRRV
FLDNINPENQALLILVSCFVKTSHFEEYLCVKEAILLDLLRVIGHHRARLATPVRTLQKIYSDADLENIPFADSTFGHGA
GTVPHRPLLVIEPSYKINGDDKKSRAARPAVDQDNKTATQTKVDTKTHNVARGTQDDTEGDNKVLTPNSDANGNSKTVVT
PKPDPEVGENKPLKSDSNKENVEVPESPSKSKVTGLVVDNSAQKDVDVKQSKVQITKNIKPNIDSDNVVSSSTNNADKIG
GFNTNMPMKQQGEKKPAAQAHASRTVLEENIVLGVALEGSKRTLPIDEEIDNVTCREAKEMAALQGGNGSPKASDGNDK*
EENIVLGVALEGSKRTLPIDEEIDNVTCREAKEMAALQGGNGSPKASDGNDK*
>Glycine_max_Glyma.06G096000.1.p pacid=30549186 transcript=Glyma.06G096000.1 locus=Glyma.06G096000 ID=Glyma.06G096000.1.Wm82.a2.v1 annot-version=Wm82.a2.v1
MMSCSSRDLGLHFTSIRLSRDVRLYSNNGNCSFCHKPLRGDRLCFVAISLLPHGLRQDSSALHSRLRTPLRPVPLRCNAL
PWRCSLMPAGGCETPLVKVAAVSLSRSYNAIAGKPSVIQLIPALGIIGFAVFGLEPLLRLSRNLFLQERTDWKKSSSHYI
LTSYFQPLLLWTGVMLICRDLDPLVLPSETSQAIKQRLLSFVRTLSTVLTFAYCSSSLIRQAQKICMETNDSSDERNMRI
DFTGKAVYTAIWVAAVSLFMELLGFSTQKWLTAGGLGTVLISLAGREIFTNFLSSIMIHATRPFVVNERIQTKIKGYEVT
GKVEHVGWWSPTIVRGSDCEAVHIPNHNLSVNVVRNLSKKSHWRIKTHLAISHLDVNKINSIIADMRKVLAKNPQVEQKK
LHRRVFLENIDPENQALMILVSCFVKTRHSEEYLRVKEAILLDLLRVISHHRARLATPIRTVQKMCSDTDLDVDPFDDTI
PTRSRSKNNRPFPLINPPYKVKPSTTTNEDKDTKIDETLPSDFKVERDKFAATSSSVQKTSKSQKLKKERVGSSEKGTTS
KNLSKSNEFGSGETTSPSKLDEEKSVMSSSSASHSLEENIVLDAALLGSKRTLAIDEELIQSIPAEPQEVAVHQDGSEPP
ISKDKKDGEMSSFPTPKQKD*
>Glycine_max_Glyma.06G096000.2.p pacid=30549187 transcript=Glyma.06G096000.2 locus=Glyma.06G096000 ID=Glyma.06G096000.2.Wm82.a2.v1 annot-version=Wm82.a2.v1
MLICRDLDPLVLPSETSQAIKQRLLSFVRTLSTVLTFAYCSSSLIRQAQKICMETNDSSDERNMRIDFTGKAVYTAIWVA
AVSLFMELLGFSTQKWLTAGGLGTVLISLAGREIFTNFLSSIMIHATRPFVVNERIQTKIKGYEVTGKVEHVGWWSPTIV
RGSDCEAVHIPNHNLSVNVVRNLSKKSHWRIKTHLAISHLDVNKINSIIADMRKVLAKNPQVEQKKLHRRVFLENIDPEN
QALMILVSCFVKTRHSEEYLRVKEAILLDLLRVISHHRARLATPIRTVQKMCSDTDLDVDPFDDTIPTRSRSKNNRPFPL
INPPYKVKPSTTTNEDKDTKIDETLPSDFKVERDKFAATSSSVQKTSKSQKLKKERVGSSEKGTTSKNLSKSNEFGSGET
TSPSKLDEEKSVMSSSSASHSLEENIVLDAALLGSKRTLAIDEELIQSIPAEPQEVAVHQDGSEPPISKDKKDGEMSSFP
TPKQKD*
>Glycine_max_Glyma.06G055400.1.p pacid=30550980 transcript=Glyma.06G055400.1 locus=Glyma.06G055400 ID=Glyma.06G055400.1.Wm82.a2.v1 annot-version=Wm82.a2.v1
MDVINKQQGGLKCGEVTMAEKKREVMVAIPNEQQHSRVNSPHRILNDNEVAGAKSPPLNCASPEIRFMPSPNKPPKVFTS
NANLTRRKSLTRSVYSKPKSRFGEQPYPIDGTLLEDNANSTLQENLTVGSPYKASPNNNNKAGTVNRTFSILSVITPKTP
LMASPGPAGEDFDEIIYKKVELSKNKRSRRLTAKMLFEWFVFVCIASSLVASLAVGKLKRTEIWGLGFWRLCVLVMVTFC
GMLVTRWFMHIVVFLIETNFLLRKKVLYFVYGLKKCVQFFIWLGLVLLTWVLLINRGVHRTELASKILNGVTWTLVSLLI
GAFLWFVKTLLLKILASNFHVKSFFDRIQESLFHQYILQTLSGPPLVEEAEKVGASYSVGHFSFRSTDGKGGTKKETIDI
AKLHQMKQEKVSAWTMKVLVDAMTTSGLSTISSALDESFDEGENEQTDKEITNEMEATAAAYYIFRNVAAPGCTYIDEDE
LRRFMIKEEVRMVYPLLAEAETGQITRKSLTDWLLKVYQERRALAHALSDTKTAVKQLNKLVTVLLVVVNIIVWLLLMEI
ATTKVLVFLSSQLVLAAFMFGNTCKNIFEAIIFVFVMHPFDVGDRCVIDGVELLVEEMNILTTVFLKLNNEKVYYPNSVL
ATKPISNYYRSPDMGDRVDFSIDFMTPAEKIGALKEKIKRYVERNPQYWHSNHGLVVKEIEDVNKIKMALNVTHTMNFQE
FGEKTKRRTELVMEVKKMFEELNIRYNLLPQGIHLRHIEPNSSVLNT*
>Glycine_max_Glyma.06G096100.1.p pacid=30553754 transcript=Glyma.06G096100.1 locus=Glyma.06G096100 ID=Glyma.06G096100.1.Wm82.a2.v1 annot-version=Wm82.a2.v1
MVCPGSTQLSHDVRLNSNIGFCSFHHNRMGVGRLHLVTINLSPSNLKQDSSAFHLLSRLHAPIRHVPSRCNVFICRSVLI
PGGGSGTPLMKSASVILTRSYDALQGNPIFLQLIPAIGIIAFAVCGLEPLLRLSRVLFLQSTDISWKKSSSQSIMTSYIQ
PLLLWTGAMLVCRALDPLVLPSESSQVVKQRLLNFVRSLSTVISFAYCLSSLIQQAQKFFLEGNDSSGARNMGLDFAGKA
VYTAVWVAAVSLFMELLGFSTQKWVTAGGLGTVLLTLAGREIFTNFLSSIMIHATRPFIVNEWIQTKIEGYEVSGTVEHV
GWWSPTIIRGDDREAVHIPNHKFTVNVVRNLSQKSHWRIKSYIAISHLDVNKVNNIVADMRKVLSKNPQVEQQKLHRRVF
LENVNPENQALMILISCFVKTSHFEEYLCVKEAILLDLLRVVSHHRARLATPIRTVQKIYSEADSENIPFGDTIFTRSRA
ANRPFLLIEPPYKVNGEDKVKASTRSTRANEEKDSKIDETMASDTKEDENFTATSTSSPDVISKDKSKSLSDAQPKKENA
VDAGKGTTVPVSKNLVQSAVPEASLATTQEITSATSSQSKQDEEKSSVSLPSVRPSLEENILLGVAIEGSKRTLPIEGEM
TPSPMPAESQEFAVQRNGGGPPASKDKKDGQSSFPTGKQND*
>Glycine_max_Glyma.16G105100.1.p pacid=30559148 transcript=Glyma.16G105100.1 locus=Glyma.16G105100 ID=Glyma.16G105100.1.Wm82.a2.v1 annot-version=Wm82.a2.v1
MEKTRSSDQVVVFLDQHNPKPPSMESENHQDKPKHPLKVRALNRLSFSKPKSRILEYNYNVPRNKVAEESDIIQPTYKFS
SNDDDDDDDDNDLDLEWDEDETEEDGSEHGPKLHQKRKFKIKWRLMMEWILFLNILACLVCSLTISSITNMHLLGLEIWR
WCVMAMVTFSGRLVSGWVVGLTVFILERNFMLREKVLYFIYGLRNSIRNCMWLGLVLLSYWSMVFNDVQKKNHKFLNKVF
QALVAVLVGATIWLVKIVLVKMLASSFHVTTYFDRMKESVFHHYILETLSGPPMEDAEEVLRQHHLAGSKSMPARWNAKN
LYKSKRFGSRKIDMEKLRKLSMESTATAWSVKRLVNYVRSSGLSTISRTVDDFGNAESEISSEWEARNCAQRIFKNVAKP
GAKYIEEEDLMRFLKRVEIHTIFPLFEGALETGQISRSSFRNWVIRAYYERKALAQSLNDTKTAVQQLHKIASAVVSVII
IIVMLLLMEMATIKIILFCITQFVLIGVAFQGTCKTVLEAIIFVFVMHPFDIGDRCVIDGVHMIVEEMNILTTVFLRYDN
EKIYYPNAVLLSKPISNFYRSPEMWDSIDFTIDVSTSMETILALKKSIQMYIESKPKYWNPKHSMIAKGIENMDKLKLCL
SVQHTINHQNYGERNIRITELLLELKRIFEIHGVKYHLLPQEIQITHMNIEHSKVLFQS*
>Glycine_max_Glyma.16G033400.1.p pacid=30560774 transcript=Glyma.16G033400.1 locus=Glyma.16G033400 ID=Glyma.16G033400.1.Wm82.a2.v1 annot-version=Wm82.a2.v1
MAAVRSSSVRRLGSTIKGSFSMELVHHSMCMNLARFPSDSFNDPYYKRELQFSKNQFSNLASESLGSSHHFGTRANVLVK
PTFSGYCFWSSLPFASMSNHVLNRRMYSSSSVGDKGSRDGGTEVSAGSGASDMNTGGDSVVGGDWAERIKDAWKSVAEAA
SYAGDKVKETSDDLTPYAQQLLDSHPYLDKVVIPVGGTLTATIIAWFLLPRILRKFHKYAMQGPVSLLPASVAGEPVPYE
KSFWGAMEDPVRYLVTFIAFSQIGVMVAPTTITSQYLAPVWRGAVIVSFVWFLHRWKTNVFARSLSSQSLLGLDREKVFA
LDKISSIGLFVIGIMALAEACGVAVQSIVTVGGIGGVATAFATKDILGNVFSGLSMQFSKPFSIGDTIKAGSIEGQVVEM
GLTSTSLLSSEKFPVIVPNSFFSSQVIVNKSRAEYRAIITKIPLQTEDLSKIPQISDDVKSMLRSNANVFLGKDVPYCFL
SRIESSYAELTLGYNLKHMRKDELYSAEQDILLQAVQIIKNHGVALGSTWQDTSSK*
>Glycine_max_Glyma.16G075000.1.p pacid=30561343 transcript=Glyma.16G075000.1 locus=Glyma.16G075000 ID=Glyma.16G075000.1.Wm82.a2.v1 annot-version=Wm82.a2.v1
MEKTRPSDQVVLFLDQHNPKPPSIESENHQNKPKHPLKVRTLNRLSFSKPKSRILEYNYNVPRNKVAISEEISDVIQPTY
KLSSNDDDKEDDEDDCEWDEDETEEDGSEHGPKLHQKRKCKIKWRLMMEWILFLNILTCLVCSLTISSITNMHLLGLEIW
KWCLMAMVTFSGRLVSGWLVGLTVFIIERNFMLREKVLYFIYGLRKSIRNCMWLGLVLLSYWSVVFDDVQKKNHKFLNKV
FQALVAVLVGATIWLLKIVLVKMLASSFHVTTYFDRMKESVFHHYILETLSDPPMMDDVAEQQHHLTRWNNAKNLNKSKK
FGSRRIDMEKLRKLSMESTASAWSVKRLVNYVRSSGLSTISRTVDDFGNAESEINSEWEARNCAQRIFKNVAKPGAKYIE
EEDLMRFLKRVEIHTIFPLFEGALETGHISRSSFRNWVIRAYYERKALAQSLNDTKTAVQQLHKIASAIVSVIIIIVMLL
VMEVATLKIILFCITQTVLIGVAFQGTCKTVLEAIIFVFVMHPFDIGDRCVIDGVHMIVEEMNILTTVFLRYDNEKIYYP
NAVLLSKPISNFYRSPEMCDSIDFTIDVSTSMETILALKKSIQMYIESKPKYWNPKHSMIAKGIENMDKLKLCLSVQHTI
NHQNYGERNVRITELLLELKKIFEIHGIKYHLLPQEIQITHMNIEHGKVLFQS*
>Klebsormidium_flaccidumGAQ77670.1 mechanosensitive channel of small conductance [Klebsormidium nitens]
MSPDLGGGFANEGSGRIGLESPRPMPSRVFNRTKTSRLGDPRENGMFASKDTVIHKPDAVAKSGLLQKSGLQKSGVFERP
TNSGLLKKSDSGFLKKSGLLGRAKTKVGRSGQLPKGGALERVDEDDDSLEDDDVPENWWAEQNKCSWFTILQWVALVLII
ALFITSTAVWGEVKLLGVLQWKWLLILLVVVSGRLISGWLVKIVVFILERNFLMKKRVLYFVYSLKSGVQNCLWMGLVTA
CWYAVMDPKVRDVDNRLQYVTRVILCIFVASALKLAEVLFIKVTASRYHVNRFFERIQDTLFHQHILETLSAPPTLGWEA
AEKEEEEATTQSKSGPTKSPEQLSRTFGTTVRRRSESGPLGGSPRQRTPEGTPRSARSAPRETVVEEETGKVDIDKLQQL
SSSTVSAWSMKRLINLVRYQGISTYSDVVEAGEEINSEMAAKAAARQIFYNVAKPNSRYITIDDLRRFLTGDEVARTWMM
FEGAVEKGHITKKSLKAWVVTVYNERRSLSLTLNDTKTVVKKLKGVLDALLWAVIVVVWLTILGIASSNLWVVLSSLLIS
WVFVFGNMAKTLFEAIVFIFVMHPFDVGDRIEVDGNQMVVEEMNILTTVFLRADNGKTYLPNSVLAQKQIVNMGRSSDMG
EAIDFFVDSLTPAEKIAALKERIGDYLKALPHHWYPTFFLLVRDIDKTNNRMQCSFWGQHTMNHQNAGERHTRRGALLQH
LLATMRELGINYSIPTQEVRLGGRLEGFGKA
>Klebsormidium_flaccidumGAQ80907.1 Mechanosensitive ion channel protein [Klebsormidium nitens]
MALLRLALSQAAPASKRLRLELPPSQLFARTAPYVTALFKDARATLKPDALRPSETGSSYDRFPFVQFPHRASFLLHSPR
HGSSFGALALGQACALRTFASSATSGEALDPPSAPQPSAASDDVSGASSFVDTVKEGLEKGRQGVETAWASLPPSVHEVL
NPKTPVFVVAAQELGLLTAVIFTWFKMPRWFRRLHDYTQSRTLQTKRFKSEETSEQSGQGPALLMEPAPVPYEQSIWAAA
EEPARLLVTVGALAHLIGLVAPHALPPEYLHIAWRGAVVGSWLWFLYRYKNTWFSRAKTNPALSRAEKDRYVAAERLSTV
ALVVLGSMAVAETTGVAVQSILTVGGIGGVATAFAARDILGNFLNGAALYLYTPFSIGDNIKAGSLEGTVVDIGLHSTHL
VDQDKHAVVVPNSFFSNQVITNRSRTEGRLLSAKIPLPPGLVDRAPELTAELREYLRNRPEVAVGKEAPKVYLSSLGSPA
NAVLLPEVTLTCHTTVMGSAEYGLLLEDILHHAAQLVEKKEREGERGLSEPQP
>Klebsormidium_flaccidumGAQ81880.1 Mechanosensitive ion channel protein [Klebsormidium nitens]
MEAIAEKVAEKVAGRSWFDALLEEGVLCATLYLVYVQGTTLLRLAHGVYQKAEDQVESKVQSFQEPGKKRDVTANNVPFE
HSMFGAADWPLKALVAFLILSHFASTFFFPTYFATEQLWLARRAAIVLCGLWFGFRWKSNYTRLLIRHNPHDRDRYIVLD
KVATIGLVTVAALSLGEVIGVAFQSLLAIGGVSGIAAGLAAKDLLGNLFSGALMYVTRPFKIGEFISAGPATGKVLDIGF
YNTKMLTVDRAITYVPNSSFTCSTITNFSRQETRYIEGTFLVRHRDISAVDAITADLRELLRAHPAVDTQEQPPRAFLAK
VGPLGAEIAMNAVTKPIGFDDYLVAKQTLLVKAAKIIESHGAVIGPALPPNWQQ
>Klebsormidium_flaccidumGAQ81887.1 Mechanosensitive ion channel protein [Klebsormidium nitens]
MASAGLVKGRLPCTRDTVCSLRAHIPKRGNASAILCSGRRQTPSPCQIIKQVLPSSFLHARSQPFLPPRPNLPCLQQAPS
QQRLLNHTPRTRQIRAHAPAGAAARPVAPIDAAKGTIEGFNAWLQKSHSTELTRWLEARGIVLPDFFAWLPQPLHNRLHH
IEDELGIFTQEIILALLVLLFIRELKNVLYFFHDKWYNVLHKKQTDVYMTHKRKTFEHTVFGALEGPLSAATFLLWASHV
YTVIAPLLHIKFSTKAIAVYREVSIIGVLTWFALNWKNNIIGELKARSSEQSTKAQLGALDKLATILIVSFGIMVTGEIA
GYAFKSILALGGVSGIAISLAARDVVSNMFGGTMLYLTRPFAQGDTIKAGNVNGQVVDIGFYSTKVMTPDKQPTYVPNAY
FTNQVITNYSRATNRVLNAVFTLRHQDLVKVDHIVDQIRDLLSSHQSIDLQSSVNVNLVNVTPYNLEIQINAVTRPNIGG
GEFNRAKHDIFIRIAQIIDQAGARLSPYPDQPYPPIPIPAK
>Klebsormidium_flaccidumGAQ83402.1 mechanosensitive channel of small conductance [Klebsormidium nitens]
MRSSGDAADIRGNVGNQESPHSSRSIRVPTPGAQVKSAIPIEAHKLQYLTSDTVSAYGLKKLVKFVRSTKIRTYSSIISH
QDESEIDSEFQAKAVARRIFRNVASPGQNYLTEDDLLHFLDEATAERALCTFEGVERGRITKLALVNWVVGIYKERKALA
LSLSDTKTVVAKLHWVLDVILALFLVIIYLLVFNISATRLLVIISTWLLPATFIFGTTAKDMFVSLMFLFVRNPFSVGDR
IQVDTTQYIVEEMNIMDTTLLQ
>Klebsormidium_flaccidumGAQ85504.1 Mechanosensitive ion channel-like [Klebsormidium nitens]
MGSAGLALSADLRVLPVGPQPPTSLPQHVKATVPLCRLSAKGHGPQLLTCRLGVQLARRAGSVLSCRESTRLSRGPLLPN
SLGSFSSSMAGRQLSGPIAGVLRSKARHRGCVAAAPANIVQGANIVKPAIAVAGTVLVRIPPPILIPSCIAVIVYALMGL
EGLVRWTRNRCKKLLNQPEEVPGEDNWSSSRVRKYVLPYIKPVVIWAAIFVLCGALDRLPTPNLLNKVKLKAVNVVRVFA
SVFSVTYCITVLIQHMQAVVYKPVGANEQVGKELVMQTIEAAIWFLGFALGMELLGVASNSFITAGGIGTLVFTFAGKEI
VGNALSGMTIQATKPFTVGDWISIMVNGQFVEGHVENMGWWQLTLKTFERESSRIANQQVINSVITNVTAKTHWRFKSYI
HLYLFTPEEQVQKIVMDIRKLLAEHPKIEHRTLHRRVFYDGHNISVPSKDVLVSCYFQTRWQEEYSKLKEELMYEIERII
SRHGSRYATPIRTHDYTAGSTPPSMSTSPYDSPTQRLFLAEMTVYKNPSQDASKLGVVDVTASAATTVDITTAAVVDVEA
EVRRVAAPKKQADVSTVVQNGAEINKDEPAPEVGQNGAVPKVAAGASNEHPVTKAGEVSNSDVSSNGVADVTKEGASMGA
QAEAAVDREKASMGSGRRSEADSETGSNTSDGAENGALEKELADYLRRTSSPGRTRGGGDVDTATRGHLHFSDAEAKVRG
MVNQPPVTGLTLSSLQYSTPEEAAAAAAAFSAQAAEAAAVARELLNRLQWGEAAGDFDPPEESTSYSGTRPSERGHARWP
KVTPLDVDSGSGGKRSQRMEPLGPRTSDRPEASSSPNGILEPNREVETMSDVPYRGIKEASSPGREWAKQYFAGDRQAAR
GFTAVSEFEHLQDTDEEDLRVSEADAVDDLRPMSEEEASGWRQADSGAATTSGSSGAFHEGARVDGGESVRKGPVGGRGD
ASAAQPQSRTDSGTGPPKEKLEGLETMGLSRSDITLLGIAIDKTGRQSAVLDSAFDPSVSPTQLAQRSPGGTKGQGGSPI
ESGNGKQGGIPSEDLGQEKGEKEPAPVLVGKEGALPSGANAIPPVTEQMG
>Klebsormidium_flaccidumGAQ86384.1 mechanosensitive ion channel [Klebsormidium nitens]
MEDVERVYTSEEIGDYESDRRRQYRADVESGARGIASVFRAMGNSVTWGVSSTGRGLSAIQSGVQNRWRRARNPRRPEPA
SEQDPDSLGDSDSDSEWDGSEPAVLLASTETPAAVESEAFVRQQGDASTSDSGRPGAEDTWEEPWETIKRWWNNPAFFRF
RVSLSMANLTMALPAFIARVSAMYPTFVAGLHSQLLTSQLSLPIMAPLLFGGGIAFKAIMSNLGFVLPRLAMAGGVLWIL
WATNYAMQEAIAHLRNNGAIDRRISNVLVLTVELVASTIGLVTILSSVGVRISSLLLPGFAAVALAGKDVWHNYFAGFFL
FAAQPFRPGDSVALLCGAGVAPPSPTSAVPPGWFEGVCESVDLRYTVLRNGRQRLLVPNAHFVNREFLVTDAGPVVTRAP
PTARTDSPRGVKNGRAKGTPGGTNGPPGMPGQKVSPNGQDKRGGFMPTSSSNGGPGPMPSGPGIAVPWGK
>Klebsormidium_flaccidumGAQ90635.1 mechanosensitive channel of small conductance [Klebsormidium nitens]
MQDYKRSASLKFGRRASMTKSRDFEPTVLVSGPLQGNMHSVPHSAVLDAIKTGEVQKTSILGALSEDEEGEEDEENPRSP
STVRETRLSRRLLAYGQMALGGYLVTQIVISLLFFSRSTISELEVWKWTVLLLTLLSGRLIGRVLVYTMIFLLQMIFKDN
GKILYVAYGVRRSAWNVIWCLQVLCVWTLLFNGRRKIVGKIPVKVNQILVCTQIATLVMAGKVIFIKILANAFHRKAYFE
RIRDAMFDHYVIERLSIPAYMLNRSSRIEVDSATTGIRGEPHEEVGVLATLSQGQLGVRTFQSIMRFVRSTKITTISTQQ
QRDVRSEEHGRDAARDIFKNVVPEGRHHMVIHDLFHFLEENDAERAFQAFESEEGVVTCESFENWLINVVRERKALALTL
SDTKTAIRSLSRLLDWVVGVIVVLMCLFVLNVNVQKLLVVTSGSFLASLFVFGNTCKTVFESIIFLFVTHPFDVSDIIRV
DGQTYVVEEMQLLSTILLAADNSKVYYSNNQLALKVISNYYRSPDQIELIDLALGWGTPQKKIEEMRACILRFLQANPEQ
WYPKDDALHDLPPPFLSPRDRTPRADASDLNTRSG
>Klebsormidium_flaccidumGAQ91717.1 hypothetical protein KFL_008380070 [Klebsormidium nitens]
MQDYKRSASLKFGRRASMTKSRDFEPTVLVSGPLQGNMHNVPHSAVLDAIKTGEVPKTSILGALSEEEEGEEDEEDPRAP
STVRETRLSRRLLAYGQVTLGAYLVAQIVISLLFFSRYTIAELEVWKWTVLLLTLLSGRLIGRVLVYTMIFLLQMIFKDN
GKILYVAYGVRRSAWNVIWCLQVLCVWTVLFNGRRKIVGKIPVKVNQILVCTQIATLVMAGKMIFIKILANAFHRKAYFE
RIRDAMFDHYVIERLSIPAYMLNRSSSSATTGIRGEPQEEVGILATLSQGQLGVRTFQSIMRFVRSTKITTISTQQQRDV
RSEEHGRDAARDIFKNVVPEGRHHMAFESEEGVVTCESFENWLINVVRERKALALTLSDTKTAIRSLGRLLDWVVGVIVV
LMCLFVLDVNVQKLLVVTSGSFLASLFVFGNTCKTVFESIIFLFVTHPFDVSDIIRVDGQTYVVEEMQLLSTILLAADNS
KVYYSNNQLALKVISNYYRSPDQIELIDLALGWGTPQKKIEEMRACILRFLQANPEQWYPKIVSDLHMEMEHSKELPIIP
AVAPHIALLGDISEPRSAEYAALVEDLSRKFETVLIIAGNHEFYGGEYEEVKSKIAKLAKKHDNVHFMDRKSISLRGVRV
IGCTLWSRVPDHARDVVRNTINDYVRIGKKVGADLRPLTVEDTNALHERDFEFVLEAILEAEGRREPVLVLTHHAPLRKG
VSAPAYEGRPTNYAFGTDLTEFMGPPVVAWAHGHTHYNTKQDADGTLVFSNQRGYRGEKCGEPYAPERVLRIRGTAASW
>Klebsormidium_flaccidumGAQ92114.1 hypothetical protein KFL_009240050 [Klebsormidium nitens]
MSSGREATVTRVSGLQRRAAAEPAPRQPSLSKVLADAADRDEDGEGEEEEAGGDGSSSDPTLDARKERPRGAYLFVVVCV
ACASALVGGVFLMPRVWVAGYELWRAILLLNVAVFSFGAFTLLVRGTAFVVGRLTYGGRSHYLMHNLRVPIRNVFWSSTC
YATWRGLFRDVRADRPGVRPRVDAVVTSIQITIVVLAVQSILVRLLANKFHAGTYFDRIRRSVANQLVVERLSVPYHSLP
DVRPTEEDLEASLRRKRGERQTIMPPDVSFNALLSIARKRRKMPECADEASARLFAQDVFANVVPDSSVEAFDRTHLTRF
FVGCEGQIHEFMDACFEGADEVRLQTFQDFIVRLNEEIVLLKLALTDKRSAIASISTATRAVCLAACALVVCIIVFRLDL
TKVMVLASSWLVSSILIVGPAIRDVVDGVVFVFVRHPYDVGDFVEIDKEVYLVDSVGLLSTTFLYKRRITSIPNKGLAGG
VIVNLSRTTTARASV
>Marchantia_polymorpha_Mapoly0150s0007.1.p pacid=33004180 transcript=Mapoly0150s0007.1 locus=Mapoly0150s0007 ID=Mapoly0150s0007.1.v3.1 annot-version=v3.1
MATRSSNFILSASALVAQSPPSLSNSQTIDCKFHYPQSSPTKDKKDLPLLQVPGQSGRFCSLGQPRRRDVCAGAMLYNSN
VEAGSDGAEDDGDQTCHPLDRGLLNQQQVSHDGKLPWQQNTEQCVAGSIDQINSSHAAGPAGVFEGSRLNGNGWIPLRDH
YLKGNKQYYPHAGVSSASVRVRDGNQESCNAHSSEGTLQNHHPTLTKFEPEDRNPHEVLQEAKGKEIAGCILAIKRLRLA
CNRTISKTLRSFKGTIIGNRKAADGILTSDETDSEPRIAEGSDEATESDKPSGSSRDEELDEIPWDVLKRLWENPAFVKF
RVSISMANLTMALPTFLSRALPLLSSSPLKGFSFPVLAPLLFGGGIVFKSAVSNLGFVLPRMLMSMAIMWVLWALNHVIQ
EAIQHLRDNGTFDRRVASVLVLFFELTFSAIAVVTVLSSIGLNVNSLLLPSFLALALAGKDVWQNYFAGFFLFAAQPFRP
GHTVALMCGQETTGASPTTNPGVMKSGWFEGVCEAVDLRYTVLRNGRHRLMVPNAIFVKRSFLIIDPEPQPLPSESSKKQ
HSPRAKPKHRSNKVDSAIKVCSPPTSSSAPSLSAIAPEPLVGADVGNGSMSKRPSADMNGSALLHG*
>Marchantia_polymorpha_Mapoly0151s0038.1.p pacid=33008071 transcript=Mapoly0151s0038.1 locus=Mapoly0151s0038 ID=Mapoly0151s0038.1.v3.1 annot-version=v3.1
MNKIKAFTRMHSHNYEQLRGHQPQPDAASRSNWGHVGGGGNDDGVVGRGVDRLTGSQERVLLDRTEDSILALRSSHSSPI
SSSAAAAGSGSDPSAATVSPSLQNGGHSLKAPRGPLPSSAAFRRTCSSIASSPAVLAAATSAEEERRGGGGGGGGEVEKG
SSLVRESSYDFWSDELEPEPERAGGWNKVDDGRIDEERCSSSSHRRTKSFEFGGGGGSSNEADPPSRLIREFLQKQSATG
STFLDLDMDMDELTAKGARPVRPGANGSGSGNGNGNGVAASARPNSSVRASPPGQLKETRMSQADQDSLSSSSFDSPSPT
SRLRDPLASAGVRRPGEVVVDMPQNHRTSDFSSSSEEVSPLHEAAPLSGVGIRSRKAIPQPPIALDRKNSSNGGGGGAGA
GAGAGGEVDPTARSPPMAYNKPPGFNRLKSRLVDVPKPPEMKAGDGKDEGRRSGGMSGALRSGLLGKLKRVDEEDDDPLK
DADLPEKYRTRDKGFWTIAQWVSFLLILGGLATILAFRNLREMKRGGLMLWKWALLVMVVFSGRLVSGWIIWFFVIIIER
NFLLRKRVLYFVYALRKGVQNCLWLGFALLAWHLMIDPKVDKDIAVVKYVTKILQCFLIGALIILVKTLIVKVFASSFHV
SNFFERIQEALFNQYIMETLSGPPMLEIEQNHEEEMKFNEEIAILKEAGATGPNLPKMNDLPPLPPRRSGIIGASQMLNK
SGGVPGGTKSGMIGKIGKPGEKKSQKLEEEGISVEHLTKLDQRNVSAWNMKRLVNIIRHSSLTHSIEETAYADAGVETEI
QSEWQAKKAAKQIFKNVARKGAKVISEDDLLRFMREEEATKALHSFEGGFETKKITKQALKNWVINIYRERRALALSLND
TKTAVNKLHRIVDVIVGLIILVIWLLVLDIATTQLLLFTSSQFLLVILVWGNTLKTVLEAIVFLFVMHPFDVGDRCVVDG
QQLVVEEMNILTTVFLGDYNVKIWYPNSVLATKPIQNYYRSPDMGDSVDFLTLTSTPMSKINELKESIKEYLLSKPQWWA
PDFTLNVMEMTEGKRMKLTLGLKHTMNFQDLGERFKRKGELQYELKSRCTKLEIDFKPPAGEVNVNFRQEGPHEISLRKV
E*
>Marchantia_polymorpha_Mapoly0003s0092.1.p pacid=33010071 transcript=Mapoly0003s0092.1 locus=Mapoly0003s0092 ID=Mapoly0003s0092.1.v3.1 annot-version=v3.1
MEASLVVSRFWNPRASAGQQLGLALASPSVPACRNGVRAFSSFRGQQLSRRPLKHVLSNKTERLPVGVARSHSHHHHPTP
TPGVPPTGAEDGAFLDDMSRFVYKKISAALQPYLPKDIDYLDWLPEGIHSKLHNSEAAAILVLREFFHFGLFYFVFIRVD
GFCKWLHWLYNINVRKGKNLTDEAYQTSNFNVMTGPLRLLVVVWAGTRLLSVCAPLLRIKLGVGMIAKTRETAIVVALTW
FCFKWKQKYVEHLTTVYKLDAPRIIAFDKVVSLLMYFVALSCIGEVNGFALRSLLAVGGFSGVALGLAAKEIVSNFFGGA
LLFITRPFVIGERIKAGNTAGYVQDIGFLQTKILSTERVPMIVPNQSFINQAGNTAGYVQDIGFLQTKILSTERVPMIVP
NQSFINQVITNYSRANNKLLDAAFPIRIQDIFHVDRITQRVASYLKANPDVDTSKSTPVCYLKSVHEGGVQIAMTCIVRP
TGGSEFYRVQQVILMRVAEIIVSEGASLGASGQWAPDIPPWAMCPEPTPGLLDDTPVT*
>Marchantia_polymorpha_Mapoly0014s0185.1.p pacid=33015473 transcript=Mapoly0014s0185.1 locus=Mapoly0014s0185 ID=Mapoly0014s0185.1.v3.1 annot-version=v3.1
MFGILREFADALTDPIPEDEEHHGGPEGQSSSAQETGDAGGMEDDIESQRASSGSAASTSANHPQGSTSKKDQQQPQQQN
EAQAQREDGKAVEVEVEDMEAQSGLELEPRRNGRVGDAEQSALRTGDPSEDDGPRPLKKERSSWDFEADDSFKFESGGPL
PEPEKPPDPPPVFAPPFVRNRNDYRAKLMHLSELTLTLPPSPTGPEPPDAPGLQAPGDGDQGQSQSQSPQELGAGDQGPP
LTCRRKPPRPTFARQKTKTRLQDPPPMTPAVSDQIASIWSDAGRSSRRGSLIHQPVEDDGQAARFGPVTSRRVSSTMNNF
DGEPMLTSRGSRKSVTMSVTDAAAVAAAAGSPSPAPPAAAPSRLGMFSPSVMFSPSRLGLLSKSKANLVQPPPEEEVDPL
DDDSIPNYKKLKSKERRWLVWIQWIGLFILILVMILAIKMNKLQLVVWKEIQLWQWLALATVIISGRLIAGWLVMILVAL
IERHYILKKRVLYFVYGLRHAVKNVVWLALVIGVWKLVFRHVESKGNIPIVTKVLWCLFTTACLWMVKILAVKVAANSFH
RAAYFDRVQDCLFHQYVLETLSAPRSQETDYSHWDAVDSQAGRSHEPHLPSNLPPVQQDLQPSSSSSSRLPTMHEQQPNY
GAAVVPETQRESERASHLASGPSRSNLASSLASPSRSNLGMASPSRSNLRAPSRATMGAGAPYAQPSQVLSPSGRLRRVS
VLMNTSDGGTILARSTSPIQQEKLQELTSETVSAWTMKKLMKMIRKTNIATFSSMLDQEAGEKIDSEAMAKAAAKQIFYN
IARPGEKFLTLTDFLYFLPEDQATRAFGLFEVNDLGHITKKALMKWVVNIYKERRALALTLSDNRTVVAKLHRVLDVLLL
AVAITICFLIMGVNTQKLIVGFSSVLLPSVFVFGNAARSTFESLIFLFVMHPFDVGDRICVDGMAMIVEEMNILNTILLS
GSNEKIYYPNSVLATKAISNYYRSPDQWDSIEFQIHATTPVEQLGLLKERMTKYIESLPQFWYPVFRIVCKDIEDSTRMK
MALWVQHHLNYQESGERWQRRSNMILHMKTQLQDLGIGFHLPRQEITVTGVPVLDVPPHRSIPTPM*
>Marchantia_polymorpha_Mapoly0069s0011.1.p pacid=33018890 transcript=Mapoly0069s0011.1 locus=Mapoly0069s0011 ID=Mapoly0069s0011.1.v3.1 annot-version=v3.1
MSIGSLQLVRTWGLDVQHANLSPIWQVKQPQRVRILRSGLLGSPADVLIGKSLAHDAWCRRVWAHVNVVPRAVIFTPIAV
SPQANAIANVPGDPKKVATILLKVATFIYNRSLTALQSSPLLMQCIPAVTLLVFSIWGLGPTMRFLRRIVKKKEDSKWAT
SRTQHATASYIRPILLWFATIWICRAFDPVVLSTEASHAIKERFVNFVRSLSTVLAFAYCTASLTQQVQKMMMERQENPD
SRNIGVSFIGNTLYTSVWVAAVCLFMELLGFSTQKWITAGGFGTVLLTLAGREIFTNFLSSIMIHATRPFVENEWIQTKI
EGQEVSGTVEHVGWWSPTVIRGDDREAVHIPNHKFTVSVVRNLSQKTHWRIKTHIGISHLDAGKITNIVADMRKVLSKHP
QVEQQRLHRRAFFDNVDPENQALLILVSCFVKTSHFEEYLRVKEIILLDLLRVISHHNARLATPIRSVQRILDEGEARQS
PFRDVRGNDDSRRRPYMLIEASNVRAEDSDDDDVKLSELAAEVAREAALKAAGIKPVESSEETADSKGKSSKSKDKVTAG
AEANSKPGSTSPTETYAPSSTKSQLEGLDSMGLNSNDITLLKAAFEKPPVNIPEGHNDPGLHSDASHAEKSVSKAPTELP
KVPKVDSTSLPTAHEAAEVAVAVSASDKTISEQHDDPWREPPQIMPQPTVPTPQQKAESGSTVTVQHSVTVQQKSESGLN
ATRATEEKTPAAPVPRLSSVEDNLVLGVALDGPKRTLPLDDDIPPPAKQRELVISRNGNGGNTTGKDRRDPSTPQPNPSS
PSTPFDGRDRER*
>Marchantia_polymorpha_Mapoly0001s0022.1.p pacid=33020635 transcript=Mapoly0001s0022.1 locus=Mapoly0001s0022 ID=Mapoly0001s0022.1.v3.1 annot-version=v3.1
MARSVTNMRSAIRRFSTRYQRHLFQQSLAAERSFVVAGNCILVRTHGSAESQKKLVNCTDTRSSPHTSSKNDVRGFTRCC
DLRSSAWMQPSCTSENLIFRRGFTWGSKSEVKPPEDRFKETLGLLDSQSHDGVPVIEAKEAASVGSEWADKAYTKLMDGV
KVVEEATTDTLMPAASKVLETYPIISEIATPVGVFTGAWIILPRVFRRLHGYVEQGSAVFSKGLSPVPFDPVPYEQTIWQ
AMELPSRLFATILTMLQVGRLIAPNAMAAEYLSQFWAGGGVLCIVWFLHNWKSNVLKRLLSKQTLSRDEREWYLTVDKIS
SLALVFIGALGLAEAYGLAINSLLTVGGIGGVATAFAAKDILGNVLTGVTISFSKPFSVGDQIKAGYIEGKVEEVGLHST
KLLNTEKNPIIVPNSFFQSQVIVNKSRAPWRAVATKIPIHLKDYEKVPEITQEIRAMLNRHPQVHLGEDKPRCSVAQFTP
SSIEIAITCNVNPMSKDEFLLVEQAIVLESAAIISKFGAVLGGQV*
>Mesostigma_viride_Mesvi186S03725
MAALWGHQLSYLAGASQQIKAPCSPRHAAASRLVPKTSCAARNIHPAPVR
WGHSTVVLSKPPYGPTGTAPPLHPPLQCLQRALHVAKENVTSATVVASGN
IGSALRPLPDPIGYASLVVLCMAVSAIPAVAIWYAMGLSSKRVELDEDKL
DKFIETIEDFYPSAGTAQYETVRTAHRSVMWAKLCRRLRMPAFFLTWFAC
AIYGQDIIRAFVLPAAGIAMEGPLRAFTEYARVGLKLASGAFASWVLVTW
ENLYFETIEWRSERGDAAVKNNIVTIKNLFQILRFLTIVASFIVTLHIAG
FDVRMLLTLSGFCSVVLSIGTQGVVANMMAGAMIMMQRDFDVGDHIRSTD
GMFEGTVDFLSLHQIIIRSVEGATIFVPCNNIIKAAVVNESRRHFRRVQE
KITLRPEDTDKVERVCGAIEASLHALPSEKDFTSEATLVQATLNGITPQG
PELLVLVDTNGWVSDAAFLKAKSTILTRVAGAVKEAGAGVVGGS
>Mesostigma_viride_Mesvi496S06471
MHRSERLTFDGSPVGSPVARAFTHAAHPLSNFVHNHTPSFLHRSRSEKPA
RSAASLDESEWNEEDEDYNHDHKQKLDEHHDRLSNGRHHSLLPNFKHQLS
KLTHLRSMPGTPPKTVDEKHPNAMKTPGSPPKQPAPGGNVKAGWVLGQAD
ALLLKVGNAAGIGMHIPTEASLEAGETQALMEELEEEEAMTKEQHWCMRL
FWRHFWWVVQIVISVLFATGFVLAISFISNRDSTVAHAPLWKWAVLVLSI
SLGRAVSCLIVLPTMYCIERFFVLKSRVIYFMASLKNPIINLFWFIALLI
IWVLLFDKDNLSGGYGAVLTLLAITVVASFLMIVETITLKMIATRFHLQS
YYTRMAESVHCQRILMLLSQAMDKPSVYSAPGSPTEQSHVGFLRSIPSAS
SLTSSVATYPSASHPPLSHSANPHAVGSFGHSPGSHVPGSHPNGVHMAPA
GSASPGNLNTAERPRRDSNASLTSLKSARSGRSDAASKAAGEMFEHELAS
KCEDMTPEALDKLMEFVRKQRITTEVSLIGSGGKGTSSNEVSTGRQARAL
GHLIYGRLFLGKRFIRQVDVERVLGSKVGKQAWEFMAKQATTDGRLYRKE
FVAWCFQVYSERRSLALTMRDTNTVVQTMHRVLICVAVVIAIIIGCIVTG
VDVVNLLLGSSALLLSWVFIFGNSLRVLFETLIFLFVVHPFDVADRIEVD
GAHYFVEEIGIWSCKLYDTDGKLVFMPTSLLATRPVRNHRRSKDTWDCVR
FTLSWAATPIEKIGQLQDRIEAFMAANQTWFGPIFRMLMASVEDNNKAVY
ECWFMHRNNYQDFGTVLVHRTTLLYFIKEQMQDLGITYTKLSQPVEVSIN
DAHTGSSAAVAAAATAAATMIDEEGVKKVK
>OsKitaake04g235200.1.p pacid=40557559 transcript=OsKitaake04g235200.1 locus=OsKitaake04g235200 ID=OsKitaake04g235200.1.v3.1 annot-version=v3.1
MSMIAATLRRSSRVTGSQNIMEICLGPCVSSGASSRWFSSCTKHSNTSILNQIKAVDRYSPVNGMSMISRVPLSAHMDTN
WLSTSNPRFNALPGFLGASSICRAYSSDTGIKAEVPQNTVSNVPSTETVALGTSDGGSSWIDIFDNARKCTLDATTDAGK
KVKELTDAITPHVQQFFDANPNLEKVVVPLGGTIFGTMMAWFVMPIVLRRIHKYSIQSPISALLGSSTKNDVSYETSLWS
ALEDPAKYLITFMAFSEMAGFTAPSISAYLPQAWRGAIVLSFVWFLHRWKTNFITKVAASSIDQTRLSAFDKISSLGLIA
LGVMALAEACGVAAQSILTVGGVGGVATAFAARDVLGNMLSGFSLQFSSPFKAGEYIKAGSIEGKVIEIGLTSTELMNPE
QLPVTVPNSLFSSQVIVNRSRAKWRSNVTKIPIRIEDIEKVPAISEEIKVMLRSNPKVVLDSEAPAPYCYLSRLESSYGE
LTIGCNLTKMTKDEWLSTTQGILLEAAKIIKLHGVELGSTTQCC*
>OsKitaake04g224400.1.p pacid=40557787 transcript=OsKitaake04g224400.1 locus=OsKitaake04g224400 ID=OsKitaake04g224400.1.v3.1 annot-version=v3.1
MDPRGKGSITSHASDKSSRSGSFDFEHDQDPDRDRRHDDAHRREVVVKIEPEAHVPVDLHAGGSHAANAPGAGGVAVGGV
VPGSGSVSSASSSPGGGGNGESFSFKNRPPQSPASPAMSVGGEGSDDPPTRLIGSFLRKQAAAGGELALDPDLEMEEMRR
PPRAPTSMNASRELRVSFQDPHKRFSPSTSSASTSSYAGDSRNQACSTAEAAEVIRCTSMSTGNNLLARSKTRSRLMDPP
PPTISHPTEAERNDRKSFVGKGPPKSGQLRSGLIGKSGLIGLSGPIGKPGAFDDDDDDPFVDEGLAADLKRDTVDCLLIL
EWVGLIVIMGALVCSLSIRSLANKKLSGLHLWKWELLVFVLICGRLVSGWVIRICVFFVERNFLLRKKVLYFVYGVRRAV
RNVLWLGLALISWHLLFDKDAKRDSHTLVLPYVTKVLCCLLVATVIRLVKTLLLKVLASSFHVSTYFDRIQDALFNQYVI
ETLSGPPLVDESRMLAEVQRLQSAGINIPSELEATAMPSKPPMPAKSGRLTVNPSKRGGAGGGANKQLQKQKSDRHCDDG
ITIDQLHRLSQKNISAWSMKRLMKIVRYGALTTMDEQIKHATGEDELATQIHSEYEAKVAAKRIFHNVAKPHSKHIYLSD
LMRFMRQEEALKAMDLFEGAQEHNRVSKRSLKNWVVSAFRERKALALTLNDTKTAVNKLHQMANVVVVVIVIALWLSILG
IATSRFFVFISSQLLVAVFMFGNTLKTIFEAIVFLFVMHPFDVGDRCEVDGMQVVVEEMNIMTTIFLRYDNLKVYYPNSQ
LAIQPIMNYYRSPDMGDAVDFSVHVATPVEKLALMKERLMHYLDNKKEHWYPGSMVVLRDVDDTNKLKVSIWCRHTINFQ
DMGMRFERRELLLQEMIKILKDLDIEYRMLPLDINVRNAPMIQSLRMPSTWITY*
>OsKitaake02g280700.1.p pacid=40573831 transcript=OsKitaake02g280700.1 locus=OsKitaake02g280700 ID=OsKitaake02g280700.1.v3.1 annot-version=v3.1
MEQVRRKSSLRSHGSGKSSPRVGSGVFDERSGLAADRDGGEEGEVVVRIDGEGPCREPFAFPGQDGGGAGNVSPNTDSTA
STPRGASRTWSSWTNSPRSPPKVRRDGSVEFWKNDGGGDGGSDGGGGRGGGGGGGGGRRACEAFSFKNRAPPRPSSSQAS
SPSLSPQPAHAAGAVDGGEDPPTRLIGNFLRKQKASGAELSLDLDMEELGRPSQLHAQPSFSNSLEREARVSFQPKRRVA
SSSDSDSDTGGSRRRGGDDGEVVRCTSSSTAAGHLMRAKTRSRLMDPPPQPQPASAVPPVGDEERRSSVLRTPTKSGQFI
SGLMTGKSGQIAKSGPLEEEEEDPFMDEDIPDEFKRGKLDAITILQWLSLVLIIAALACSLTIKALSGKKVWGLHLWKWE
LLVFVLICGRLVSGWVIRIAVFCVERNFLLRKRVLYFVYGVRSAVQNALWLGLVLSSWHFMFDKNVQRETNSPVLPYVQK
ILFCFLVATLIRLVKTLLLKVLASSFHVNTYFDRIQEALFNQFVIETLSGPPLVDENQFLAEMHELQRAGATIPAELRST
VPTKNLSGQRSIRMSGVIPKGEGSKQLSKEKGEHQIEEGITIDKLHKLNQKNISAWNMKRLMRIVRFGTLTTMDEQIQQA
TGEGDESATQIRSEYEAKIAAKKIFHNVAKPGSKYIYLSDLLRFMRQEEAIKTMDLFEGAQEHSRVSKRSLKNWVVNAFR
ERKALALTLNDTKTAVNKLNQMVNVVVGIIVFALWLLILGIATTHFFVFLSSQVLVAVFVFGNTLKTIFEAIVFLFVMHP
YDVGDRCEIEDCQVVVEEMNIMTTVFLRYDNLKIYYPNSVLATKPIMNYYRSPDMGEGIDFSVHVATPVEKLALMKERLL
RYIDNKKDHWYPGAMIVLRDVDDTNKLKVSIWLRHTLNWQDMGMRFVRRELVLQEMIKVLKDLDIEYRMLPLDVNVRNAP
PIQSTRMPTTWNYS*
>OsKitaake02g287700.1.p pacid=40574468 transcript=OsKitaake02g287700.1 locus=OsKitaake02g287700 ID=OsKitaake02g287700.1.v3.1 annot-version=v3.1
MSRTAIILHRFRQAAASQSLVETSLQSCPYFGVPLRWLSCTEQTSKWETSTSYQIDDVDQYSPISSVAKICTHPLSSHVN
HCYHHSRSLGFSSVSSSRRMYSSDARAKPEDYKNAMAKVSSTETSEVGATDHSGNTWIDILDSARHSTIDATAAALKKLK
AMTDPIVPCIQELYATYPDLQRMVIPLGGTLMGTAVAWFVMPIVLRKLHKYTSENPLITLEGESTKKYMSYQTSLWSALE
DPAKCIITFMAFSQMAAIVVPSISVYLPQAWRGTFVVSLLWFLQKWKTNFIANIMTNQSAIGMDRDRLLTFDKVSSLALI
ALGGMALAEACGVPVQSILTVGGVGGVATAFAARDVLGNILSGLSLQFSKPFLVGDNIKAGSIEGKVIEIGLTSTLLINP
ENLPVVVPNSLFSSQIIVNKSRAVWRARVVKIPVIIEDLEKIPTISEEIKVKLRSNPNIDAPYCYLSRLESSHGELTIGC
NIKSMRRDEWTTVEQDILLKAASIVKQYES*
>OsKitaake02g287700.3.p pacid=40574469 transcript=OsKitaake02g287700.3 locus=OsKitaake02g287700 ID=OsKitaake02g287700.3.v3.1 annot-version=v3.1
MSRTAIILHRFRQAAASQSLVETSLQSCPYFGVPLRWLSCTEQTSKWETSTSYQIDDVDQYSPISSVAKICTHPLSSHVN
HCYHHSRSLGFSSVSSSRRMYSSDARAKPEDYKNAMAKVSSTETSEVGATDHSGNTWIDILDSARHSTIDATAAALKKLK
AMTDPIVPCIQELYATYPDLQRMVIPLGGTLMGTAVAWFVMPIVLRKLHKYTSENPLITLEGESTKKYMSYQTSLWSALE
DPAKCIITFMAFSQMAAIVVPSISVYLPQAWRGTFVVSLLWFLQKWKTNFIANIMTNQSAIGMDRDRLLTFDKVSSLALI
ALGGMALAEACGVPVQSILTVGGVGGVATAFAARDVLGNILSGLSLQFSKPFLVGDNIKIIVNKSRAVWRARVVKIPVII
EDLEKIPTISEEIKVKLRSNPNIDAPYCYLSRLESSHGELTIGCNIKSMRRDEWTTVEQDILLKAASIVKQYES*
>OsKitaake02g287700.4.p pacid=40574470 transcript=OsKitaake02g287700.4 locus=OsKitaake02g287700 ID=OsKitaake02g287700.4.v3.1 annot-version=v3.1
MSRTAIILHRFRQAAASQSLVETSLQSCPYFGVPLRWLSCTEQTSKWETSTSYQIDDVDQYSPISSVAKICTHPLSSHVN
HCYHHSRSLGFSSVSSSRRMYSSDARAKPEDYKNAMAKVSSTETSEVGATDHSGNTWIDILDSARHSTIDATAAALKKLK
AMTDPIVPCIQELYATYPDLQRMVIPLGGTLMGTAVAWFVMPIVLRKLHKYTSENPLITLEGESTKKYMSYQTSLWSALE
DPAKCIITFMAFSQMAAIVVPSISVYLPQAWRGTFVVSLLWFLQKWKTNFIANIMTNQSAIGMDRDRLLTFDKVSSLALI
ALGGMALAEACGVPVQSILTVGGVGGVATAFAARDVLGWVNRRKSY*
>OsKitaake02g287700.2.p pacid=40574471 transcript=OsKitaake02g287700.2 locus=OsKitaake02g287700 ID=OsKitaake02g287700.2.v3.1 annot-version=v3.1
MSRTAIILHRFRQAAASQSLVETSLQSCPYFGVPLRWLSCTEQTSKWETSTSYQIDDVDQYSPISSVAKICTHPLSSHVN
HCYHHSRSLGFSSVSSSRRMYSSDARAKPEDYKNAMAKVSSTETSEVGATDHSGNTWIDILDSARHSTIDATAAALKKLK
AMTDPIVPCIQELYATYPDLQRMVIPLGGTLMGTAVAWFVMPIVLRKLHKYTSENPLITLEGESTKKYMSYQTSLWSALE
DPAKCIITFMAFSQMAAIVVPSISVYLPQAWRGTFVVSLLWFLQKWKTNFIANIMTNQSAIGMDRDRLLTFDKVSSLALI
ALGGMALAEACGVPVQSILTVGGVGGVATAFAARDVLDYSQ*
>OsKitaake03g225200.1.p pacid=40585941 transcript=OsKitaake03g225200.1 locus=OsKitaake03g225200 ID=OsKitaake03g225200.1.v3.1 annot-version=v3.1
MAVGVTSQLFQGVTATNRFCQTNKFRNPDIRSSLTSTSLSSVPNGHNCWGHNILERNYRPMLYVPSRYRALGVRSFALPV
SLQEIPLVKSTSVALTRSCDTLLANPATALVVPAIGIIVFALWGFLPLMRDIRNRFDHGGNWKKSPTYLISTSYLQPLLL
WTGATLICRALDPVVLPSAASQAVKTRLVTFVRSLSTVLAIAYILTSLIQQLQKFLMDMRNPNDSRRMGFDFAVKAVYTG
IWIAAISLFMELLGFNTQKWITAGGFGTVLLTLAGREIFTNFLSSVMINATRPFVVNEWINTKIDGVEVSGIVEHVGWWS
PTIIRGDDREAIYIPNHKFTVSILRNNTQRTHWRIKTYLALSHMDAAKIGIIVADMRKVLAKNPHIEQQRLHRRVFFEKI
DPKTQALMIYISCFVKTSHFEEYLNVQEAVMLDLLRIVGHHRARLATQIRTVQKSYGNADIDNIPFGEEMYSRVRGRPLL
IDTSARISDDKSKPRPASREDHKVKTVTSAEAKSASADNASISNSEKQEQKKSVPEDGRMKNSKNDHATTTSPSSPWSEN
MDPIASTSKTGKGKTQGAEATEREGDGAVSVANSKKESRPVFEDNIVLGLALEGSKRTLPIDDGMNPHLSLSETEQDTVE
AASSPKDKKGQEKGDQRNLDR*
>OsKitaake06g073300.1.p pacid=40591839 transcript=OsKitaake06g073300.1 locus=OsKitaake06g073300 ID=OsKitaake06g073300.1.v3.1 annot-version=v3.1
MDPPNHAKPAGPANVDLVLLIPPDHPQPQLHPNHHQPQQPPMTPTTPLPEAAKPPQNPEKTAASSPHAPSSRPPLPPASA
ALLRRRSSLTKPKSRFVEPAAPPSSAAAAAASSTSSHASPAHPAAAAGGGSGAASTPHTPAEADDEEEVFPKEVRRKSSA
RCRRRMKLSVELLVLVLFLALLVVSLVVRPLKGAGFWGLEIWKWCVMVICVFSGHLVSHWVVTLVVFLVERNFLLRNKVL
YFVFGLKKSVQVCLWIGLVLIAWSQLFDRDVGRSAKTARILNYVSRFLASVLIGSVIWLVKTFLMKVVASTFHRKAFFDR
ILENVFDQYVLQTLSGPPVMELAENVGREGSGLGRVSFTKPKEEKGSPGVIDVMKLRKMSQEKVSAWTMKGLMAAIGSSR
LSTISNTIESFDDVDGMEQKDKEINNEWEAKAAASAIFKNVARPGYKHIEEVDLLRFFNKEEVDLVLQRFEGAFETRKIK
KSALKNWVVKAYLDRKSLAHSLNDTKTAVMQLHNLIRVLVIIIIIIITLLLMGIATTKILLVISSQLLVVVFIFGNACKT
VFEALIFVFIMHPFDVGDRCVIDGIQMVVEEMNILTTIFLKNDNEKVYYPNSVLSTKAISNFYRSPNMYDTINFTIDVST
SIERIGALKSRIKGYIDSKPTHWCPIHTVNLKDILDVNKINMSLCVQHTMNFQNIRERNLRRSELVMELKKLFEEMSITY
HLLPQKVELSFVGPNPIPIALPQSR*
>Pinus_lambertiana_PILAhm_002042-RA PREDICTED: mechanosensitive ion channel protein 2, chloroplastic-like isoform X1
MMAATSSLQLFHVLRPCNHRGQFTRFEANNAFCQHKAIVDRSCMLSHCLSSCAQRQDAWS
LKLSKRVSMPLCTVPTFQAVVTCKSLFSSGQLNHALLLSIKPAALSLTRACGALHGSPLV
LQCAPAVGLMAFSVWGLEPILQVIRHLILRRNANNWKRSSTYHVMTSYLQPILLWLSAIL
ICRAFDPVVLSSETSQAVKQRLVNFVRSLSTVLAFAYCISSLIQQAQKFAMEHNDTQDTR
HVGFNFIGKAIYTAVWVAAVSLFMELLGFSTQKWITAGGLGTVLLTLAGREIFTNFLSSV
MIHATRPFVVSEWIQTKIDGYEVSGTVEHVGWWSPTIVRGDDREAVHIPNHKFTVSVVRN
LTQKSHWRIKTHLAISHLDVSKIGNIVADMRKVLAKNHQVEQQRLHRRVFLDNIDPENQA
LLILVSCFVKTPHFEEYLCVKEAILLDLLRVISHHRARLATPIRTVQKVYGDSETQNIPF
EETILRRGVPKLIESPKLTVEDKVKQRSLRNKEELNTVHPKAVSVEAKGTEPGISSNENT
KPGSLDGKNIHKQKEKEKDRDHATSDLQSKMLDGVQASPTKPSLEGLDSMGLNSKDITLL
RAAFEKPPVIIPEAPMDPVIPKNENGNNEKNNAKSEKNGTNNEKSTSQGFEKQSNQNIKG
GEKNESKLSIEVDSSTIEINKGKANSVGELENELRPQKNKQKSQGSSPVSSSRHENERSV
NSASISRPLLEQNLPLGVALDGPKRTLPIEGEITSQVEQKELAPLRNGNSSSGVKDRREP
QSPSSGYAHSDEKDQ*
>Pinus_lambertiana_PILAhq_017937-RA mechanosensitive channel of small conductance-like 10
MDNLPKPEVLSAIPESPDGTDQVVLIIDPNRTNQTMSNDSGVDYLRNGKSKEEKKSRIDE
PTKPAEQPEALDDSLGSTQFRRELTLANIYQGSGNVGSSKSFSVDYENLEIDWNDDRARK
TGEGEIELGTNNSRSPEKRRLAEEETEITRRTVPAFSRSMYSKPKSRFVEARQSPLNVVE
GSTNPLLQRSPDRASSTTPRASPFRQKSPDRASVTTPRAVTPRIIGEEEEDDPFKDDDLP
DKKNKHEVGMCLLLEWTAFVVLVGMLISSLTVGSLEHHMVLGLEIWKWCLMVLVIFCGRL
VSGWFISILVFMIERNFILRKRVLYFVYGLRKSVQNCIWLALLILAWSLLFDPQVERSTK
SHKVLAYVTRLLAAFFVAAVIWLLKILLVKVMASTFHVNTFFDRIQESIFHQYVLGTLSG
PPVMEIQQSLRDERKLPKSSNDGKMPVEGIQVSFRSIGVSKRKGGAGGKEEVTTDVITVE
ELHKLNQKNVSAWKMKRLMKVIRHSGLSTIANTIDESEHRRDTEITNEVQAIAAAKSIFK
NVAKPGAKYIEEEDLLRFLKKSEVESIFPQFEGAIETGKIKKSALKNWVVNVYLERKSLA
HSLNDTKTAVKQLHQIANAIVTVIMIIVILLVLGIATSHVILLVSSQLVLAGFIFGNTCK
TVFEAIVFVFVMHPFDVGDRCVVDGVQMIVEEMNILTTVFLRYDNEKIYYPNSALATKPI
SNFYRSPEMGDSVEFTVDASTSIEKIGALKERIAKYLESKPQHWHPKHSVAVLDIQNLST
MKMALYTQHTINHQNMGEKSNRRSELVLEMKKIFEELDIQYHLLPQEIHIKFVGSATNQI
PLQC
>Pinus_lambertiana_PILAhq_064401-RA PREDICTED: mechanosensitive ion channel protein 8-like
MNSLRSCCSSPSYKRIGEDSSGRESSWEANMESVLKKEQEENLANSGDYIVKIDDNETII
NANNGYGVGHQNERNVAGSGSGSEQGAEAEEKMGGIWRGSSYDFVHDSGKMAGISKKTVP
EDRSESFDFRAAEDPTSKLIGDFLQRQRLSGQKSLDMDMEMVELQREMNRGLATVHESSV
SGANAEPMSRSSQIQSESSSPQKGVLKYPANQMQSGTSSPHKGVLKSPSILLQPETSSPH
KGVLKSPSILLQPETSSPHKGVLKSPSRVGAGQVQGGSSPESSMNARSPSASPRDFRVSF
LNEPPPGSPTPAKVQIGSPVYEGGPRYIDKEEESLVAENSNREFVGSERVSRNNSGDVLK
CSGRSSPHINSNLLMRAKTRSRLIDPPPPAQEIKVEAGGGAGSKRRSGQLRSGQLKSGMI
GRAHTGMLERLEEEEDDPFKDEDLPDEFKRGKWSLLSILQWLVFFVFVATFVCSFAIHSL
TRKTLWGLHLWKWCLLVLVLFSGRLVSGWVIRIAVFFVERNFLLRKRVLYFVYGIRKAVQ
NCLWLGLVLLAWHYLFDKKVKKETNSSSLEMVNKVLVCFLVATVIWLVKTLLLKVVASSF
HVSTYFDRIQESLFNQYVLETLSGPPLIEIERSQLEEEKLMHEVAELKKAGATIPIDLAA
KSGLLHTKGNVSATATMTPRSRNSGMIGKSGVIGKSGRIGKSQRSLGIKSGRRDVDNKDD
DGITIDHLHKLNQKNISAWNMKRLMNIVRHGVLSTIDESFNDVGNEDESVTQIRSEWEAK
VAAKKIFRNVAKPGAKYIGLEDLMRFLLEEEAVKAMGLFEGTQDSNRVTKAALKNWAVSV
FRERRALALTLNDTKTAVKKLHQMVNTVIGLVIIVIWLLILGIATTHILVVVSSQLLLVV
FMFGNTCKMTFESIIFLFVMHPFDVGDRCSIDGVQMVVEEMNILTTIFLRYDNEKISYPN
TVLATKPISNFYRSPDMGDGIDFTIHISTPVEKVAIMKERIKRYIDNKPDHWYPNPMIVV
KDIEDMNKMKMAVWLQHKMNHQDMGEKWMRRSHLVEEMINIFRDLDIEYRMLPMDVNLRT
MPNIAMTSTRYPSTWM
>Pinus_lambertiana_S/hiseq/c37406_g1_i2|m.20591.mrna1 not_annotated
MMAYLYASLYGSILPKANRVSKFLWPNQPSCLYHSLSLTDVPSCPLRISNAALCHVHYLS
GLKSIENQNGGHNISVSSSNQLLRGSLAWNTNKLGLQNHQFEGNISYHGLTCLSSCTSGK
LFQIYRKYSSRTTDKLNEKLATEDSITSDAGPATGASNAAGGEWMDMANSASKSIKDAIM
YAGTKAKETSDELMPVLQQWMDSSPYVKDTIIPAGWTMLASILAWLVMPRMLRRLHRYAE
QGSIALSLGRTGQYQVIYEKSIWGALEDPVRYLITFMAFSQLGLIVAPSTVAAQYMPQIW
RGAAVLSVLWFLHRWKRNVFSRLSTVKQIAGLDREKFLALDKLSSIGLFVLGGMALAEAG
GVAVQSILTVGGIGGIATAIAARDILGNMLTGLSMQFSQPFSIGDTIKAGSIEGQVVEMG
LTSTSMLNPDKCPVIVPNSYFSSQVIVNKSRATWRGMVAKALIQIEDFEEIPKITEAIKR
MLKNNPKVFLERESPHCFVSQIGSPFWEITVSCNIQPMSKIEFLSTEQEILLEIARIFKR
YGAQLGSRENFSG*
>Populus_tremula_Potra000376g01610.1
MEAGEGVIDKKGTNDVVIHISSTNQDATAKAYSFSKNSQLSSSPKDSSSNLELTEFENLSVRVQTSPSSEIPKPSPAPSP
TPHKPPKIPTTDSIRRRKSLARSEFSKPKSRLVEPSYPYDAILKEEMKTGQSGNSSSPLNVASPNHTLGVTTPRDNLRSA
PITPKTPLIGTPGLDDDDDEVYTTAILNLGKITGKKWKVLPLIELVAFVCIMGLLIASLTVDGLLNSKIWSLQLWKWCVL
VLVIFSGRLFTEWFMNVLVFLIERNFLLKKKVLYFVYGLKKSVQACIWLGLVLLAWGLLFESGVKRSRRTTKSLNNITRA
LAGCLIGAVIWLAKTFSLKLLASSFHVTRFFDRIQESIFHQYVLITLSGPPVMEMAESIASTKTLPGQLSFTNTNKRNEE
KKEEVIDVDKLKKMKHGKISAWTMKGLINVISGSGLSTLSNNLDQSDEEDGEKKDEEITSEWEARAAAYKIFRNVAKPHC
KYIEEDDLLRFMKKEEVDNVIPLFEGATETRKIKRSALKNWLVNVYNERKSLAHSLNDTKTAIEELNKLASAAVLVVIVA
VWLLVMGYLTTKVLVFISSQLLLVVFIFGNSAKTVFEAIIFVFVMHPFDVGDRCVIDGVQMVVEEMNILTTVFLRYDNEK
IFYPNTVLATKPISNFYRSPEMSDSVEFAVDISTSIETIGALKARIKTYLESKPQHWRPGHSVQVKEIENVNKMRMALYV
NHTINFQNSGDRGNRRSDLVFELKKCFEDLGIKYHLLPQQVHLSYVGTTASVAPTLAR*
>Populus_tremula_Potra000431g02284.1
MEVQNQEHQKPNTDQVVLSVDQPDSKLRQSPSPQQPDSKAPLSKTLARTNTLRRLNFSKPKSRFSETNYPPPSRSSHEFE
EYYQLLNPPESASSSDEEDDEEWYEYEEGGGEEVDDAGDSKKHSKNGRRRIIKIKKRALIEFILFLISMTCLILSLTLES
LRNKVLWGLLLWKWCLMVLVIFCGRLVSVWLVGFLGFLIERNFMLREKVLYFVFGLRKSFQHCAWLGLVLLAWMSMFHDA
HKRNKTLKRTFRVLIAVFVGATIWLLKILLVKVLASSFHVATFFDRMKESVFHHYILVTLSGPPLDENERETPRRLTPRH
SRRLPAKQREMASPDMPISKSKRYESRRIDMERLRKLTKMTRATAWSVKRLGSYIKSSGLSTVSRTVDDFGNAESEINSE
WEARCSAQRSFRNVAKPGAKYIEEEDLLRFLKTIEVHSIFPLFEGAVETGKITKSSFRNWVVHAYVERKALAHSLNDTKV
AIQQLHRLASAIMTLIIIVISLLVTGLATTKVLFVFTSQLLLVGFMFQNTCKSIFESIIFVFVMHPFDVGDRCVVDGIQM
VVEEMNILTTVFLRYDAEKIYYPNSVLLTKPISNFRRSPDMGDGIDITIDVSTSVDDFNALKKAIQIYIESKPKHWNPNH
TLMVCEIENGKDLKLTLCVQHTMNHQNYGEKSNRRSDLVFELKKIFDRLGIKYHLLPQPVQLTHVNTIINGGMSMQS*
>Populus_tremula_Potra000431g35506.1
DIFFPFLNVLRYIEEEDLLRFLKTVEVYTIFPLFEGAVETGKITKSSFRNWVVHAYVERKALAHSLNDTKTAVQQLHKLA
SAIVTVIIIVISLLVTGLATTKVLVVFTSQLLLVGFMFQNTCKTIFESIIFVFVMHPFDVGDRCVIDGVQVNFFFIIITK
PISNFRRSPDMGDSIDITIDVSTSVDDFNALKKAIQLYIESKPKHWNPKHTLLVKEIENVNKMKLTLCVQHTMNHQNYGE
KSARRSELVFELKKIFDNLGIKCHLLPQQVHLMHVDMTRNGGMSM*
>Populus_tremula_Potra000434g02331.1
MKLSHELRVHNCHGCNNQYTSASRVQLVNANLSSQFLRQDPWGLHFLNSIRGPPSPVPSRCNVFLCRSVLTPGGGNDIPV
LKSAALAFTRSYDALRGSNLVLKLIPAIGIITFAAWGLGPLIWLGRTIFLHKSDNSWKKSSTYYVMTSYLQPLLLWTGAT
LICRALDPVILQSEVSQAVKQRLLNFVRSLSTVVAFAYCLSGLIQQAQKFITETNESSDARNMGFSFAGKAVYTAVWIAA
VSLFMELLGFSTQKWLTAGGLGTVLLTLAGREIFTNFLSSIMIHATRPFVLNEWIQTKIEGYEVSGTVEHVGWWSPTIIR
GDDREAVHIPNHKFSVSIVRNLSQKTHWRIKTHLAISHLDAKKINNIVADMRKVLAKNPQIEQQRLHRRVFLDNINPENQ
ALMILVSCFVKTSHFEEYLCVKEAVFLDLLRVISHHRARLATPIRTVQKIYSEADLENVPFSDSIFTRSGATANHPLLLI
EPSYKINSEDKVKASNRSLRANEEKDAKVEAALVSELKADTKAGSMPVVDSKREKVVAKSTSNSSTNSKLTDVSASDPQL
ISSTPDNSVQNSPGAQQSNGNMGDKWQETLGPNSECITSNGATPEGSSVSNTESVGERTESPEISKTKQDIERSAASPLM
TRPSLEENIVLGVALEGSKRTLPIEEEMDPSPFPLESKELAASQNAGPSPSGKDKKDSHDSS*
>Populus_tremula_Potra000580g33021.1
MDFSLKKSFKGNSSFKHIGRFSGGGGGDNNHSISPEELPILHHHQSDIPYDNQQRTSIGSNYHNEVIVKVDNGNSSSEDG
STDVVKFDRAPSFGFTQNGQQDVVQDPPSRLIGQFLENQKTFGGGEITLDLDMEMDVLKGDRGSSHGRHLPSFPESLPTK
PSSRETRVSFEPSLSGGSLNVNSHQRKQEQEREEVLKCSSNASFRRHANPLSRLKTKSRLIDDPSPQELEIMSGRIPKSG
PMRSGMLSRVLYDEDDEDPFEDVDLPEEYKNDKLSTLTVLQWLSLIVILAALVCSLSFRDLKKVKILNLKLWKWEVLLLV
LICGRLVSGWGIHLIVFFIERNFLLRKRVLYFVYGLRKGVQNCWWLGLVLLAWHFLFDKKVQRDTKSDFLEYVTKILVCF
LVGNFIWLIKTLMVKVLASSFHVSTYFDRIQESLFNQFVIEALSGPPLIEKQKAEDDVERIAAEVRKLQNAGVTMPAELK
ASVFPPAKSGRLNPNRVMQKTFTAKSFKFSGKLSQKGEKEADDGITIDHLDKLNTKNISAWNMKRLMKIVRHGSLSTLDE
QILGAAAEDESTTHIRSENEAKVAARKIFNNVARHGSKFIYLQDLMRFLEEDQAFKTMSFFEEESETSRIGKSSLKNWVV
NAFRERRALALTLNDTKTAVNKLHQIINAIVGIVIVVISLVILGIAKSKFFVLLGSQVLVVSFVFGNTAKTLFESIIFLF
VIHPFDVGDRCEIDGVQLIVEEMNILTTFFLRADNQKVLYPNSVLATKPIGNYYRSPDMGDSVEFHIHICTPAEKVALMK
QRITGYIEGKKEHWYPDPSFVFKEVVDLNKMMVAVWIRHRMNHQDMAEKTKRRALLLEEMVKIFSELDIQYRLFPIDINI
RAMPPLDKKYLLP*
>Populus_tremula_Potra000948g07770.1
MAGLRPSMLKNSLCISINSLSWQSLQFCNVHGSTLRSANAIINRGYYKDESRLAGNLTNFKVVRSDTCVNSQSYRIEPVR
GFLSTSSNVLFRSAVPFISMRPELSYRPLSWSSGGKVDKPVGNEVPASSGGNDVDVSNSGATVSDRIDKVKEAWRSTVDA
VTYSGQKAIETSDELTTYAQQLLDSHPYLKNVVVPFGSTLTGTVVAWVVMPRLLRRFHKYSLQTPAALLSGGISGEQIPY
EKSILGALEDPLRYVITFMAFSQIAVMVAPTMIASQHIAQVWRGAAILSFVWFLHQWKTNVFNRVIASATVDQENLLTLD
RVSSVGLFVIGLMALAEACGVAVQSILTVGGIGGVATAFAAKDVLGNVLSGLSMQFSKPFSLGDTIKAGSIEGQVVEMGL
TTTSLLNVEQFPVLVPNSLFSSQVIVNKSRAQWRAVVSKIPVIVDDVEKIPQISNDIKSMLNSNPNVFLGKEAPYCYLSR
IENSFAELTLGCNLKQMSKDVYNTEEDILLQSVRIIKERGAKLSSTWQDSTGQ*
>Populus_tremula_Potra000963g07917.1
MLQVAIMARLRFSMLKKSFCNSINPTSQRQSLPFYNVNGSSLRSAFAIINRDYYKDESKLAGNLSNIIAMRSDACVNNQC
YKKKPMRGYLSTSSNVLLRSAVPFISISPGLSCRSFSWSSGGKVDKSGASEVSASSGGSDVDVSNSGGIGSDWIDKVKEA
WQSAVHAVTYSEQKAKEISTELTPYVQQLLDSHPYLKNVVVPVGWTLTGTVVAWVVMPRLLRRFHKYSLQTPVALLSGGT
SGEQMSYEKSIWGALEDPLRYAITFMAFSQIAVMVAPTTIASQYIAQAWRGAVILSFVWFLHRWKTNVFNRVITSATVDR
EKLLTLDRVSSVGLFVIGLMALAEACGVAVQSILTVGGIGGVATAFAAKDILGNVLSGLSMQFSKPFSLGDTIKAGAVEG
QVVEMGLTTTSLLNAEKFPVLVPNALFSSQVIVNKSRAQWRAMVSKIPVTVDDVEKIPQISNDIKNMLKSNANIFLGKEA
PYCYLSRIESSFAELTLGCNLKQMSKNELYSAEQDILLQSVRIIKEHGARLGITTTSQ*
>Populus_tremula_Potra001661g13635.1
MDVKEGVRGEILMSEKRAAHGGDVLIAISSEETSNASVDAKTPKGPASKDRETLTPRQSRPNSPFRESSNGAFAKSVPLS
CPSPENSWSSQTQRKPPKIPTPNENLTRRRSLARSVYSKPKSRFGEQPYATDSTVLEENVSTLQEQIGTASPHRNLLTRG
SPNNKSASSVITPKTPLMASPGGPADEEDEEEVWKRVESSKQMKRRRVGAKAVIEWVAFLCILGCLIASLTVEKLEKATI
WSLEFWKWCVLVMVIFSGMLVTNWFMHVIVFLIERNFLLKKKVLYFVHGLKKSVQVFIWIALILLAWAFLFNHGVERSKT
ATKILRCITVTLMSLLIGSFLWLLKTLSLKILATNFHVSNFFDRTQESIFHQYVLQTLSGPPLIEEAERVGRSPSMGQLS
FRSTKKGKATKEKKVIDMAKVHKMKQGKVSAWTMKVLVDAVTSSGLSTISNTLDESFADREVEQSDKEITNEMEATAAAY
YIFRNVAQPGCKYIDEEDLLRFMIKEEVDLVFPLFEGYETGRVDRKALTDWVVRVYNGRKALAHSLNDTKTAVKQLHKLV
TGILVVLTIIIWLLMMEIATTKVLVFLSSQLVAAAFMFGSTCKTIFEAIIFVFVMHPFDVGDRCVVDGIPMLVEEMNILN
TVFLKLDNEKIYYPNSVLATKPISNYFRSPDMGDSVEFAIDFATPVEKIGFLKDKIKKHLEKTPQHWHPNHNVVVKEIEN
VNKLKMALYCTHTMNFQEYGEKNKRKSELVIEIKKIFEELNIKYYLLPQQVHLNPIGSESTNMTSK*
>Populus_tremula_Potra001857g14871.1
MAISGSLQFSHGLGFCKNQPSNNNHNHFFKSILLGKGKVPLLSNTSLKFRLHDCRRLLQRPIDTVSLNRSNNKKTFRCRS
FLVPRHLELPAVKAASVMLTRSYNALQTSPLVFKLAPAVGIIVFAVWGLGPLMRQSRNLLFHKSDNSWKKSGTYYVMASY
IQPLILWIGAILICRALDPVVLPTEASEVVKQRLLNFVRSLSTVLAFAYCLSSMIQQAQKFFMVSPQPSDARNMGFQFAG
RAVYSAVWVAAVSLFMELLGFSTQKWLTAGGLGTVLLTLAGREIFTNFLSSAMIHATRPFVVNEWIQTKIEGYEVSGTVE
HVGWWSPTIVRGEDREAVHIPNHKFTVNVVRNLSQKTHWRIKTHLAISHLDAHKINNIVADMRKVLAKNPQVEQQRLHRR
IFLDNINPENQALLILVSCFVKTSHHEEYLCVKEAVLLDLLRVISHHRARLATPIRTIQKIYSDASDTDMENVPFTDSIY
NHGGVASKRPLLLIEPPYRINGEDKAKSQARSGRVTGEKDSKTKALTSDTKAGTNAKSDSRAKETPKSDSKGDANSGETP
NSDAKVHTKSTTVSASHSRVDDKMTVKSPPTSVLKTNSNATEASGLGSKAAGSVSDSLNKNKTTSDAKSKTTSPANVSQN
SKVTAVSSQEASTEKAGGLKESSQSKQERRSVSQPSSSRSALEENIVLGVALEGSKRTLPIDEDIASHPTPPEEKEMAAA
SQNGTGSPITVKDRRDDPPPTPTSGDQ*
>Populus_tremula_Potra002686g19753.1
MIRVSSIQFSHELRVHNSHGCSNQHTSAIRKSRVQLINVNPSSQFLRQDPWSLHLQNCIHRSLSPVPSRCNVFLCRSVLT
PGEGNGIPVLKSAAMALTRSYDVFCGTTLVLKLIPAVCIIAFAAWGLDPLMCLGRAVFLHKSYSSWKKSRTYLVMTSYLQ
PLLLWTGAMLICRALDVVVLPSEASQAVKLRLLNFVRSLSTVVAFAYCLSSLIQQAQKFFTETNDSSDARNMGFSFAGKA
VYSAVWIAAVSLFMELLGFSTQKWLTAGGLGTVLLTLAGREIFTNFLSSVMIHATRPFVLNEWIQTKIEGYEVSGTVEHV
GWWSPTIIRGDDREAVHIPNHKFNVSVVRNLSQKTHWRIKTHFAISHLDVIKINNIVADMRKVLAKNPQIEQQRLHRRVF
LDNINPENQALMILVSCFVKTSHFEEYLCVKEAVLLDLLRVISHHRARLATPIRTVQKIYGEADLENVPFSDSIFTRSGA
TASRPLLLIEPFYKINGEDKVKASHRPLHANEEKDAKVEAALVSEFKADTKAGSTPIVDSKREKVITKSTSNSSTNSKVS
AVLASNPQLISSMPDNSVQHNSGAQQSNGSMGDGWKETMGQNSEGTTSKGATPERSSVADPESGIERTGSPVISQAKQDI
ERSVASPSVTRPSLEENLVLGVALEGSRRTLPIEEEMDPSPFPVESKELAACRNGGAPPGKDKKDSQDNS*
>Populus_tremula_Potra003785g22853.1
MALNSTDPKEVIVSMDGFDDSGVRVMLNNRGGGGRGGGGIWRESSYDFLNDENKKDKRRVINGDDDDDNNNNSDGNGSHE
FDFKGHQNINSNNGVTVSASGSGSSKEEEDPPSKLIGQFLHKQKASGEFCLDMDSEMMTHLQDDAVVFHKSLPPVSESPT
AIMNRVSFDPNPPGSSESVRRRRDFKDSSPAKESNGGSDDGEILKCSSRNHRSFSSNPSFKRKSTLLKDRPKSRLMDPPP
QPPEKSGRVAVGRSGQLKSGFLGKGSVFDEEEDDPLLEEDLPEEYKNDRLDIWILLEWVSLIIIIAALVCSLAIPYLREK
DFWRLRLWKWEVFVLVLICGRLVSGWVIRIIVFFIERNFLLRKRVLYFVYGVRKAVQNCLWLGLVLIAWHCLFDKKVERE
TRSDKLRYVTKVLVCLVVGTLLWLVKTLVVKVLASSFHVSTYFDRIQESLFNQYVIETLSGPPLVEMRRNEEEEERLQAE
VQKLQNAGATVPPGLKATANLSPPQSAKVIGSGRLQKSPRIGTPKLSRSLSNKDDEGDEGITIDHLHKLNPKNVSAWNMK
RLMNIIRHGALSTLDEKIQNSNDGDEESATKIRSEIEAKAAARKIFQNVARPGCRYIYLDDITRFMQDDEATKTMSLFEG
ASESKKISKKCLKNWVVNAFRERRALALTLNDTKTAVNKLHRMVNIMVGIVIAVIWLLILGIATSKFLLFLSSQLLLVAF
VFGNTCKTVFESIIFLFVIHPFDVGDRCEVDGVQMVVEEMNILTTVFLRFDNQKIIITNSVLATKAIGNYYRSPDMGDAV
EFLIHLATPAEKIVIVKQRINSYIENKKDHWYPSPMIIFKDAEDLTRVRIAVWLTHRMNHQDMGERFVRRSLLLDEMMRI
FRELDMQFRLLPLDINVRALPPVTSDRLPANWTS*
>Populus_tremula_Potra003925g23551.1
MALNSTDRKDVILGMDEFCDEGVNVGSNNNDTGGGGGRIWRESSYDFLNNANNKDKRPLMNGDNNSTNTDGSRCYKLDFN
GHQNSNSGVTASASDSGSIMEEEDPPSKLIGHFLHRQKASGEFCLDMDLEMMTHLQNDTVVPHKNLPPVSESPTTNTNRV
SFDPNPPGSSESLRRRRDFKNSSPRNQNNGDGEILKCSSSNDGSFRSNSSFKRKSSLLKERTKSRLVDPPPHPPEKSGRV
VVGRSGQLKSGFLGKGSAVDEEEDDPLLEEDLPDEYKKDKLDIWILLEWLSLIVIIAALVCSLAIPYLRTKNLWRLRLWK
WEVLVLVLICGRLVSGWVIKIIVFFIERNFLLRKRVLYFVYGIRNAVQNCLWLGLVLIAWHYLFDKRVERETRSTTLMFV
TKVLVCLVVGTLLWLVKTLVVKVLASSFHVSTYFDRIQESLFNQYVIETLSGPPLVEMKRNEEEEERLLAEVKKLQNAGA
TVPPGLKATASPSPPQSAKVIGSGSFQKSPRIGTAKLSRALSNKVDEEDEGITINHLHKLNPNNVSAWNMKRLVNIIRHG
ALSTLDEQIQNSNHGDEESATKIRSEFEAKAAARNIFTNVARQGSRYIYLDDIMRFMQEDEASKAMGLFEGASESNKISK
KCLKNWVVNAFRERRALALTLNDTKTAVNKLHRMVNFLVGIVIAIIWLLILGIATSKFLLFLSSQLLLVAFIFGNTCKTV
FESIIFLFVIHPFDVGDRCEIDGVQMVVEEMNILTTVFLRFDNQKIIITNSVLATKAIGNYYRSPDMGDAVEFLIHLATP
AEKIAIVKQRISSYIESKKDHWYPSPLIIFKDAEDLTRVRIAVWLTHRMNHQDMGERFIRRSLLLDEMMKVFRELDIQYR
LLPLDINVRALPPVMSDRLPVNWTS*
>Populus_tremula_Potra186308g28428.1
MEGLRKSLKSYGSQAKQQPEHLEKEKQALLHHGSDCHIAQFSGSFGQDEEVIVNVDNIADVSDKETTIASKSCSGSPSRK
ATGSAKKFKVSFEDVIHEAVRERSKDSHQPSFSALEQNSWRFVVNKAKSRLIDQPEEHYQRTERTANSDGALGEEDDDED
VPEEYRNIKHNTLIMMQWVSLVLIIAALVCSLSIPVLKRQTLWDLSLWKWEIMVLALISGRLVSGWGIKLVIIFIESNFL
LRKRVLYFVYGLRRAVQNCLWLGLVLFIWHLTFDDKVEKSKSKILLYGTKILVCFFIGTLIWLLKTLLVKVLASSFHVNA
FFERIQEALYNQYIIESLSGSPFPECRSTKEEVGAVTGVQQIQNSGSTSPGPGDLKETLLAKEGHGKLQRCATVGKKPRF
SNTTPNKKDEEIPIDKMQKLNHMNISAWNMTRMINIIRHGALSTLDEHILDSDIKDDYLLHIRSECQAKEAAKKIFQKVA
KTGSHSQIYLDDMTRFMNKEAALKAMHLMGITREDEGISKSSLKSWLVNAFKERRALALSLNDTKTAVDELHNMLSILVS
VIIMIIWLIILGIPISHFLVFISSQLLLVVFIFGNTCKTVFEAIIFLFIMHPFDVGDRCEIDGIQLRVEEMNILTTVFLR
SDNQKIVYPNIVLASKPIGNFYRSPDMIEAIDFSVHISTPMEKISSLKYKIKGYVEGNSDHWHQNSMVVVTDVEDMNKIK
MSLWVTHRMNHQEMHERWARRNLLLEEMIKVFKELDIEYRMLPLDVNIRNMPPLISNRLPSNWTTCAN*
>Pp3c10_20950V3.1.p pacid=32899556 transcript=Pp3c10_20950V3.1 locus=Pp3c10_20950 annot-version=v3.3
MMKGVMTGVACFVKAPPTVLLMTRFPVLRFLSSSPQSCLQVGLHRKSFLRNSLIAANSFLSRELSTHGKGCYVPPSSFPG
RLSLCSSVGRYEGIHSRHRSLRHSWLVGIPSHRRGFGSSSSNVASGAVAAVPPVAGPGLPPPSDAVGDVTPGDSGDSVAN
VAESVRNSVNSHVMTLRDAAARMFPEVGNWMDPSSGGVAELLIPASSAIGVSLVAWLLLPKLLRKFHFYVESGPTARLLG
RLPHEKQPYELSVFSALDMPARLLASAVTFSYLGYIVAPTSIGAHYLTQIWSGATVISTIWFLYRWKSNAFTRMVTGKTI
SNAERERYLTMDRLSSVGLFVLGAMAFAEACGVAVQSILTVGGIGGVATAFAARDILGNMLSGVALQFSRPFTVGDTISA
GSVNGQVVEMGLHTTQLLNSDKFPIVVPNSFFSNQVIINKSRARYRAYSFNLPVHIQDLEKIPSITSEIRHMIESHPKVF
LEKEKPRCYVSQVGPLSLNIAVTCNLIPMGTDGYLTAGEELLIESARLVAKAGATLGNPGGA*
>Pp3c10_8380V3.4.p pacid=32901873 transcript=Pp3c10_8380V3.4 locus=Pp3c10_8380 annot-version=v3.3
MATLVSLQLLRFSGVEDYHASPCSVSACLKTAFSSRLFQGSGLRIASRPGAGSLLGGGALCCPLWSHLSMSNSSLRVRAA
RLPVTASLIRPIPTEDINHIAVMFVNYGAQLLKRAFDPVVLGTEASQAIKQRFVNFIRSLSTVLAFAFCTASLTQQVQRF
MMENHDAEESRNVGVQFIGNTVYTSVWVAAVCLFMELLGFSTQKWITAGGFGTVLITLAGREIFTNFLSSIMIHATRPFV
ENEWIQTKIEGQEVSGTVEHVGWWSPTVIRGDDREAVHIPNHKFSVSVVRNLSQKSHWRIKTHLGIRHLDVGKMTLIVAD
MRKVLAKHPQVEQHRLHRRVFFDQIDPENQALLILVSCFVKTSHIEEYLRVKELILLDLLKVVSHHSARLATPIRSVQRV
VDENEAKSSPFRDMRNVNQNQQRSLLLLNPQPASSDDEEEYSSDTVSGDISRLAQVVRATKSARTNVFEDSESEIDESVE
EQTNPESPSDIKESKKNAGTADRNVRVRSLQRPVIVQQNAKESSREGSLHQVSVLTGDAGPNGHAILRDRTHAETEAKLV
RSHLDTSLPQKQSENGMTNTEHPVAVTPVLASELLVEMSEENVPHLYSNNVGLDYVSDEGVETASLGGTDDQVSDAETTA
PSVKIDINVRSDLTDEILGTASVTSTYNHQEQSLSLKVNRTHGGVRVASTDGPLGQPHISQIDENENQSSADLGRTPPES
SDNSWRQPSTTQVKAGAASSSPTKNDNLWKQPSATDAQMTQKIKHGRPTVDPDLVPGVAIDGPKHTLSFDEDIIILDDSR
GLVALGKHNSNERRNSSSHGAVNREGSSDIRDRER*
>Pp3c9_20120V3.1.p pacid=32914231 transcript=Pp3c9_20120V3.1 locus=Pp3c9_20120 annot-version=v3.3
MIQVTRIHFFKKCSVIPEHGVATAFAARDILGTILSGEALQFSRPFIVGDIISAGSVTGQVVDMDLHTAQLLISDKLPIV
VPNSFFSNQMVVSPAVIINKSRARYRGLSFNLQVNIQDHEMIPIITSEISKLIMSHPKVYLENEKLQCHVSQVGPTSLNI
VVTCNLNPMATDDYLAAQEDLLIEAARIFAKTGVKFGNLV*
>Pp3c9_20150V3.1.p pacid=32914303 transcript=Pp3c9_20150V3.1 locus=Pp3c9_20150 annot-version=v3.3
MMDPLSRASVMDYLLPGSMAVGFSLIAWLVLPNLLRRCHSYVESGPKALMLGPTYAQPVPFDQSVFSALEDPARLLAGAM
TFCYLGYLMAPRSLEAQFLFQIRSGVTVASFIWFLYLYKRNAFTRIISGKSLTQEDRERYRIIDRLSSIVLLVLGSMAFA
ESCGVGVQSVITVGGIGGVATAFAARDLLGNLLSGLGIELLRPFSVGDFITAGDLSGQVVEIGLHSTKMLNHDKFPTVVP
NSFFSNQVIVNRSRVRTRGLELNIPVKLTSLEKLPTIISEVRSMLHSHQRASLDDEKPRCHVSQVGMTSFNVFMSCNLKP
MSTDEFLATEEILLEASRIVVRSDSDPDSDKSFSDGAEIVEKPVVMQSSPDSDEQPGKSEADQKSAKNSGISIETRAPAE
RPAPVSQDVWANLQNTLVSSEPRRSSSSLSKESETFRRPPKSPRSDRYGGLPESPRKAPGSILGVGSKLFSRIKNTRR*
>Pp3c26_12710V3.1.p pacid=32917028 transcript=Pp3c26_12710V3.1 locus=Pp3c26_12710 annot-version=v3.3
MQFYSALSCPEWKERKWKCLFRFTSFSLHLGCDIYFSTRMGRIRHNVLKFVHKFKKDILHDTTGSHEHSGTSRGEASHVD
PQNWDLYWVSHTDDPPEEYPRAKPLRRDIPEPEFPREQAPKSSIDYPSQEKLDIVEKEPSHRTKTTNLEGRDNRDEIDVS
ESAASQSNSIAMQKEAELQKPIVMQEGANLRKPKATFSAIIGTETTASESLAGKTDAATETAADSPSQPSSLFSRTRSIL
DFRPEILKIAIGKLANFQGLMPSLKLLVVKFPTLVTSSQPLNKPVVPATPVKKKPDRIHYERTPLATYSRVKSRLQDRPP
LVAAFADEVSVLSPYSLVPKKGFEEEVPNSLHPPKATKDVLQNLLDLLPTPFAALCAPEGPRKQSLTSILGGRAAKKVMA
EIEHDPLNDSMIPRYQRWKRIKSRTLHNVQWLALITACVLLICAAHIPRLVQIKWWSFEFWQWLALGFVALAGRLLSGWG
VKMMVILIEYNFLLKKRVLFFIFGLRRSVKNAIWLGFILLAWTIVTRHIEDNSGIIPTISKLLICSFTASTLWVTKVLLV
KILANTFHRTAYFDRIQDSIFQEYVLETLSQPRSHKYARKHGGFGDDRREAAPVPKLRTAANSHNKLARREAKKQGRIER
QYSPTPTESSLKRRFTRPQESAWQPYSDTARTLTSIADSLALKVPTIPEILLTMPSIFPYPSFLPPFSSSPSSAETQKPL
SVSRTETPPGTFNLQHEVKDEEYLQDVESSVHLAALEEKDMGEDEVTHEILVEENIQLEQDTHSEQQVVPPNKEVVPREV
TFENEAHTHEFVELEQDVIQSEMDLQEKQALPVDDASSGVSPPISSHDVNGPVTIPVLSEAPIPEPTEALTLVETSKPVN
VQIFEMAEVELGDETGHKQQASLAQDKIQVLTKDSVSAWTLMRLMKVVRTRNLYMYSRSSLLKPDWEIDSIPAATAGAKH
IFKNVAEPGKQEIVLKNFMKFFSADRATQAFSRFEVTVNGTITKQALFKWVLDVYKERKSLSLTLNDNRSVIYQVNLLLD
GVLIAIIISISFLIMGFNNQALLACTSILLAPAVSIFGNLCRNTFESLLFLFVVHPFDVGDRVLIGGVPLMVEEMKIMTT
SFLNNSSESVTYPNFILINKPIANIHRSPDQWDAVEFHILANTSLERISILRNRIDKYVQSLPQIWYPQWRLIVRDIENT
NKLRLLMTTQHHINFQDAGERTQRRSDMVLHIQALMAELNIGYEFPPGHAFVTKLSLEDPSLLAEYSFN*
>Pp3c7_19980V3.1.p pacid=32923402 transcript=Pp3c7_19980V3.1 locus=Pp3c7_19980 annot-version=v3.3
MEERLSPRVCFEESSGELEPEWVKRGVSWHERTDHDQLEKASLLGQESALGNAPQKRWRAKSLSMGHGKVMDSSASYWKK
QPTDLAIEMDHVNADNRSSQLKRSSLPHGSETQINSQSGPEMNKDDLDVSSNWQGFFQVDSSHTNSQKIPALLSRLPYSG
ENDTNIIENPAFAFDAVRTTGDRFNRGEELRSLRLRKSSSSSQHNSPRDDVVLSASTMSTSPYNRAKSRFAEPRKPMDHF
TGSPRRSGVVRSGQRVSDPQRSQHLRSGKLWSGQLKSQMMKSGMMPLGPLEEDEDPFNDLDMPDRPKFQRKLTCGVCLEW
IAFFVLLGAVICSRVLPKARNMALWGLLLWKWFLLALVIVCGRLVSGWVVRSLVIVFEINFLLRKRVLYFVYALRRGVRN
CIWLASVLMAWNFMFDSRAQALSAKLVYITKVLQCILLAAILFLVKVFLVKLLASSFHVGTYFERIRDSLFNQYVLEILS
GPPVLEMDRLKHEDEKLIEEVSLLKKAGATTKGLEGLPGIGENTEARMSKNLGRSRTGISREVKPGSNITIEHLHKLNRK
NVSVFNMKRLINLVKHQGVTTFGQGLDGGVGKGVDTEIKSEWQAKVVAKEIFDNVSSPGAPHIIEEDLLRFLSEQDTIRT
LALFEGAMETGKITKKALKSWVVNVYQERRALALSLSDTKSAVSKLHRIIDVILFVIVVVIWLLILDIATTQLLLFVSSQ
LVLMVFIFGNTLKTVFEAIVFVFVHHPFDVGDRCLIDGTMYVVEEMNILTTVFLGDFNAKVWYPNSVLASKPITNYYRSP
DMGDMFEFFIATSTTAEKIGRLKEHIGRYITGNPQHWKETFVLNCLDCAPDTGKLKLVVGLSHTMNYHNIGEKVARKSQL
ILEMKKGFEEIGIEYHLPPQDVHLKSIPGTTINFDRSL*
>Pp3c15_19020V3.2.p pacid=32928870 transcript=Pp3c15_19020V3.2 locus=Pp3c15_19020 annot-version=v3.3
MGGAGWRVTDMLESLRRMTVMETLLPGTMALGLSSAAWLLLPNVLRRCHSYVESVPKARMHGQEYADSVPFHQSVFGALE
DPIRLFSGALTFSYLGYLVAPRSLGSQYLFQIRSGVTTASFIWFLYLYKRNVFMRIASGKSLSHDSKERYLTMDRLSSIA
LVVLGSMALAESCGVAVQSVITVGGIGGMATAFAARDLLGNIISGLGIQFWSPFSVGDYITAGDLSGEVVDIGIHSTEIL
NRDKFPTIVPNSFFSSQVIVNRSRVKTRGLELNVPVKLTSLEKLPTITSEVRSMLQSHSKVTTEDEKTRCYVSQVGSTSF
NLIISCNLKPMNMDDFLLTQEEILLETSRIVVRSGGALGASM*
>Pp3c13_20730V3.1.p pacid=32930439 transcript=Pp3c13_20730V3.1 locus=Pp3c13_20730 annot-version=v3.3
MEPSDDKIETQLQLAWVWWILLMAALLQVSTVLSSKWGGTLQCNASLKSLRSHASLKSSSQCRSVPGFRDTSFDKLLWYT
NPCTRRQKSGCPGLARAKTSDYTIIERTCQVGDHFLDDLSTYIIRQTYKVISKYLPPDWDPLGFLPLNVQTNLQKNEAIA
TLVLRETLVFFLFYLVYRRVGRFCRWMYGVYLRAERIKVQGREHAFDDTEFDEEGFAMSPFRAARRPFRYIIMLWASTRL
LWVVSIMFKLEKLCTPDLIYDIRASSFVITITWFFFRWKRLYVEHLLITKPEIDSQIFAIDKIASLLMYGLAASCVAEVL
GMALGSLLAVGGVSGLAVGLAAQEVVGNMFGGASLFLTRPFDIGEKIKAGSVAGRVQDIGFMQTKVQGFDGVPLLVPNKA
FTSQVITNFSRANSRVLEATFQLDNRHIFMVNSITEEVTKNLLSHPNIDSSRTSPICYLRTMGDDGPEISVTCVVKASGG
AVFYRIQQEILVQTAQIITDILGPDSPFMPLDTSSTQESERRNEERVKRAEEEKLERKLKREKEEKRNRKREDINISFL*
>Pp3c2_38000V3.1.p pacid=32934116 transcript=Pp3c2_38000V3.1 locus=Pp3c2_38000 annot-version=v3.3
MATSQLRCWHVPCSAGSSKPLLLRAQQSASWLGSSTSGLIRLNALTLRLNSFPIGSRIFLGSVARVSLGTKASASLTTRA
IVTSTYTAQRFVVPVLSCTPLLIGRICSGVQTLPPVLRLYVASVGLWVFALLGLVPFVRLFWTLITKKDDNWETSQTRTV
LTTYIRPIVLWTGIIMMCRALDSVELASEASTVIKLRFIHFMRSLATVTVFALCAGSLIQHVQKYLMKRTSLKDSRSMSL
TFVGNAVSTSVWVAAVCLFLELLGFSTHKWLAAGGVGTVLLTLAGREIFTNFLSSMMIHVTKPFVESEWIQTKIEGQEVV
GTVERVGWWSPTVIRGSEREAVLVPNHKFSVSVVRNFTQKTHWRIKTHIGINHRDVQKISNIVADMRKVLANHPEIEQKR
LHRRVFFDHINSQNLALMIIVSCFVKTSRFEEYLRVKEVILLDLLKVVAHHGGRLATPLRSMQRTVDDSESRPVSSDGSQ
ARPILLNTVLTKSGDADQKVTSNNPMFDQKSYVRKQSFKESAQTVEAQAVVSVASDTKDQSDPLSKWKARKSISRHVSFN
KGVPATSTLQNPPAKSPDDEPG*
>Pp3c3_12760V3.1.p pacid=32943418 transcript=Pp3c3_12760V3.1 locus=Pp3c3_12760 annot-version=v3.3
MAALLQASTALSADWGRALQTNGSIKTPSSNISLMILVQCRSVPSFEGTSLNKLLWQTKPYTKRQANSLSGIARAGWKSD
YTIIEKTCQVGDHLLDDLSTYIIRRTYNLISNHLPLDWDPLAFLPLNIQSNLHKNEALATLLLREALVFVFFYILYRQVN
RFCKWLYRAYVRAERIKIQGKEQAFDVTDFGEVDYALSPFRAARRPLRYIIMLWASTKLLWVLSVVFKLEALITADLVYD
VRASSFVITITWFFFRWKRLYVEDLLKRKPQDESQVFALDKIASLLLYGLAVSCVAEVLGLALGSLLAVGGVSGLAVGLA
AQQVVGNMFGGASLFLTRPFDIGENIKAGDISGRVQDIGFMQTKVQGFDGVPILVPNQSFTSQVITNFSRAKTRVLEATF
QLDNRHIFMVNNITKTVTEYLASHPSVDNANTSPFCYLKNMEDDGPEIALSCVIKATRSAIYYSIQQEILVHVAHIITDI
LGTDSPFTPLQSPSSSVLESVGSSEGHVL*
>Pp3c27_4760V3.1.p pacid=32951915 transcript=Pp3c27_4760V3.1 locus=Pp3c27_4760 annot-version=v3.3
MGDPSDFVAAQAVVQGAQEDEFAQLAGAHAMQHAPDDISTSYVSKEMSQAMSYSVTADEMKSNAARVQISTITPAPVGAQ
DAHILQASKGSQNSTVDDEGHDEGTTSRPGRVWMEATGAASSSVASQRARDEPDPDKFEFPIETVAAVLPPPILKAPRKP
FLQALTLPTEQSPQPSPHGSEQEDSRRASPTMTPSSFVAHTVMNKKPPRALTRLKTRLQDPPPMTPAVSALVSRGRLFGN
SPDQEYPPPMTSRGMPTSRKFSVAGNLSHVASFAAATPGKLRSMASALFTPRGSAATPHPFPPPEEEIDPLDDESIPKYK
KWKKTGNRRLHILQWSCLVTACVLLACSVRIPSMKGIHWYNIILWQWLTLALVVTCGRLVAGWAVQLLVFLIERHFLLKR
RVLYFVYGLRHSFKNCIWLALVIGTWKVILRNNTDQNTVPVITKILWCFFTASVLWMAKILFVKTAANSFHRAAYFDRIQ
DCLFHQYVLETISQPKSFEDDYYWGYGTGPAVETSVKREPVNQEPDSAVGRTYYRTNSSEASKANKILKASELETQEHTI
NINGSHAPVVQRGLDPIPPSPAPIPAMQFSSTAQTSSHPGPTSNNDGHFGTGFSPAAGLQTSRARASYLGFPAVIDGKTV
EPAVIIAQDKLQGLTSDSVSPWTLKKLMKLVRTHNMSTFSSMLSADWEIDSEAQAKSAAKQIFYNMADPGAKYLTLDNFT
EFLPEDKAAKAFGLFEVTDQGHISKKGLMQWVVSVYKERKALSLTLSDNRTVVAKLHRVLDVLMLAILLTICFLIMGVNT
QKLLVAFSSILLPSVFVFGNAARSTFESLIFLFIMHPFDVGDRINVDNVSLVVEEMNILNTIFLSGSNEKVYYPNSVLAS
KPISNLYRSPDQWDAIEFQIHSSTPCEKIGILKERMTKYIESLPQYWYPTFRLVCKDIEDSNRMKMALWMQHHMNFQESG
ERWQRRSNMILHMKTCMEDLKIGFMLPRQEITVTGIPLLDVPHTRL*
>Pp3c11_3390V3.1.p pacid=32957311 transcript=Pp3c11_3390V3.1 locus=Pp3c11_3390 annot-version=v3.3
MSAIETRNKLVLKDPSNQIATDGFLSGKTGSRMKKPDRFFEKIVEAREVAGGVGELRDERPGSSLADLERRARAASGGHL
QYSKSIGREMEERLPSRIRFDETGRRGSEAQQGKDVGVGWHEGSDQDQLEKVSLLNQEPPSGITPHKRWRTKSLDMGYGK
AMDSSGSLWRKQPKDLAIEVDPENTGPGPWTQKRGSLPHLPETHIYSQSESELSKDNSAMSSMKRGVSQVDSDSTNSSLR
LPALLSHLPSSGDQVSGFMENPAFAVEGPKNYGEKLDRGDEIGSLRLRKTSSHSSQRHSFRDEELVVKSSAIPASHYNRA
KSRFAEPRKPFDQNSGSPRKSGGARSGQLKSGPQRSQQLRSGKLWSGQLKSQMMKSGMIQLGRVEEEEEDPFKDLDMPER
PKFRRKLTWSVCLEWIAFFVLLGAVICSRILPQARNLELWGLLLWKWFLLALVIVCGRLVSGWVTRALVLVFEMNFLMRK
RVLYFVYALRRGVRNCIWLASVLMAWNFMFDSRAQKVSRKLMYVTKVLQCILLAAVLFLVKVFLVKLLASSFHVGTYFER
IRDSLFNQHVLEVLSGPPVVEIERMKEDDEKLLEEVSLLKKAGATAKGLEGLPGISENNETQKSRKLSRSKTTPVSGEVK
AGSGITVQHLHKLNRQNVSAFNMKRLVNLVRSQGVATFGQGLDGNAEEEMDTEIRSEWQAKAVAKEVFNNVAKLGASCIT
EGDLMRFMPEEDAIRALALFDEAMETGKITKKALKSWVVNVYQERRALALSLSDTKSAVSKLHRMIDVVLSIIVLVIWLL
ILDIATTQLLLFVSSQLVLMVFIFGNTLKTVFEAIVFVFVYHPFDVGDRCLIDGVMYVVEEMNILTTVFLGDFNAKVWYP
NSVLATKPISNYYRSPDMGDMFKFFISSATPAEKIGRLREFIGRYITSKPQHWKETFTINCMDCSPEHGRLELVLGLTHT
MNFQNFGEKTARRSEIILEMKKGFEELGIEYHLPTQEVHVKSVDGSTINLNRPL*
>Pp3c14_8610V3.1.p pacid=32961003 transcript=Pp3c14_8610V3.1 locus=Pp3c14_8610 annot-version=v3.3
MASLVSLQLMRVAGAGDYHASACSISIRCSKAVISSRLFQGSGLRITSYPGEGSLQGGGTLCCPLWSHLLISKTNLRVLS
TRAPIRAFSIGSIPVEDIKQIAILFVNISAFILKRTTDVLRLCPPLVAQVTPAVALVAYSIWGLGPTTRLLRKNVFERND
KKWDESRTHNILSSYMRPILLWIGIILICRAFDPVVLATEASQAIKQRFVNFIRSLSTVLAFAFCTASLIKQVQRFMMEN
QDAEESRNVGVQFIGNTVYTAVWVAAVCLFMELLGFSTQKWITAGGFGTVLITLAGREIFTNFLSSIMIHATRPFVENEW
IQTKIEGQEVSGTVEYVGWWSPTVIRGDDREAVHIPNHKFSVSVVRNLSQKTHWRIKMHLGISHLDVSKLAPIVTDMRKV
LAKHPQVEQHRLHRRVFFDQIDPENQALMILVSCFVKTSHFEEYLRVKEVIILDLLKVIGHHSARLATPIRSVQRVIDES
EARSSPFRDMRNTNQNQRRPFLLVNPQAASSDDDEGDSDSSDDVLENTSRISRATKIVRNKDSADSGSESESDEPVEDQS
VSKTASDIKELKANAPVIDENVNSSSPRIPVASQHNVKGPNSDESHPQESASTEDTEPDVNETLMDRIYAGTEETLVRSH
TDTSLPQKQNVNAKSSVEQAVAASAALVRERVVEMPEEKVPHLYSNNVGLDDVKDGAVVTTSPTRSDDHANDAKTTAPSV
KINLNVHSDLTDDPWRQPPTSQLNESNHTSSIANDEIWPSDSEDQRRQASAMEVGKKGESLTNSDDLWKQPSTSQMHLPP
KVQPSRATLDPNVVPGVSIKSPKHTISSDEDITNLDDLQTLVTLGKPKSSHEQRESSNHGVAKGGVSSDVRDKER*
>Pp3c14_810V3.1.p pacid=32962704 transcript=Pp3c14_810V3.1 locus=Pp3c14_810 annot-version=v3.3
MKTESRLQPIVVKPFEQQSIPKRATPPNITGWSGRQYHHHYPWGSHYKNHLLALQNIQSLSMMDIGSSCASLSAITQRNS
RLLEMRATTSLKKSCFGMIRGWARARRLCLYLLPKCAGIGRERGAALVVVWPESKAAVLSIVAWIVLPNLLRRMYKYMET
SPTTTTKLLIRTPLEKVLERVPYELSMFGALEDPARLLAAIVAFSHMAYMVAPTSVAANYPTQIWSGATVVCVIWFLYRW
KTYVFARIVTGKSFAGLPDKERYLTMDHLSSLGLLILGCMAVAEAFGMAVQSILTVGRIGGSTNHQKRGNLIIAGVATAF
AAKDVMGNMLCGIGLLFSKPFSIGDSITLNADKFPIIVPNSYFSSQVIVNKSRVQWRGMAFTIPIRLQDLNRVPGISAEV
RKLLTEHPKVYLETELPRCHASRVCRLSVDLNVACNLKPMVHCPTIFIHFPKRRKLKDNLLRIREGSHPCELGFAVTDES
RLLISLTGGFDWQSTRSSVFNNVHAGNLRKLLQNPGFYNLKRIARAVVLQGTDEFLTTEQALLIEAAQIVVEAGAPLGSD
TAPCSLSRGF*
>Pp3c1_35260V3.1.p pacid=32969952 transcript=Pp3c1_35260V3.1 locus=Pp3c1_35260 annot-version=v3.3
MATLVSLQLVRVAGVRDHHASAYTIPSRRSKLNFNKRIVQGLSLRTASQPREGSLQGGGSLCSPLWSHLLVSKRNSHVRA
VRSPTSASSVQPIPYEQEIKKIAVNVANYSAILASYTAHLLKRTVDLYQLCPPLVAQVAPAMGLVAFSIWGLGPTTRLIR
KNIFKRSDKKWDESRTFNIMASYMRPILLWIGIILICRAFDPVVLSTEASQIIKQRFVNFVRSLSTVLAFAFCTASLTQQ
VQRFMMEHQDAEESRNIGVQFIGNAVYTSVWIAAVCLFMELLGFSTQKWITAGGFGTVLITLAGREIFTNFLSSIMIHAT
RPFVDNEWIQTKIEGQEVSGTVEHVGWWSPTVIRGDDREAVHIPNHKFSVSVVRNLSQKTHWRIKTHLGISHLDVNKMTP
IVADMRKVLAKHPQVEQQRLHRRVFFDSIDPENQALLILISCFVKTSHFEEYLRVKEIILLDLLKVISHHNARLATPIRS
VQRVLDETESRSAGFRDMRSANQAQRRTFLLLGSQAVSASDDEEDDSDVSEDISEDLSQLSAQTVRATKAGPTKDSEDSG
SESDGAVQEQRDLKAPNELNKHKGGVSEGDGNVGADSSKTPVAVQQIAKGSGSNESLQEPVLTENVEGTDVSETLMDRIH
AGTEERLIKSHTDTSVPQNQSENGKATSEQPVAGNQVAAADVVVELPKEKVPHLYSNNVGLNDASEQGAETSSSIKSDSQ
GNKSDTPKINNNVHSDLADHGVGTAVQTGTDSTQGQTHTSKVIDKHVSAHVAMESTPSASSSDPWRQPSTSQTKEESSVS
DGVMVGASTPQLSNESVPSLSPANTDDDPWKQPSASQTQNTHKAQPSSNLVVPGVAIDGPKHTLPLDDDILDNSRTLVAL
GKPSSIKERRDSSSHGVAKGATPNDTRERDR*
>Pp3c1_10620V3.1.p pacid=32971822 transcript=Pp3c1_10620V3.1 locus=Pp3c1_10620 annot-version=v3.3
MDNISLLNQELAPGATVQRRWRTRSLDMGHGSSCKQGLESSDGSLWQNPVKETAIDVDPCNVASRYKSSTLPNLSETQMY
SQSESDLSKDNSAMSSMRRFSAVDSDSSNSSHRDLPPFLTRLPSNGDHHYIAHAASENPALSSVSGGGLSAAVGGRCASR
GRGEDTGSLRHRRITSSHSSQLHSFRDEELVTKSSAVPCSHYNRAKSRFSEPRKSVAEKGAGDGSIRKSGVLRSGQLGSQ
QLNSGNLWSGQLRSQKLKSGMLPGLGRVREEEDDPFKDVDLPDRPKFQKKRSWVWFLEVIAFFILLAGVICSRVLSQARN
LTLWGLLLWKWILLALVVVCGRLVSGWVTRALVCLLEINFLARRRVLYFVYALRHGVRNCIWLASVLMAWNFMFDSKAQA
SSKKLVYVTKVLQCFLLAAVLFIIKVFLVKVLASSFHVGIYFERIRDSLFNQHILEVLSGPPVVELERMRDDDEKLMEEV
AMLKEAGAMAPGLTGLPGISEGSETSRGEITFRQSRTGVRVEVEPGSGITVQHLHKLNRQNVSAFNMKRLINMVRSKGVS
TFGQGLDENAQEDGEMDTEIRSEWQAIAVAKEIFANVARPDTSYITEDDLMRFMQEEDAIRALAVFEGAMETGMITKIAL
KAWVVNVYQERRALALSLSDTKTAVNKLHRMIDCLLFVIVVVIWLIILDVATRQLLIFVSSQLLLVVFIFGNTLKTVFEA
IVFVFVYHPFDVGDRCVIDGTMYVVEEMNILTTVFLGDFGAKVWYPNSVLAIKPITNYYRSPDMTDMFEFYIAATTPAER
IGRLKEAIGRYISSQSLHWKETFTLNCMDCSPETRRLKLVLGLTHTMNYQNFGEKTSRRSELMLEMKRLFEDLQVDYHLP
PQEVQLKSVDGSSINLSRQL*
>Selaginella_moellendorffii_80296|PACid:15403821
DDDDPLEDTIIPEYKEKLKKDESFFWVVCQWVCFVLLVTLLICSVNIKVVRDITWLGDNIWRWQAVALVIFSGRLIAGWV
VQAFVLLIEKRFLLRKRVLYFVYGLRKSVKNCIWLALVITIWETVFIERDSKALRVITRILWCIFTICLSWMIKVLAVKV
AANGFHRSAYFERIQECLFNQYLLATLSSPPTMQITADPTGGEELITSRYNPQSPNKMRRLMTRIPSGQEATVGEGSPRL
QAPIIARSANPIEQDKLQQLTSENVSAWTLKSLMKLIRKKNLASYSAQFAKNEGEWEIDSEVRAKAAAKQIFYNIARPGR
KYLMLRDFLYFLPEDKASRAFALFEATESGTITKKAFVKWVVNVYKERRALALTLNDNKTVVAKLHRVLNALLVFFSSIF
IPCVFIFGNAARTTFEALLFLFILHPYDVGDRVSVDGTMMLVEEMNVLNTVFLGPTNEKIYYPNVILGTKYITNYYRSPD
QWDGIEFQIHMNTPLEKLGALKERMQRYVDSQPQFWYPDFGLMCKDIDDCNKMKMGYYFQHHLNYHEAGERFKRRSNMLL
YMKQQLEDLEISYQLPSQEVIVTGIPAFAFPQPPQSGTVSPAKLSPSKLAPYSFAK*
>Selaginella_moellendorffii_404072|PACid:15407079
MASVASSLEWHGLSARMRVAAPSRDLGGGGWRRFGSKSARIVTRECVAMPRNFGCPCSSSSKLPPSRFVGDELTLKRHLR
SKTLASRSSRDKDNENRPSFPIAKPFESVAEFSDNFLDRVSSYIFRRLRTLFSPYFPKNFDIFSWLPVKIHSRLHSSEYL
AIIFVREALIFGFFYVVFIKVDSFCRWLNKLYIRNTKPEQQEVQSEDYEDSSFTAVRGPIKLTVLLWASTRFVNVLTPLK
VGHYVIGKVRAIGLVVAVIWFLLRWKRIMVDHLASKSRIDAPRVVAIDKVASLFLYFLAASSIAEVCGFALSSLLAVGGI
SGLAVGLAAKEIATAGNVPNICYTQAGSFSGEVQDIGFLQTKLLGFDKVPVLVPNQAFINQVIINYSRAKDKLLEATFQV
RNQDIFLIEKITNRVVQYLRWHKEVDKGSQPPMCYLKSMGSLGLDIGLLCIIRAPGGPSFFKAQQEILIQVAHIITEEGA
CLGTSGPFMPVVPEQTPPPEGEQPRPPETKIS*
>Selaginella_moellendorffii_171202|PACid:15407208
MSAEASNYTKQTVIPSLQQWLDPTSPYTMQGLIPTTLALASCAAAWLVLPRVLRRLHKYVEEGPTTSLLGKSEKHPYEMS
MWAALEDPTRLFLTLVAFSQLGALVAPTTVVSHLELAWRGGLLLSGLWFLHRWKSVFFSRLLVGKASSKEELERYLVLDK
VSSIGIIVLGAMALAEASGVPLQSVLTVGGIGGIATAFAARDVLGNALSGIILQFIKPFSVGDYITAGNIDGQIVKMGLH
STTLLNTDKIPMMVPNSFFSSQVIVNKSRCPKQAIKSRIYIRCSDIDKVPVITDEVVELLKTHPKILSEQDSPLCYLSKT
APTHLELTFSCDIQSLNKREVLALEQELLVRAAEVVRKSGAALGAPA*
>Selaginella_moellendorffii_178530|PACid:15407722
MTPAIRNQITSTLKSRKFEGDDVRFSPPKTPGSAKSISFEDDQDPLDDDSIPGDKNLNKGESEWLYWIQWVSLLILTALL
VCSLKIEEIEGKSWLQLSLWRWQALALVVISGRLIASWIVKLFVALIERRFLFKKRVLYFVYGLRKAVKNCIWIGLTLGV
WEVIFNGREDTKTVRIVTKVLWCLLTGSISWMLKVLILKVAANSFHRSAYFERIQDCIFSQYLLETLSAPPAHADFSCQP
HEQDSASPSQWAFAKGDVENPVQTPSKSAKRRLGLSFFSGTPKKKPETPVPLIAKSPVPIEQNRLQQLTSQTVSAWTLRR
LMKTIRSKNMTTYSSMLSQNGETEIDSEIEARSAAKKIFFNMARPGQKYLTLRDFLYFLPEEQAARAFSLFEITDQGHIS
KKALVKWVVSVYKERRALALTLSDNKTVVAKLHRVFDFVLVVVLFIIWLLILGVDTSKLLVFFSSIFIPSVFVFGNMAKG
TFEALIFLFIVHPYDVGDRVCVDGQTLLVEEMNVLNTIFLTGSNEKIYYPTSVLASKPLSNFHRSPDQWDAIEFQVSANT
PVEKLGFLKDRMQRYIESLPQFWYPDFRIVCKDIENSNRMRMALWMQHHLNFQEGGERFQRRSNMLLYMRQQMEDLGISY
QLPRQEIVVTGFPLRDLPTPVLA*
>Selaginella_moellendorffii_170827|PACid:15408996
MIFFAVYGLLPTIKMIQQGVFGKESWHKSQTEHILVAYVRPLLIWMGVISICGSIDPVVLSSGASQAIKDRSINFVRSLS
TVLAFAVCATNLTEKVQKSLETRDSDKGRNLGIQFISNAVRSSVWVAAVCLFMELLGFSTQKWITAGGLGTVLVTLAGRE
ILTNFLSSIMIHATRPFIENQWIQTKIEGQEVSGTVEHVGWWSPTVIRGDDREAVHIPNHKFTVSVVRNLSQKTHWRIKT
HLAISHLDAGKIALIVADMRKVLAKHSQVEHKRLHRRVFLDYVHPESQALHVLVSCFVKTSRFEEYLRVKETILLDILKV
ISHHNARLATPIRSIHRVSADEPQQAPASKYDRPLLISETSVLSSEHPLTRSKSQSEIVAENIDKSQGNPGEAKPQLAGL
DSMGLNSKDITLLGAAFGKSHAKLPVEEEESPQPKPAEIDGENAQVKGLPRSSSVEENLVLGVALDGSKRTLPLNGPETN
IDVKRL*
>Selaginella_moellendorffii_404337|PACid:15409399
MASVASSLEWYGLSARMRVAAPSRDFGGGGRRGFGSKSVRIVTRECVAMPRNFGCPCSSSSKLPPSRFVGDELTLKRHLR
SKTLASGSSRDKDNENRPSFPIAKPFESVAEFSDNFLDRVSSYIFRRLRTLFSPYFPKNFDIFSWLPVKIHSRLHSSEYL
AIIFVREALIFGFFYVVFIKVDSFCRWLNKLYIRNTKPEQQEVQSEDYEDSSFTAVRGPIKLTVLLWASTRFVNVLTPLK
VGHYVIGKVRAIGLVVAVIWFLLRWKRIMVDHLASKSRIDAPRVVAIDKVASLFLYFLAASSIAEVCGFALSSLLAVGGI
SGLAVGLAAKEIVSNVFGGAILFMTRPFVIGERIKAGSFSGEVQDIGFLQTKLLGFDKVPVLVPNQAFINQVIINYSRAK
DKLLEATFQVRNQDIFLIEKITNRVVQYLRWHKEVDKGSQPPMCYLKSMGSLGLDIGLLCIIRAPGGPSFFKAQQEILIQ
VAHIITEEGACLGTSGPFMPVVPEQTPPPEGEQPRPPETKIS*
>Selaginella_moellendorffii_81632|PACid:15409789
MPAPSSSLPPPKNRGNGQGYHRLPSPNRQEQDPPKQSSAQSSPARRVSSPQVAEIFLGDAKNTTTLRNAIAAAATADSPP
AAIPSPKTVSFDPAPPPAPAPPTIKEPKNSTPVDAVVVKAPARLKSKSRLAEPPPPPPQPREESKLATPGNAAAPGSGRL
GGGDAAPPAEEEDPLRDVDLPDKYRHARWGCCSLFQLVALVLLTALLVCSVTVAVLRRRSILGLELWKWTVMVLVALSGR
LLSGWIIHVAVFFIERNFLWRKRVLYFVYGLRKGVQTALWLTLALVAWLLLFDPKVERSTKNNRALLYVTKVLICLLIAA
FVWLAKLLFVKVLASSYHVNTYFDRIQESLFSQYILEKLSGPPLEFVGDDDRGGAPPSLIKKKGLSFKVVDQSAPATAAA
KKKDKASSDSVLSIDKLQKMNQRNVSAWNMKRLVMLVKQSNISTLSQTIDRSDDGQENEIQTEWQARAAAKEVFRNVAQP
GSKQIVLEDLLRFLTPSEAHKALALFEGAAEAETITKKNLVNWVISVYRERRSLALSLNDTKTAVDKLHHIINAVTAVVI
VIIWLLVLGIATSHLLIFASSQLLLIVFIFGNTCKTVFEAIIFLFVMHPYDVGDRCVIDGVQASGSILYMIVEEMNILTT
VFLRYDNEKIYYPNSVLASKPISNYYRSPDMTDAIDFTVDMSTPVEKIAALKERVSKYISSKSAHWHNKSTIVVKDIEDM
NRMKMALWVQHTMNYQNNGERLIRRSDLLIKLKTFFQELGIEYHLPPQEVTLSDNHTIAAHPFRLS*
>Selaginella_moellendorffii_61619|PACid:15417703
KFPCPVQCVAAAGVIAFALWGLLPSIQLIRRNIFQRREWDKSRTKYILTSYVKPVLLWVAIIGICRALDPVVLSSETSQV
VKERFLNFLRSLSTVLTFAFCTARMTQQIQRVMMDRHNNEDSRNLGIRFIGSAVSTSVWVAAVCLFMELLGFSTQKWLTA
GGFGTVLLTLAGREIFTNFLSSVMIHATRPFVEYEWIQTKIDGQEVSGTVEHVGWWSPTVIRGEDREAVHIPNHKFTMSV
VRNLSQKTHWRVKTYIGLSHLDASKIHVIVADMRKVLSKHPQVEHRRLHRRVFFDNIDPSNQSLMIMISCFVKTSHYEDI
SEIILLNLLKVISHHNARLATPIRSIQRVYDEAETRQSPYRNVLLGAAFEKPPAKISEVSADSGGEPATIKAEDQKSSET
GENTKQHLGKQAIKDSSKPPKASTSPKEPPASPKREIKLEASNESTGKAKELQETKSRPSETAKDLKKSPPTTKSTEELL
AKKSPPTTKSTGQGSNNEEQQLKKSPPANFGEDNLVLGVALAGSKRTLSL
>Selaginella_moellendorffii_84864|PACid:15420163
MNGEANAGSKLDRVILRIDEDAPSPTGQPSLARNSTHIAEDERKEGSLERSNSYFFQDDPATLSAAQSIDPPTKLIGEFL
RHQKESGDFQLDPGVGADGDLTFWESPSTKASLRRRSSSTSDRYPDAAEAGALDPSSAKAASRIPSYGRCKSRLGDPPPP
PLRSGLLKSSGVLNKSPDAQAAGSATGAAEDDPLDVPDDLIHKPWNLWVFLEWGFLALSIGALVCTTNIPVLERRKLLGL
HLWRWAVLALVILSGRLLSGWIIRFLVFFIERNFILRKRLVYFVYGLHKGVQNCLWFGIILLAWRLLFDPNLPLPIRRER
KALEIVTRILICLLVAASLWLVKILLVKVLALSFHVNTFFDRIQESLFNEYILESLSGPPLLESQGNPSQLLKRSGEAGK
RSSEADPRLLKKSGNIGGGGGGDHKSGGPISIEHLQRMNQKNVSAWNMKRLIRLAKSPRITTLAHAIDSDEDSCGGSCGG
LEGDWQAKAAAKHIFNNAARPGCRCLSLVDLMRFLGDEECAIKAFALFDGAMETGKISKQSLVNFVVNVYREKRALSFSL
NDTKTAVKKLHRITDVIMGIIILVIWLLILGIATTHLLVALSSQLVLAVFVFGNTCKTVFEAIIFLFAMHPFDVGDRCVV
DGVQMVVEEMNILTTVFLRYDNEKIYYPNSVLATKPISNFYRSPDMGDAIDFSLHISTPAEKIDALKVRIKRYIDSHLHH
WHPKHDVVMREIEDMNRVRMSLWLQHTMNHQNAGEKWIRRSDLLIHLKDSFQELEIDYRLLPQEVRLSQSL*
>Zea_mays_GRMZM2G125494_P01 pacid=30970721 transcript=GRMZM2G125494_T01 locus=GRMZM2G125494 ID=GRMZM2G125494_T01.v6a annot-version=6a
MLQLHGDTVHAAIRDRSLFGLPAPPPLRRPKPGAEGLRRSFHRRRRPTRKRIFLAYFCFQKYSCQVGMSGITAIWRRSCP
LAASQILMETYFGPSVSSGVLRWFSSGTKHSRKPEFSVANHIRVVDLHSASAVNYVSTIRRLPLSCRMDTNWLITSKSRH
GALPGFLGVSSFYRGYSSDTGIKPEASQSGVSNLPSTESSEVGTAGAGGGSWIEILDNARKSTIDATTDAGKKVKELTDA
VAPHVQQLFDTYPNLEKVVVPLGGTIFGTMMAWLVMPIILRRLHKYASQSPISALLGNSTKNDVLYQTSLWCALEDPAKY
LITFMAFSEMATLIAPSVSTYLPQAWRGAFVLSFVWFLQRWKTNFIAKAMTKLDASSVDRDRISAFDKVSSLGLIGLGVM
GLAEACGIAVQSILTVGGVGGVATAFAARDVLGNILSGFSLQFSKPFSVNDYIKAGSIEGKVVEIGLTSTSLINPEKLPV
IVPNSLFSSQMIVNRSRANWRASVTKIPIRIEDIEKVPSASEEIKTMLRSNQNVSFDSDVPYCYLSRLESSYGELIIGCN
LKNMRKDEWLSAQQEILLGAARIIKSHGIELGSTMQCC*
>Zea_mays_GRMZM2G005996_P01 pacid=30985177 transcript=GRMZM2G005996_T01 locus=GRMZM2G005996 ID=GRMZM2G005996_T01.v6a annot-version=6a
MDQARSKSGLRSHGSGKASSRPGSGTLGSPEEQPMLSDRREVVVKVDGNGNGHAPFSFHGADAGGGGKAGNATSSTHSTA
TTTPAESRPRSSEANSPRSPPKVWREGSYEFWNNDGGGAGAAATEAFSFKNRPPPQAPQSSSPSMSPTQPPRPEGGGVDP
PTRLIGSFLRRQAASGGEVSLDLDLEMEELGRTAQLRSHPSFSSSLERDGRVSFQEPQKSHSTSSCSSDSDTDDGRKRRG
DDGEVVRCTSSSTAAGTGPLLRVKTRSRLMDPPPQSQPAPAPAPAPASVPAASPVIDEERKSSGLRTPTKSGRLFSGLMH
GNKSGPVGGKSGPMDDDEDDPFVDEDIPDDFKRGKFDALTVLQWLGLFLIVAALACSLSIKILSTKKVLGLHLWKWELLV
FVLICGRLVSGWVIRLAVFGVERNFLLRKRVLYFVYGVRSAVQNALWLGLVLASWHFLFDKNVQQETNSPVLPYVTKILF
CFLVATLIRLVKTLLLKVLASSFHVSTYFDRIQEALFNQYVIETLSGPPLVDENHVLAEVHELQRAGATIPKELRDAVPT
KTVSGQRNIQLSGVMPKGEGSKQLSKEKGEGISIDALHKLNQKNISAWNMKRLMRIVRFGTLTTMDEQIQQATGEGDESA
TQIRSEYEAKIAAKKIFHNVAKPGSKYIYLSDLIRFMRQEEAVKAMNLFEGAQEHNRVSKRSLKNWVVNAFRERKALALT
LNDTKTAVNKLNQMVNVVVGIIVFVLWLLILGIATTHFFVFLSSQLLLAVFVFGNTLKTVFEAIVFLFVMHPFDVGDRCE
IEGVQAVVEEMNIMTTVFLRYDNLKIYYPNSVLATKPIMNFYRSPDMGEAIDFSIHVSTPVEKLALMKERILRYIDNKKE
HWYPGAMVVLRDVDDTNKLKVSIWLRHTLNFQDMGMRFVRRELVLQEMIKVLKDLEIEYRMLPLDVNVRNAPPIQSTRMP
TTWSYS*
>Zea_mays_GRMZM2G090627_P01 pacid=31001601 transcript=GRMZM2G090627_T01 locus=GRMZM2G090627 ID=GRMZM2G090627_T01.v6a annot-version=6a
MDQQRKSSLRSYGSNASSQSGSFDFNHDQDTERAGQPGGDDRREVVVKIDAEPHSPVSLHAAGGVSGHSSAASTPRAGGA
AVRILAPSASGSSASTSSVGGDASGSGESFSFRKRPPQSPAGGDSGEDPPSRLIGSFLRKQAAAGGELSLDPDFEVEEMR
RPPRAPTSVNASRELRVSFQDPRKRMSPSTSSASSSSYGAGGDSRNQSTIDVDAAEVLRCTSTSTGSSLLARSRTRSRLM
DPPPPSTSSSAPANEGDPRKSFVSKGLPPKSGQLRSGLIGKSGLIGKSGPIGKTGAFDDEDDDPFMDEGMTSDFKRDTMD
CLLIMEWVSLVVIVGALICSVTIPSLSVKKLSGLHLWKWELLVFVLICGRLVSGWVIRIAVFFVERNFLLRKKVLYFVYG
VRRAVRNVLWLGVALVSWHLLFDKAAKRETHTLVLPYVTKVLCCLLVATVIRLVKTLLLKVLASSFHVSSYFDRIQEALF
NQYVIETLSGPPLVDESRMMAEVQRLQSAGASIPSELEATAMPGKSRPLPKSGRLTTVASKRGGGGAAAASKQLHRQKTE
RHLDDGISIDQLHKLSQKNISAWSMKRLMKIVRYGALTTMDEQLKHATGEDELATEIHSEYEAKVAAKRIFQNVAKPGSK
HIYLSDLMRFMRQEEALKAMDLFEGAQEHNRVSKRSLKNWVVNAFRERKALALTLNDTKTAVNKLHQMANVVVALIVLAL
WLLILGIATSKFFVLLSSQLLVAVFMFGNTLRTIFEAIVFLFVMHPFDVGDRNRQLRFLAVTHFPIPICIVMQVVVEEMN
IMTTIFLRYDNLKVYYPNSQLAQLPIMNYYRSPDMGDSVDFSVHVATPVEKLSLMKERLLHYLDNKKEHWYPGSMVVLRD
VDDTNKLKVSIWCRQTINFHDMGMRFERRELLLQEMIKVLRDLEIEYRMLPLDVNVRSAPTIQSSRMPATWTFNY*
>Zea_mays_GRMZM2G028914_P02 pacid=31007236 transcript=GRMZM2G028914_T02 locus=GRMZM2G028914 ID=GRMZM2G028914_T02.v6a annot-version=6a
MAVGLTSQLFQRVTATDIFCQRNKFRSSEMRSSLPLPSTSFPSVADRRDCWGRNVLESSCMPMLYTPRRYRSLGFRSFAL
PIPLKEIPLVKNTSLALTRSCDALLANPATSLVVPAIGIIVFALWGFLPLMRDIRNRFDHGGNWKKSPTYLISSSYLQPL
LLWTGATLICRGLDPVVLPSAASQAVKTRLITFVRSLSTVLAVAYILTSLIQQVQKFLMDMRNPNDTRNMGFDFTMKALY
TGVWIASVSLFMELLGFNTQKWITAGGFGTVLLTLAGREIFTNFLSSVMINATRPFVVNEWIDAKIDGVDVSGIVEHVGL
WSPTLIRGVDREAIYIPNHKFTVSILRNNTQRTHWRIKTYLAISHMDAGKIGTIVADMRKVLAKNPHIEQQKLHRRVFFE
KIDPKNQALMIFISCFVKTSHFEEYLNVQEAVMLDLLRIVGHHKARLATQIRTVQKSYGNADFDNIPFGEDMYSRVRGRP
LLIDTSARISDDKPRPRPVSSREEQKVKTNGSVDIKSSSPENASSSNSEKQEPKKMVPEDTRVKNIKGDNVMPVTPSLDP
ATSTSKAGKGKTREPEPTERQGDGSVSVANPKKESRPVFEDNIVLGVALEGSRRTLPIEEGNPHLSLSETEVDTEEAASS
PKDKIGQSPKL*
>Zea_mays_GRMZM2G005013_P01 pacid=31036773 transcript=GRMZM2G005013_T01 locus=GRMZM2G005013 ID=GRMZM2G005013_T01.v6a annot-version=6a
MDQSTAKAAAASNNADHVLVIPPGHPPPLHPRNNQQPETPKLSQNPEKPLPTSSPSRPPLPPAALRRRSSIAKPKSRFVE
PPTPTHPHSAHPSPVHPAAAASLTATPTHRAAGGSTPAAEVDDDEDLFRNKDGSRAPASAARCRRRARLGVELCVLVLFL
GLLLVSLVVAPLQGRVLWGLEVWKWCVMVITVFSGHLLSQWLVTLIVFVIERNFLLRTKVLYFVFGLKKSFQVCLWLALV
LIAWSQLFDSEVGRSRKTARILNYVSRFLASMLIGSVIWLVKTFLMKVVASTFHRKAFFDRIQESVFHQYVLQTLSGPPL
MELAENVGREGSGLGRVSISRAKEEKGVPEVIDVVKLRRMSQEKVSAWTMRGLITTIRSSRLSTISNTIESSFDDVDGIE
QKDKEINSKWEAEDAAYAIFKNVARPGYKHIEEVDLLRFFTKEEVDLLIPTFEGAPETGKIKKSALKNWVVKAYLDRKSL
AHSLNDTKTAVMQLHNLVSVIVIIISIIVTLLLMGIATTKVLVVVSSQLLVVVFIFGNACKTVFEALIFVFIMHPFDVGD
RCVIDGTQMTVEEMNILTTVFLENDNEKIYYPNSVLSTKAISNFYRSPNMFDTIDFAIDISTSVESIGALRSKIKGYLES
KPTHWHPVHTVNLKDILDVNKINMSLCVQHTMNFQNIREKNIRRSELVMELKKIFEEMSIRYHLLPQKVELTYISSSSSR
QCDPFLVAGELGEPAIPGSLPEMSLFTLSLLVRPDLLGDRHSTMYDIRQVFLVLILSRGLLSLHKSSSRVRDYQQLSPIS
YY*
>Zea_mays_GRMZM2G303244_P01 pacid=31052796 transcript=GRMZM2G303244_T01 locus=GRMZM2G303244 ID=GRMZM2G303244_T01.v6a annot-version=6a
MDRGRSESGLRSHGSGKVSSRPGSGSLAFPEEQPILADRDGGDRREVVVKIDGSGNGHAPFSFHGADAGADGGGGKAENA
TSSTNSTATTPQAESRSMSSETNYPMPPANVCRREGSYEFWNNDGGSAEAFSFQNRPPQGPHSSSPSISPPLPPEGGGMD
PPARLNGSFHRKQVASDGEMSLDLDLEMDELGRTAAQLRSHPSFSSSLERDDRVSLQEPQKRHSASSCSFDSDTGDGRKR
RGDDGEVVRCTSSSSAAGAGPLLRVNTRSRLMDPPPQSQRAPAPAASSVVDEERKSSGLRTPTKSGRLFSRLMSGNKSGP
IAGKSGPMDDEEDDPFVDEDIPDDFKRGKLDALTVLQWLGLFLIIAALACSLSIKILSTKKVLGLHLWKWELLVFVLICG
RLVSGWVIRIAVFGVERNFLLRKRVLYFVYGVRSAVQNALWLGLVLASWHFLFDENVQQETNSPVLPYVTKVLFCFLVAT
LIRLVKTLLLKVLASSFHVSTYFDRIQEALFNQYVIQTLSGPPLVEENHVLEEVHELQRAGATIPKELRDAVPTKHVSEQ
RNIQLSGVMPEGQGSKQLSKEKRDGISIDALNKLNQRNVSAWNMKRLMRIVQFGTLTTMDEQIQQARGKGDESATQIRSE
YEAKIAAKKIFSNVAKPGSKYIYLSDLMRFMRQEEAVKAMDLFEGAQEHSRVSKRSLKNWVVNAFRERKALALTLNDTKT
AVNKLNQMANVIVGIIVFALWLLILGIATANFFVFLTSQILLAVFVFGNTLKTLFEAIVFLFVMHPFDVGDRCEIEGVQL
VVEEMNLMTTVFLRSDNLKIYYPNSVLATKPIMNFYRSPDMGEAIDFSIHVATPAEKLALMKERILRYIDNKKEHWYPGA
MVVLRDVDDTNKLKVSIWLRHTLNFQDMGTRFVRRELVLQEMIKVLKDLEVEYRMLPLDVNVRSAPPIQSTRMPTTWSYS
*
>Zea_mays_AY530952.1_FGP001 pacid=31025092 transcript=AY530952.1_FGT001 locus=AY530952.1_FG001 ID=AY530952.1_FGT001.v6a annot-version=6a
MDPSTAKAAAPPNNADHVLHIQPDNLPPPHPSNNQQPNPPPPETPKLSQNPEKPPASSPSRPPLPPALLRRRSSIAKPKS
RFVEPPTPMHPDSAHPSPVHPAATAAASLTATPTHRAASVSTPHTPAEADDDEDIFRNKDGSRAPASAARCRRRVRLGLE
LCVLVLFLGLLVVSLVVRPLQGRVLWGLEIWKWCVMVTAVFSGHLLSQWLVTLIVFVVERNFLLRTKVLYFVFGLKKSFQ
VCLWLALVLIAWSQLFDSEVGRSRKTARTLNYVSRFLASMLIGSVIWLVKTFLMKVVASTFHRKTFFDRIQESVFHQYVL
QTLSGPPLMELAENVGREGSGLGRVSIGRAKEDKGVPEVIDVVKLRRMSQEKVSAWTMRGLITAIRSSRLSTISNTIESF
DDVDGMEQKDKEINSEWEAKAAAYAIFKNVAKPSYKHIEEVDLLRFFTKEEVHLVIPMFEGAPETGKIKKSALKNWVLQI
SGAGGMGSSACFNVKAYLDRKSLAHSLNDTKTAVMQLHNLISVIVIIIIIIVTLLLMGIATTKILVVISSQLLVAGFIFG
NACKTVFEALIFVFIMHPFDVGDRCVIDGTQMIVEEMNILTTVLLKNDNEKIYYPNSVLSTKPISNFYRSPNMYDTIDFA
IDVSTSVESIGALRSKIKGYLESKPTHWHPVHTVNLKDILDVNKINMSLSVQHTMNFQNIREKNIRRSELVMELKKIFEE
MSIRYHLLPQKVELTYVGSNPLPMGPSHTR*
>AmTr_v1.0_scaffold00001.331 pacid=31551313 transcript=AmTr_v1.0_scaffold00001.331 locus=evm_27.TU.AmTr_v1.0_scaffold00001.331 ID=AmTr_v1.0_scaffold00001.331.v1.0 annot-version=v1.0
MARNGAFLRSLYDGMKCSCKRHKFQSCNSIMDSLSTSQLFPRLLGVHVLSDHSVNDWLPQRFIGDTGNRTLFSPSYADSG
YYKRGVLLSPICLLNHAPVKGVLCSRMDNIQIGLGDYSMYHSYSSFVGGKRDNHKKSDVPSASSSGEPNIDDNGIGSDWV
DMAKNAYKSAMNAAVDMGRNTKETYDEVLPIIQQYIDSSPVLRNTIIPVVGTTVATAMAWMVMPRILRRLHKYSKQGPAA
LLSGRLSRDEVSYEQSFWGALEDPVRYLVTFMAFSQLGVMIAPTTLSSHFIIQAWRGAFVLSVIWFLYRWKTNVFTRMLS
SHVITGLDRERILALDRLSSMGLLVLGLMASAEACGVAVQSILTVGGIGGVATAFAARDILGNVLSGLSLQFSKPFTIGD
TIKAGSIEGQVVDMGLTSTSLLTAEKYPLTVPNSLFSSQVIMNKSRAHSRAIVTKIPIRIHDIERIPQISQDIKCMLENN
AKASLENGPPYCFLSRIGHSYAELTIGCTFRHMSKVELFSAEQDVLLQAAQIIRRHGGELGSSLYDGTNN*
>AmTr_v1.0_scaffold00001.159 pacid=31551436 transcript=AmTr_v1.0_scaffold00001.159 locus=evm_27.TU.AmTr_v1.0_scaffold00001.159 ID=AmTr_v1.0_scaffold00001.159.v1.0 annot-version=v1.0
MDSLRKSFNKSSYKQLDKSAIEELSETHPMKPEDKREVVVNVDGSSQTNGTNLWRESSYDFWPDKQQQQSKTSHGSRGRG
AEGFEFQMQDSGSPPTKLINQFLHKQQASGEISLDMDLDMDELQFSPELQVSGVQKTENPAIHLPPLMETRQTSFPKSSI
SRESKVSFEIAGQVAEARRRYSHSHGSDEDGGSDTSGSGKSGEVLKCSSRSTSIPRNSSLLRTKTKSRLIDPPFPSEAQP
MKSGHTPKSGQMGGKSGMLNRLHDEEEEDPFSDEDLPDEFRRGNLDAMTVIQWVSLFVILGAFICSLTIPALSKQNVWDL
HLWKWVLMVLVLICGRLVSGWGIRIAVFFIERNFLLRKRVLYFVYGVRKAVQNCLWLGLVLIAWHYIFDKKVERETSSKI
LPYVSKVLVCLLVGTLIWLVKILLVKSLASSFHVSTYFDRIQDSLFNQYAIETLSGPPSIEIQQVEEEREKVMAEVRKFE
NAGNKVPPIAGLSSKSVKVLHKSRVFDRSPKVSGAISGRKEFSKQQDEVITIDHLHKLNQNNISAWNMKRLMNIVRNGAL
STLDESAQNASSEDESSMHIRSEYEAKAAAKKIFNNVAKRGAKYFDLVDLLRFMREDEAQKTMSLFEGTKETKRVSKMAL
RNWVVHAFRERRHLSLTLNDTKTAVNKLHQMVNVVVCIIVLVIWLLILGIATTHLLVFISSQLLLVVFIFGNSCKMVFEA
IIFLFVMHPFDVGDRCEIDSVQMIVEEMNILTTVFLRYDNQKITYPNTVLATLPISNYYRSPDMGDTVEFSIHLATPMEK
IALLKERIKGYIESKPDHWYENPTVVLKDVENMNKIKLAVWLQHKMNHQEMGERWVRRAQFVEEMIRICRDLEIEYRMLP
VDVNLRPMPQITSTRLPSTWTTSA*
>AmTr_v1.0_scaffold00048.178 pacid=31555609 transcript=AmTr_v1.0_scaffold00048.178 locus=evm_27.TU.AmTr_v1.0_scaffold00048.178 ID=AmTr_v1.0_scaffold00048.178.v1.0 annot-version=v1.0
MERKALANSLTDAKTAVHQLHKLASCVVVVIIIIEFLLVMGVATSKVILFVSSQLLVVGFMFNNTCKTIFEAIIFVFVMH
PFDVGDRCVIDGVQMIVEEMNILSTVFLRFDNEKIYYPNSVLLTKPISNFYRSPNMSDTVEFAIDVHTPLEKINILKDQI
HNYIQSKPKHWQSKHTVAVTAIENVNKMNMAVYLTHTMNYQNYIDKISRKSDLYLELKRIFEKHEIIYNLLPQEVCLNQH
PSSITLVESNG*
>AmTr_v1.0_scaffold00024.206 pacid=31558695 transcript=AmTr_v1.0_scaffold00024.206 locus=evm_27.TU.AmTr_v1.0_scaffold00024.206 ID=AmTr_v1.0_scaffold00024.206.v1.0 annot-version=v1.0
MEGEEGDCKPVKDSRVTKPVADEVVLLIDKPSDVSNKKKTVENTEAENLITARDSQYSHGSCSFSKDSVASFHIHCDDQP
KPKVDNHKEKAKSSPETKPTNPPNRVLSRSVFSKPKSRFVEPSYPSSAEETLNAPLIQQKQEYISSPYRGSTPRESTIRA
RISSPFRSSPKGGVKGTPKSTTPSVIDEEEEETYKDEDLPGKKPWQKKPSIRVLVEWTAFILITGCLICSLTVNPLKDRT
IWGLEIWKWCLMVLVIFCGRLVSGWFITLLVLLIEQNFMLRKKVLYFVYGLRKSVQKCLWLGLILLAWSLLFDDKVERTT
KSHKILSHVSRALVAFLIAAALWLVKTLLVKVLASSFHVNTFFDRIQESIFHQYVLEALSGPPVMELQETLSKGGDGARS
AGKLSFRTGAQGKKVKVEDGVIDVDKLHKMEQDKVSAWTMKRMVNVIRSSGLSTISNALDESVDEEEQREINSEWEAKAA
AYRIFRNAAKPGSKYIEEEDLLRFLRKNEVDSIFPQFEGAIETGKIKKSALRNWVVKVYLDRKALAHSLNDTNTAVNQLH
KLASATAIIIIIIVCLLFMGFATTKVLFFISSQLLLVVFIFGNTCKTMFESIIFVFVMHPFDVGDRCVIDGVQMIVEEMN
ILTTIFLRYDNEKIYYPNAVLLTKPISNFYRSPEMGDNVEFCVDVSTSMESIGALKARIQSYLESKPQHWQPKHSVVVKD
IENLNKMKMGLYVTHTINHQNYAEKTSRRSDLVLELKKIFAELGIRYRLLPQEVEITSMTGRIPF*
>AmTr_v1.0_scaffold00033.247 pacid=31561885 transcript=AmTr_v1.0_scaffold00033.247 locus=evm_27.TU.AmTr_v1.0_scaffold00033.247 ID=AmTr_v1.0_scaffold00033.247.v1.0 annot-version=v1.0
MESESSFTKNDEDDPWKVKSIQRQDAWSLKISDQIHRPVHAFRSSYRVVMCRSLSIPSLALELPIQVIKTTSSTLARSYN
ALQGSPLVFQFAPAVGIMAFALWGLGPLMRYIRYLIKNHNDSNWKKSSTHYVLTSYLQPLLLWTGATLICRVLDPVMLPT
EASQAVKQRLVNFVRSLSTVLAFAYCVSSLIQQAQNFFMDHSDSKDARNMGFQFAGRAMYTAVWVAAVSLFMELLGFSTQ
KWITAGGLGTVLLTLAGREIFTNFLSSIMIHATRPFVVNEWIQTKIEGYEVSGTVEHVGWWSPTIIRGDDREALHIPNHK
FTVNVVRNLSQKTHWRIKTHLAISHLDVNKISNIVADMRKVLAKSPQVEQQRLHRRIFLDNIDPENQALLIMVSCFVKTS
HFEEYLCVKEAILLDLLRVISHHRARLATPIRTVQKYYGDADLENVPFSESVFNRGGVHSRPFLLLEPSKPKSSSSAGST
DPNKVSSSAAPIDASKASSAGPIDASKASPSVVPMDASKASSVSPTDSTKTSSVGRTDANKASTAAPPDTNKASTVKSDA
IKASSVSSSDANKASIVGPPDTNKASSNKAAGATVGPLRPKPTKPDGLVSNSKEIPMGADTKDQNSKDTTMGLELKGLKS
KEITKRLNSKEIMIGIDLKGSNSKEIPIGADSKGLNSKETAVEKQGDEMGDGSTPSKLEDERASSQAPRPTLEENIVLGV
AIDGPKRTLPIEEEMVAGLGLGEGKELATCRNGLGKDKDVQIPATRGEVSSDQREQGR*
>AT4G00290.1
MAGVRLSLLKSIQRSIKPHATAKSCSGLLNSHARAFTCGNLLDGPKASPSMISFSSNIRLHNDAKPFNYLGHSSYARAFS
SKSDDFGSIVASGVTGSGDGNGNGNDWVEKAKDVLQTSVDAVTETAKKTKDVSDEMIPHVQQFLDSNPYLKDVIVPVSLT
MTGTLFAWVVMPRILRRFHTYAMQSSAKLLPVGFSNEDVPYEKSFWGALEDPARYLVTFIAFAQIAAMVAPTTIAAQYFS
PTVKGAVILSLVWFLYRWKTNVITRMLSAKSFGGLDREKVLTLDKVSSVGLFAIGLMASAEACGVAVQSILTVGGVGGVA
TAFAARDILGNVLSGLSMQFSRPFSMGDTIKAGSVEGQVIEMGLTTTSLLNAEKFPVLVPNSLFSSQVIVNKSRAQWRAI
ASKIPLQIDDLDMIPQISNEIKEMLRSNTKVFLGKEAPHCYLSRVEKSFAELTIGCNLIRMGKEELYNTQQEVLLEAVKI
IKKHGVSLGTTWDNSTL*
>AT1G58200.1
MMMRTVALPLSHDLNVHKIHEASGFHNSAAGKNRVYLTRTGLSSCATRQDVWSLQLLESLSGSIVPVSSRCNAFVCRSAL
SPGNGNEGPILKSTAVIFTRVYDALGGNPHLVKLIPAVGILAFATWGLRPLLRLARTTLFEKGNDANSQKSSTQYIVVSY
LQPLLLWSGAILLCRTLDPIVLPSSAGQAIKQRLLIFARSISTVLAFSCCLSSLLQQVQKFFMETNNPADTRNMGFSFAG
KAVYTAAWVAAASLFMELLGFSTQKWLTAGGLGTVLLTLAGREILTNFLSSIMIHATRPFVLNEWIQTKIGGYEVSGTVE
QVGWWSPTIIRGDDREAVHIPNHQFSVNIVRNLTQKTHWRIKTHLAISHLDVSKINNIVADMRKVLSKNPQIEQQKIHRR
VFLEDIDPENQALRILISCFVKTSRFEEYLCVKEAVLLDLLTVIRHHGARLATPIRTVQRMRNEAEVDTAGFSDIVFNQA
AMNRRYMLIEPSYKINSDDNSKSPSPSPGQKSPSPGQKSEERDLQEEPSETKAETENNGSVPVSNAKKENQKAALGSNSN
TGTKGSSTSTSDQPVAQKSEEKKKESVGDPHKAEKDEVSDDEATIEQTLKSKAKQGSEKNNGESKARDGGGSGTSSLLEE
NLVLGVALDGSKRTLPIDEEHKASGALMDSEELGIGSE*
>AT1G53470.1
MAVDSTDQRRDFVVRIDGEDNGDSEKFWRESSINFWHNDKSSKPPGGEEDDGSFDFMRRSSEKSEEPDPPSKLINQFLNK
QKASGDEISLDMEANMPELQKNTVPPLSSTAVSGSASPVTAPVTASYRNGTGDAIRRRQNRVTLSPSVKDGDSSEDEENR
VDGSEVVKCTSNRSTMRTKTLMKMKTRSRLMDPPTPTYPDMVSGRTPRSGNLNPGFSGRNTKPGTPNQGGSKDLEEEEDP
FSEEDLPEGLRKEKICVWVIIEWIFLILIIASLICSLVIPYLRGKTLWDLALWKWEVMVLVLICGRLVSSWIVKLFVYFV
ESNFLWRKKVLYFVYGIRKPVQNCLWLGLVLIAWHFLFDKKVEREMRSTVLKYVTKVLICLLVAVIIWLIKTLLVKVLAS
SFHMSTYFDRIQESLFTQYVIETLSGPPRIEIHIEEEKVANDVKTFEIVGRKLSPLGPKAVSSPPQVTVGSGRLQKSPSR
VGKSPVLSRSGSKKEGGEEGIRIDHLQRMNTKNVSAWKMKKLMNVIKKGTLSTLDEQIQDTTTQEDDKATQIRSEFEAKL
AARKIFQNVAEPGSRYIYMEDFMRFLSEDESERAMDLFEGASECHKISKSCLKNWVVNAFRERRALALTLNDTKTAVNRL
HRIVDVLVSIVILIIWLLILGIATTKFLLVISSQLLLVVFVFGNSCKTIFEAVIFVFVMHPFDVGDRCEIDGVQMIVEEM
NILTTVFLRFDNQKIVYPNSLLGTKPIANYYRSPDMQDAIEFFVHIATPPEKTTALRQRILSYVDNKKDHWHPSPMIVFR
DMCGLNSVKIAMWPTHKMNHQNMGERYVRRGQLLEEIGRLCRELDIEYRLYPLNINVKSLPAATPITSDRIPPSWNQQRS
V*
>AT3G14810.1
MAAVDSTDRRDFIVNINGQESGAVGATGSSSNAEGGNIWKESSYDFWDGEKGKNDKKGDDEDEDGGSFHFRQRGERRHSS
AELSDPPSKLIGQFLHKQRASGDEISLDVELNMAELQSNTPPRPATASNTPRRGLTTISESSSPVKTKVKADAVRRRQNR
TSLGGSSDEEGRNRDEAEVLKCGSKKPMLSRNKTKSRLQDPPTPTHPAIDKTEMKSGRRSGIFKSGFLGKSPKAGTPGRN
GFEEEEEEDPFLDEDLPEEFKRDKLSFWVFLEWISLVLIVTSLVCSLTIHNLQRKTWWKLDLWKWEVTVLVLICGRLVSS
WIVRIIVFLVEKNFTWRKRVLYFVYGVRKSVQNCLWLGLVLLAWHFLFDKKVERETRSTALRYVTRVLVCLLVALIIWLV
KTILVKVLASSFHMSTYFDRIQESLFTQYVIETLSGPPLMEIQRMEEEEQQVAEDVKSLEKLAGAKLPPALKATVKSFMK
VGKSPGLNRIGSKRGEDGEGIRIDQLKRMNTKNVSAWNMKRLMNIILKGAISTLDQNMQDTTQEDEDATHIRSEYEAKCA
ARKIFHNVTEPGSRYIYLEDFLRFLCEEEAERAMALFEGASESDKISKSCLKNWVVKAFRERRALALTLNDTKTAVDRLH
RIINVVIGIIIIIIWLLILGIATTRFLLVLSSQLLLVAFVFGNSCKTIFEAIIFLFVMHPFDVGDRCEIDGVQLVVEEMN
ILTTVFLRYDNQKIIYPNSVLGTKPIANYYRSPDMGDAVEFCVHIATPPEKITAIKQRILSYVDNKKDYWYPAPMIVFLS
MDDLNSVKIAVWLTHRMNHQDMGERYIRRGLLLEEVGKTCRELDIEYRLYPLNINVRSLPPTANPTSSDRIPPSWMQQRG
P*
>AT1G78610.1
MAVDAADRREVIVKIDGENGNNNGVSGETVGKIWRDGSYDFWTDGEGNLNKGHNAAAVDSDRSAATTGEQQKDEGFEFRR
GEDPPTKLIGQFLHKQQASGEICLDMDLGMDELQSRGLTPVSESPRVSTKRDPVGRRDSRSNTNNNDDGEVVKCSGNNAP
IQRSSSTLLKMRTRSRLSDPPTPQLPPQTADMKSGRIPKSGQMKSGFFGKSPKTQGEEEEDDPFAAEDLPEEYRKDKLSL
WIVLEWLSLILIIAGFVCTLAIPSLRKKKLWELQLWKWESMVLVLICGRLVSSWIVKIVVFFIERNFLLRKRVLYFVYGV
RKAVQNCLWLGLVLLAWHFLFDEKVAKAANTKALRVVTKIFVCLLVGFLLWLVKTLLVKVLASSFHMSTYFDRIQESLFT
QYVIETLSGPPLIEIQKNEEEEERISVEVKKFQNPGGVEIQSGAQKSPMKTGKSPFLSHVLSNGGGGGGENKGITIDSLH
KLNPKNVSAWKMKRLMNIIRNGSLTTLDEQLQDPSLDDDKGNQIRSEFEAKLAARKIFHNVAKPGSKFIYANDIMRFLPD
DEALKTLSLFEGASETNRISKSSLKNWVVNAFRERRALALTLNDTKTAVNRLHKMVNIVVGIIILVIWLIILGITSTKFL
VVMSSQVVVVAFIFGNMCKIVFESIIYLFVIHPFDVGDRCEIDGVQMVVEEMNILTTVFLRFDNQKVVYPNSLLWTKSIG
NYYRSPDMGDGIEFSIHITTPAEKIILIKQRITSYIEGKKDHWYPAPMIVFKDMESLNSVRIAVWPTHRMNHQDMGEKWA
RRSQLVEEIAKICRELDIEYRLYPLDINVRNLPTSTALPVSDRLPPNWSAPASGSN*
>AT5G10490.1
MALYGTLQLSHSLGLCRNQRFCNPENSAMRRRLHISNGPLSLGVPLGQHGFSNILLSNYL
RRPICSVPCRTTAFRCHSFSASGKAIEPAVKAVTVVLTKSHGLMQQFPFVYKLVPAVALL
VFSLWGLVPFARQGRNILLNKNDNGWKKSGTYHVMTSYVQPLLLWLGALFICRALDPVVL
PTEASKIVKDRLLNFVRSLSTVLAFAYCLSSLIQQTQKLFSETSNPSDTRNMGFQFAGKA
LYSAVWVAAVSLFMELLGFSTQKWLTAGGLGTVLITLAGREILTNFLSSVMIHATRPFVL
NEWIQTKIEGYEVSGTVEHVGWWSPTIIRGEDREAIHIPNHKFTVNVVRNLTQKTHWRIK
THLAISHLDVNKINNIVADMRKVLAKNPMVEQQRLHRRVFLENVIPENQALSILISCFVK
TSHHEEYLGVKEAILLDLLRVISHHRARLATPIRTIRKMYTETDVENTPFGESMYGGVTS
RRPLMLIEPAYKINGEDKSKSQNRAAKPTAEQENKGSNPKSKETSSPDLKANVKVGESPV
SDTNKVPEETVAKPVIKAVSKPPTPKDTETSGTEKPKAKRSGGTIKSTKTDETDSSTSSA
SRSTLEENIVLGVALEGSKRTLPIEEEIHSPPMETDAKELTGARRSGGNGPLVADKEQKD
SQSQPNSGASTEP*
>AT5G19520.1
MAERRVSNGEEVVINVSDKEDSKDPRASPSFNPLASPDSDAGIEKSKPVPPISIPTPEIY
KFSGSVHKPPKIPSPEGLVRRKSLSRSIYSKPKSRFGEQQSFRYDSTREENGGRSLREQF
GAGSFARGSFDRASPNNKSNRSVASAALSKVAEEEPDENEEIYKKVKLHRVKRSGMKPLA
FLELVVFMAILGALIVSLTIDVVNKHTIWGLEFWKWCVLVMVTLSGMLVTNWFMHFVVFI
IEKNYLLRKKVLYFVHGLKKNVQVFIWFSLVLIAWICLFDGDVKRTRKTKRFLDFITWTI
VSLLVGSILFLVKTFALKVLASKFNVRNFFERIQESVFHQYVLQTLSGPPLIEEAENVGR
VPSTGHLSFTRTKDGKVKDKKVIDMGKVHRMKQEKVSAWTMRVLIEAVGTSGISTISSTL
DEVNNKKERTDKEITNEMEAVAAAYDVFNNVAKPNHNYIEEDDLLRFMIKEEVDLVLPLI
EDADTGKITRKTFTEWVVNVYTSRKTIGHSLNDTKTAVKQLDKLITGILTVITFIVWMVL
LDIASTKLLLVFSSQFLGLAFMIGSTCKNIFESFMFVFVMHPYDVGDRCVVDGVMLLVEE
IDLLTTVFLKIDNEKVFYPNSVLISKPISNFYRSPDMGDYVDFGIAFSTPAEKIGCLKGK
IGEYLVANSQHWYPEAQVMVRAIENMNKLVLNILVQHTINFQVYVEKSLRRTALIIAIKR
ILEDLEIDYTLLPQDVNLTGHK*
>AT5G12080.1
MAEQKSSNGGGGGGDVVINVPVEEASRRSKEMASPESEKGVPFSKSPSPEISKLVGSPNK
PPRAPNQNNVGLTQRKSFARSVYSKPKSRFVDPSCPVDTSILEEEVREQLGAGFSFSRAS
PNNKSNRSVGSPAPVTPSKVVVEKDEDEEIYKKVKLNREMRSKISTLALIESAFFVVILS
ALVASLTINVLKHHTFWGLEVWKWCVLVMVIFSGMLVTNWFMRLIVFLIETNFLLRRKVL
YFVHGLKKSVQVFIWLCLILVAWILLFNHDVKRSPAATKVLKCITRTLISILTGAFFWLV
KTLLLKILAANFNVNNFFDRIQDSVFHQYVLQTLSGLPLMEEAERVGREPSTGHLSFATV
VKKGTVKEKKVIDMGKVHKMKREKVSAWTMRVLMEAVRTSGLSTISDTLDETAYGEGKEQ
ADREITSEMEALAAAYHVFRNVAQPFFNYIEEEDLLRFMIKEEVDLVFPLFDGAAETGRI
TRKAFTEWVVKVYTSRRALAHSLNDTKTAVKQLNKLVTAILMVVTVVIWLLLLEVATTKV
LLFFSTQLVALAFIIGSTCKNLFESIVFVFVMHPYDVGDRCVVDGVAMLVEEMNLLTTVF
LKLNNEKVYYPNAVLATKPISNYFRSPNMGETVEFSISFSTPVSKIAHLKERIAEYLEQN
PQHWAPVHSVVVKEIENMNKLKMALYSDHTITFQENRERNLRRTELSLAIKRMLEDLHID
YTLLPQDINLTKKN*
>AT2G17000.1
MEFRKPFKSHSSYKQIISTGDQNEKTKKKKKLANLDDGDIAKTQSSGSSFDGNSYKFWQD
IATDDYTKSGSFDFPQYREEITLDVNEETEETEDVSNNNNLSGSKETRVFFKINSSGTNN
MSGSVRSCTSSTSFSSATMRLNLEQQLEDEGEVVVRCSSVRKTELVSRAKARSRLIDPPQ
EEEQQYSSWIGTSDQLRSGLLGRHSDDIEEEDDSSAEEDVPVEYRKLKMDAITLLQWMSL
IALVVALVLSLGLHTWRNATLWSLHLWKWEVVLLVLICGRLVSGCGIRIIVFFIERNFLL
RKRVLYFVYGVKTAVQNCLWLGLVLLAWHFLFDKKVEKETQSDVLLLMSKILVCFLLSTV
LWLIKTLVVKVLASSFHVSTYFDRIQEALFHHYLIETLSGPPMLELSRIEEEEDRTQDEI
YKMQKGGADLSPELCSAAFPQEKSGSTMNMKFSPIIPKTGSDNGITMDDLHKMNQKNVSA
WNMKRLMKIVRNVSLSTLDEQALQNTCEDESTRQIRSEKEAKAAARKIFKNVAQPGTKHI
YLEDLMRFLRVDEAMKTMCLFEGALVTKKITKSALKNWLVNAFRERRALALTLNDTKTAV
NKLHHMISFLTAIVIIVIWLILLEIATSKYLLFLTSQVVLLAFMFGNSLKTVFESIIFLF
IIHPYDVGDRLLIDTVEMVVEEMNILTTVFLRADNLKIVYPNILLWQKAIHNYNRSPDMG
DEVTCCVHITTPPEKIAAIKQRISSYIDSKPEYWYPKADVIVKDVEDLNIVRIAIWLCHK
INHQNMGERFTRRALLIEEVIKILLELDIQYRFHPLDINVKTMPTVVSSRVPPAWSQNPD
LRRIILLEC
>AT2G17010.1
MDFRNSFKSHSSYKQIRSPGDQSEPSPEHLPILHDHHPDHSGMVVDDQKPDSTRSSLDDGRNAPVERDASYKFWQDNTTG
TSTDHTAVRTSDKDPIAISRKGDRLSGSFDFVHGKLPVDESPTKMVAGEPVNRQWRGRNNEEITLDVDQENDDVSHQTMP
TPTSTARTSFDASREMRVSFNVRRAGGAFVAGSVPSSSSHSSSSSSATMRTNQDQPQLQEEEVVRCTSNMSFQRKSELIS
RVKTRSRLQDPPREEETPYSGWRSGQLKSGLLADIDEEDDPLAEEDVPDEYKRGKLDAITLLQWLSLVAIIAALACSLSI
QSWKKVRVWNLHLWKWEVFLLVLICGRLVSGWGIRIVVFFIERNFLLRKRVLYFVYGVRRAVQNCLWLGLVLLAWHFLFD
KKVQRETRSRMNHKNISAWNMKRLMKIVRNVSLTTLDEQMLESTYEDESTRQIRSEKEAKAAARKIFKNVEQRGAKYIYL
EDLMRFLREDEAMKTMGLFEGAPENKRISKSALKNWLVNAFRERRALALTLNDTKTAVNKLHHMINIVTAIVIVVIWLVL
LEIASSKVLLFVSSQVVLLAFIFGNTVKTVFESIIFLFIVHPYDVGDRCEIDSVQLVVEEMNILTTVFLRYDNLKIMYPN
SLLWQKSINNYYRSPDMGDAIEFCVHITTPLEKISVIKQRISNYIDNKPEYWYPQAKIIVKDLEDLHIVRLAIWPCHRIN
HQDMAERWTRRAVLVEEVIKILLELDIQHRFYPLDINVRTMPTVVSSRVPPGWSQNQPA*
>Arabidopsis_lyrata_AL6G31030.t1 pacid=35926368 transcript=AL6G31030.t1 locus=AL6G31030 ID=AL6G31030.t1.v2.1 annot-version=v2.1
MAERRVSNGEEVVINVSDKEDPTASSPSFNPLASPGSDAGAEKSKPVPPLSIPPPEIYKFSGSVHKPPKIPSPSNEGLVR
RKSLSRSVYSKSKSRFGEQRSFRYDNIIEENGGRSLREQFGAPSFARGSFDRASPNNKSNRSVASAALSKVAEEERDENE
EIYKKVKLHRVKRSGMKPLALIELVVFMAILATLVVSLTIDKVNKHTIWGLEVWKWSVLVMVTLSGMLVTNWFMHFAVFL
IEKNYLLRKKVLYFVHGLKKNVQVFIWFTLVLIAWICLFDDNVKHSRKTKKFLDFITWTIVSLLVGSILFLVKTFALKVL
ASKFNVRNFFERIQESIFNQYVLQTLSGPPLIEEAENVGRVPSTGHLSFTSTKDGKVKDKKVIDMGKVHRMKQEKVSAGT
MRVLIEAVGTSGISTISSTLDEVNNKKEQKDKEITNEMEAVAAAYEVFNNVAKPNHNYIEEDDLLRFMIREEVDLVLPLI
EDADTGKITRKTFTEWVVNVYTSRKTIGHSLNDTKTAVKQLDKLVTGILTVITFIVWLVLLDIASTKLLLVFSSQFVGLA
FMIGSTCKNIFESFMFVFVMHPYDVGDRCVVDGVMLLVEEIDLLTTVFLKIDNEKVFYPNSVLISKPISNFYRSPDMGDY
VDFAIAFSTPAEKIGSLKGKIGEYLVANSQHWYPEAQVMVRAIENMNKLVLNILVQHTINFQVYIEKSRRRTALIIAIKR
ILEELEIDYSLLPQDVHLTEHKTHK*
>Arabidopsis_lyrata_AL6G21010.t1 pacid=35927305 transcript=AL6G21010.t1 locus=AL6G21010 ID=AL6G21010.t1.v2.1 annot-version=v2.1
MALYGTLQLSHSLGFCRNQRCYNPENSSMRRRLHISNGPLSLGVPLGQHGFSNILLSDYLRRQIYSVPCRTTAFRCHSFS
AGGKAIEPAVKAVTVVLTKSHGLIQQFPFVYKLVPAVALLVFSLWGLVPFVRQGRNILLNKNDNGWKKSGTYHVMTSYVQ
PLLLWIGALFICRALDPVVLPTEASKIVKDRLLNFVRSLSTVLAFAYCISSLIQQTQKLFSETSNPSDTRNMGFQFAGKA
VYSAVWVAAVSLFMELLGFSTQKWLTAGGLGTVLITLAGREILTNFLSSVMIHATRPFVLNEWIQTKIEGYEVSGTVEHV
GWWSPTIIRGEDREAIHIPNHKFTVNVVRNLTQKTHWRIKTHLAISHLDVNKINNIVADMRKVLAKNPMVEQQRLHRRVF
LENVIPENQALSILISCFVKTSHHEEYLGVKEAILLDLLRVISHHRARLATPIRTIRKMYTDADMENAPFGESMYGGVTS
RRPLMLIEPAYKINGEDKSKSQNRASKPTSEQENKGSSPKSKETSSPDLKANVKVGESSVSDTNKVPEETVAKPVIKVVS
KPPTPKDTETSGTEKPKAKRSGSTIKSPKSDETDTSSSSTSRSALEENIVLGVALEGSKRTLPIEEEIHSSSMETDAKEL
TGARRSGGNGPLVADKEQKDSQSQPNSGASNEQ*
>Arabidopsis_lyrata_AL6G53230.t1 pacid=35929877 transcript=AL6G53230.t1 locus=AL6G53230 ID=AL6G53230.t1.v2.1 annot-version=v2.1
MAGVRLSLLKSLQRSINSSSKPHSAAKSLSGFQKKEPYASFNLLNNSHARSFTCGINPLDGPKASPSMVSFTRLHNAKPF
NYSIPFLGHSSYARAFSSKSDGIVSPGGDGNGNDIDWVEKAKDVLQTSVDAVSETARKTKEASDEMIPHVQQFLDSNPYL
KEVIVPISLTMTGTLFAWLVMPRILRRFHTYALQSSAKLLPVGFSNEDVPYEKSFWGALEDPARYLVTFVAFAQIAAMVA
PTTIAAQYFSPTVKGAVILSLVWFLYRWKTNVITRMLSAKSFGGLDREKVLTLDKVSSVGLFAIGLMASAEACGVAVQSI
LTVGGVGGVATAFAARDILGNVLSGLSMQFSRPFSMGDTIKAGSVEGQVVEMGLTTTSLLNADKFPVLVPNSLFSSQVIV
NKSRAQWRAIASKIPLQIDDLDTIPQISNEIKEMLRSNTKVFLGKEAPHCYLSRVGKSFAELTIGCNLKHMGKEELYNTQ
QEVLLEVVKIIKKHGASLGTTWDNSTV*
>Arabidopsis_lyrata_AL6G22870.t1 pacid=35929898 transcript=AL6G22870.t1 locus=AL6G22870 ID=AL6G22870.t1.v2.1 annot-version=v2.1
MAEQKSSNGGGGEVVINVSGEEASKRSMEMASPESEKGVPISKSPSPEISKLVGSPNKPPRAPNRNNEGLTQRKSFARSV
YSKPKSRFVDPSCPVDTTVLEEEVREQLGTGFSFSRSSPNNKSNRSVGSTAPLTPSKAVVEKDEDEEIYKKVKLNKEMRS
KISTLALIESAFFVVILSALVASLTINVLKNHTIWGLEVWKWCVLVMVIFSGMLVTNWFMRLVVFLIETNFLLRRKVLYF
VHGLKKSVQVFIWLCLILVAWILLFNRDVKRSQAATKILNVITRTLISVLTGSFLWLVKTLLLKILAANFNVNNFFDRIQ
DSVFHQYVLQTLSGPPLIEEAERVGREPSTGHLSFASVVKKGTVKEKKVIDMGKVHKMKREKVSAWTMRVLVEAVRTSGL
STISDTLDETTYGEGKEQADREITSEMEALAAAYHVFRNVAQPFFNYIEEEDLLRFMIKEEVDLVFPLFDGAAETGKITR
KAFTEWVVKVYTSRRALAHSLNDTKTAVKQLNKLVTAILVVITVVIWLLLLELATTKVLLFFSTQLVALAFIIGSTCKNL
FESIVFVFVMHPYDVGDRCVVDGVVMLVEEMNLLTTVFLKLNNEKVYYPNAVLATKPISNYFRSPDMGETVEFSISFSTP
VSKIAHLKERIAEYLEQNPQHWAPVHTVVVKEIENMNKLKMALYSDHTITFQENRERNLRRTELVLNIKRILEDLHIDYT
LLPQEVNLTKKN*
>Arabidopsis_lyrata_AL1G62030.t1 pacid=35933212 transcript=AL1G62030.t1 locus=AL1G62030 ID=AL1G62030.t1.v2.1 annot-version=v2.1
MAVDSNDQRRDVVVKIDGEDNGDSEKFWRESSINFWHTDKSSKPPGGGEDDGSFDFMRRRSDKSEEPDPPSKLINQFLNK
QKASGDEISLDMEANMPELQSNTIPPSLGAVSGSASPVTATATASYRNGTGDAIRRRQNRVTLSPSVKDSDSSGDEENRV
DGLEVVKCSSNRSTMRTKTLMKTKTRSRLMDPPTPTYPEMVSGRTPKSGNLKPGFSGRNTKPGTPNQGGAMDMEEEEDPF
SEEDLPEGLRKEKLCVWVIMEWIFLILIIAGLICSLVIPYLRGKTLWDLALWKWEVMVLVLICGRLVSSWFVKLFVYFVE
SNFLWRKKVLYFVYGIRKAVQNCLWLGLVLIAWHFLFDKKVEREMRSTVLKYVTKVLICLLVAVIIWLIKTLLVKVLASS
FHMSTYFDRIQESLFTQYVIETLSGPPRIEIHIEEEKVANDIKTFEIAGRKLSPLGPKAASSSPQGTVGSGRLQKSPSRV
GKSPVLSRCGSKKEGEKEGIRIDHLQRMNTKNVSAWKMKRLMNVIRKGTLSTLDEQIQDTTTQEDDKATQIRSEFEAKLA
ARKIFQNVAEPGSRYIYMEDFMRFLSEDESERAMDLFEGASESHKISKSCLKNWVVNAFRERRALALTLNDTKTAVNRLH
RIVDVLVSIVILIIWLLILGIATTKFLLVISSQLLLVVFVFGNSCKTIFEAVIFVFVMHPFDVGDRCEIDGVQLIVEEMN
ILTTVFLRFDNQKIVYPNSLLGTKPIANYYRSPDMQDAIEFFVHIATPPEKTTALKQRILSYVDNKKDHWHPSPMIVFRD
MCGLNSVKIAMWPTHKMNHQDMGERYVRRGQLLEEIGRLCRELDIEYRLYPLNINVKSLPAATPITSDRIPPSWNQQRSV
*
>Arabidopsis_lyrata_AL3G49790.t1 pacid=35940374 transcript=AL3G49790.t1 locus=AL3G49790 ID=AL3G49790.t1.v2.1 annot-version=v2.1
MDFRQPFNSHSSYKQIISTGDQTEKTKKKKKKLSVLDDEDDHTNHIAKTQSSGSSFDGHSYKFWEDIAPDDHLRNRKSGS
FDFPQFREEITLDVNDETEETEDISNNNNMSGSKETRVSFKINSSGTNNMSGSVRSCTSSTSFSSATMRMNLEQQLEEEG
EVVVRCSSMRKSELVSRAKARSRLIDPPQEEEQQYSSWIGTSDQLRSGLLGRQSDDIEEEDDSLAEEDVPQEYRRLKMDA
ITLLQWLSLIALVVALVLSLALHTWRNATIWSLHLWKWEVVLLVLICGRLVSGCGIRIIVFFIERNFLLRKRVLYFVYGV
KTAVQNCLWLGLVLLAWHFLFDKKVERETQSDVLLLVSKILVCFLLSTVLWLIKTLVVKVLASSFHVSTYFDRIQEALFH
HYLIETLSGPPMLELSRIEEEEDRAQEEILKMQKGGADLSPELCSAAFPQEKSGSTMNTKFSPIIPKTGTDNGITMDDLN
KMNQKNVSAWNMKRLMKIVRNVSLTTLDEQALQNTSEDESTRQIRSEKEAKAAARKIFKNVAQPGTKHIYLEDLMRFLRV
DEAMKTMCLFEGALLTKKITKSALKNWLVNAFRERRALALTLNDTKTAVNKLHHMISFLTAIVIIVIWLILLEIATSKYL
LFLTSQVVLLAFMFGNSLKTVFESIIFLFIIHPYDVGDRLLIDTVEMVVEEMNILTTVFLRADNLKIVYPNILLWQKAIH
NYHRSPDMGDEVTCCVHITTPPEKIAAIKQRISSYIDSKPEYWYPKADIIVKDVEDLNIVRIAIWLCHKINHQNMGERFT
RRALLVEEVIKILLELDIQYRFHPLDINVKTMPTVVSSRVPPGWSQNPDSG*
>Arabidopsis_lyrata_AL3G27120.t1 pacid=35940845 transcript=AL3G27120.t1 locus=AL3G27120 ID=AL3G27120.t1.v2.1 annot-version=v2.1
MAAVDSTDRRDFIVNINGQESGAVGATGSSSNAEGGNIWKEPSYDFWDGEKGKNDKKGADDDDEDGGSFHFTQQRERRHS
SAELLDPPTKLIRQFLHKQRASGDEISLDVELNMAELQSNTPPRPATASNTPRRGLTTISESSSPFTTKVQADAVRRRQS
RVSLGGSSDEEGRNRDEAEVVKVSSNKPMLSRNKTKSRLQDPPTPTHPAIDKTEMKSGRRSGIFKSGFLGKSPKAGTPGR
NGIEEEEEEDPFLNEDLPEEFKRDKLSFWVFLEWISLVLIVTSLVCSLTIHNLQRKTWWKLDLWKWEVTVLVLICGRLVS
SWIVRIIVFLVEKNFLWRKRVLYFVYGVRKSVQNCLWLGLVLLAWHFLFDKKVERETRSTALRYVTRVLVCLLVALIIWL
VKTILVKVLASSFHMSTYFDRIRESLFTQYVIEVLSGPPLMEIQRMEEEEQQVAEDVKSLEKLAGAKLPPALKATVKSFM
KVGKRRGMTRIGSKKGEDSEGIRIDHLQKMNTKNVSAWNMKRLMNIVLKGAISTLDQNIQDTSQEDENATQIRSEYEAKC
AARKIFHNVTEPGSRYIYLEDFLRFLCEEESERAMALFEGASESNKISKSCLKNWVVKAFRERRALALTLNDTKTAVNRL
HRILNVVIGIIVIIIWLLILGIATTRFLLVLSSQLLLVAFVFGNSCKTIFEAIIFLFVMHPFDVGDRCEIDGVQLVVEEM
NILTTVFLRDDNQKITYPNSVLGTKPIANYYRSPDMGDAVEFCVHIATPPEKITAIKQRILSYVDNKKDYWYPAPMIVFL
SMDDLNSVKIAVWLTHRMNHQDMGARYIRRGLLLEEVAKTCRELDIEYRLYPLSINVRSLPPTANQPSPGRVPPSWMQQH
GS*
>Arabidopsis_lyrata_AL3G49800.t1 pacid=35941409 transcript=AL3G49800.t1 locus=AL3G49800 ID=AL3G49800.t1.v2.1 annot-version=v2.1
MDFRNSFKSHSSYKQIRSPGDQSEPSPEHLPILHDHDHHPDHSSMVIDDPKPESTRSSLDDGRNAPVERDASYKFWQDNT
GTPTDDTAVRTSDKDPIATIRKGDRLSGSFDFAQGKLPVEDSPTKMVAGEPMNRQWRGRNNEEITLDVDQENDDVSHQTM
PTPTSTARTSFDASRELRVSFNVRRAGGTFVAGSVPSSSSHSTTSSSATMRTNQEQPQQQEDEVVRCTSNMSFQRKSELI
SRVKTRSRLQDPPREEETPYSGWRSGQLKSGLLGDIDEEDDPLAEEDVPDEYKRGKLDAITLLQWLSLIAIIAALACSLS
IQSWKKVRVWNLHLWKWEVFLLVLICGRLVSGWGIRIVVFFIERNFLLRKRVLYFVYGVRRAVQNCLWLGLVLLAWHFLF
DKKVQRETRSRFLPYVTKILVCFLLSTILWLIKTLVVKVLASSFHVSTYFDRIQEALFNQYVIETLSGPPMLEMSRIEEE
EERAQDEIFKMQNAGANLPPDLCAAAFPPGKSGRVLNPKLSPIIPKTTTDNGISMEHLHRMNHKNISAWNMKRLMKIVRN
VSLTTLDEQMLESTYEDESTRQIRSEKEAKAAARKIFKNVEQRGAKYIYLEDLMRFLREDEAMKTMGLFEGAPETKRISK
SALKNWLVNAFRERRALALTLNDTKTAVNKLHHMINIVTAIVIVVIWLVLLEIASSKVLLFVSSQVVLLAFIFGNTVKTV
FESIIFLFIVHPYDVGDRCEIDSVQLVVEEMNILTTVFLRYDNLKIMYPNSLLWQKSINNYYRSPDMGDAIEFCVHITTP
LEKIAVIKQRISNYIDNKPEYWYPQAKIIVKDLEDLHIVRLAIWPCHRINHQDMAERWTRRAVLVEEVIKILLELDIQHR
FYPLDINVRTMPTVVSSRVPPGWSQNQPA*
>Arabidopsis_lyrata_AL2G39010.t1 pacid=35944884 transcript=AL2G39010.t1 locus=AL2G39010 ID=AL2G39010.t1.v2.1 annot-version=v2.1
MAVDSADRREVIVKIDGDNNGVSGETVGRIWRDGSYDFWTDGEGNLNKGHNAAAVDSDRSAATTEEQQDEGFEFRRGEDP
PTKLIGQFLHKQQASGEICLDMDLGMDELQSRGLTPVSESPTSAKVPTKPPDPVGRRDSRSNNNNNDDGEVVKCSGNAPI
QRSSSNLLKMRTKSRLSDPPTPQLPPQTADMKSGRIPKSGQMKSGFFGKSPKNQGEEEEDDPFAAEDLPEEYRKDKLSLW
IVLEWLSLILIIAGFVCTLAIPSLRRKKLWELQLWKWESMVLVLICGRLVSSWIVKIVVFFIERNFLLRKRVLYFVYGVR
KAVQNCLWLGLVLLAWHFLFDEKVAKAANTKALRVVTKIFVCLLVGFLLWLVKTLLVKVLASSFHMSTYFDRIQESLFTQ
YVIETLSGPPLIEIQKNEEEEERISVEVKKFQNPGGVEIQSGAQKSPMKTGKSPLISRVLSNGGGGGGGGENKGITIDSL
HKLNPKNVSAWKMKRLMNIIRNGSLTTLDEQLEDPNLDDDKGNQIRSEFEAKLAARKIFHNVAKPGSKFIYANDIMRFLP
DDEALKTLSLFEGASETNRISKSSLKNWVVNAFRERRALALTLNDTKTAVNRLHKMVNIVVGIIILVIWLIILGITSTKF
LVVMSSQVVVVAFIFGNMCKIVFESIIYLFVIHPFDVGDRCEIDGVQMVVEEMNILTTVFLRFDNQKVVYPNSLLWTKSI
GNYYRSPDMGDGIEFSIHITTPAEKIILIKQRITSYIEGKKDHWYPAPMIVFKDMESLNSVRIAVWPTHRMNHQDMGEKW
ARRSQLVEEIAKICRELDIEYRLYPLDINVRNMPTSTVLPVSDRLPPNWSAPASGSN*
>Arabidopsis_lyrata_AL2G18140.t1 pacid=35946950 transcript=AL2G18140.t1 locus=AL2G18140 ID=AL2G18140.t1.v2.1 annot-version=v2.1
MMMRTVSLPLSHDLNVHKIHEASGYHNSAAAKNRVYLTRTGLSSCATRQDVWSLQLLESLSGSIVPVSSRCNAFVCRSAL
FPGNGNEGPILKSTAVIFTRAYDALRGNHLMKLIPAVGILAFATWGLRPLLRLARATLFEKGNDANSQKSSTQYIVVSYL
QPLLLWSGAILLCRTLDPIVLPSSSSQAVKQRLLTFARSMSTVLAFACCLSSLLQQVQKFFMETNNPADTRNMGFSFAGK
AVYTAAWVAAASLFMELLGFSTQKWLTAGGLGTVLLTLAGREILTNFLSSIMIHATRPFVLNEWIQTKIGGYEVSGTVER
VGWWSPTIIRGDDREAVHIPNHQFSVNIVRNLTQKTHWRIKTHLAISHLDVSKINNIVADMRKVLSKNPQIEQQKIHRRV
FLEDIDPENQALRILISCFVKTSRFEEYLCVKEAVLLDLLTVIRHHGARLATPIRTVQRMRNEAEVDSAGFSDIIFNQAA
MNRRFMLIEPSYKINSDDNSKSPSPSPGQKSEERDLQEEPSETKAETENNGSASVLISNAKKEKQKTALGSNSSTGTKGS
PTSTSDQPVAQKSEEKKKESVGDSNKAEKDEVYDDEGTTEQTLKSKARQGTEKSSGDSKARDGGGSGTSSFLEENLVLGV
ALDGSKRTLPIDEEVKASGALMDSEELGIGSE*
>Capsella_rubella_XP_006287126.1 mechanosensitive ion channel protein 9 [Capsella rubella]
MAEKRASNGEEVVINVSDKEESKDSIASPPFNPLPSPEADAAAAEKSKPMPISIPPPEIYKFAGSVHKPPKTPSPNNGGL
VRRKSVSRSVYSKSKSRFGEQQSFRYDHNREENGGSSLREQFGAASSFARSSFDRASPNNKSNRSITSQALSKVDEDETD
ENEEIYRKVKLHRSKRSAMTFLALLELVLFMGILATLVVSLTIDKVKDHTIWGLELWKWCVLVMVTLSGLFLTNWFMHFA
VFLIEKNYLLKKKVLYFVHGLKKNVQVFIWFGLILIAWICLFDDDDRHSRKTKKFLDFITATIITLLVGSVLFLVKTFAL
KVLASKFNVRNFFERIQESVFHQYVLQTLSGPPLIEEAENVGRVPSTGHLSFTSTKNGKAKDKKVIDMGKVHRMKQEKVS
AWTMRVLIEAVGTSGISTISSTLDEVNNRKERTDKEITSEMEAVAAAYEIFNNVAKPNQNFIEEDDLLRFMIKEEVDLVL
PLIEGAADTGKITRKAFTEWVVNVYTSRKTIGHSLNDTKTAVKQLDKLISGVLTVATLIVWLVLLDIASTKLLLLFSSQF
VGLAFMIGSTCKNIFESFIFVFVMHPYDVGDRCVVDGVMLLVEEIDLLTTVFLKIDNEKVFYPNSVLITKPISNFYRSPD
MGDYVDFGIAFSTPAEKIGTLKEKIKEYLVANPQHWYPEPLVMVRSIENVNKLVLNVLVQHTINFQVFVEKSIRRTALII
AVKKILEDLEIDYTLLPQDVRLTGQN
>Capsella_rubella_XP_006287139.1 mechanosensitive ion channel protein 10 [Capsella rubella]
MAEQKSSNGGGGGGEVVINVSGEEASRRSKDMASPESEQAVPINKSPSPEISKLVGSPNKPPRAPNHNNEGLTQRKSFAR
SVYSKPKSRFVDPSGPVDSTLLEEEVKGQLGTGFSFNRRSPNNKSNRSVGSTAPLTPSKAVVEKDEDEEIYKKVKLNKEM
RSKISTLALVESAFFVAILSALIASLTVNVLKDHTLWGLELWKWCVLVMVIFSGMLVTNWFMRLIVFLIETNFLLRRKVL
YFVHGLKKAVQVFIWLSLILIAWILLFNQDVKRSPAATKVLKCITRTLISLLTGSLLWLVKTLLLKILAANFNVNNFFDR
IQDSVFHQYVLQTLSGPPLIEEAERVGREPSTGHLSFTSVVKKGTVKEKKVIDMGKVHKMKREKVSAWTMRVLVEAVRTS
GLSTISDTLDETAYGDGKEQADRGEITNEMEALAAAYHVFRNVAQPLTSYIEEEDLLRFMIKEEVDLVFPLFDGAAETGK
ITRKAFTEWVVKVYTSRRALAHSLNDTKTAVKQLNKLVTAILMVITVVIWLLLLEVATTKVLLFFSTQLVALAFIIGSTC
KNLFESIVFVFVMHPYDVGDRCVVDGVAMLVEEMNLLTTVFLKLDNEKVYYPNSVLATKPISNYFRSPDMGETVEFSISF
STPVSKIAHLKERIAEYLEQNPQHWAAVHTVVVKEIENMNKLKMALYSNHTITFQEYRERNIRRTELSLAIKRILEDLHI
DYTLLPQEVHLTKN
>Capsella_rubella_XP_006289182.1 mechanosensitive ion channel protein 1, mitochondrial [Capsella rubella]
MAGVRSSLLKSLHRSSRRPFSRLAHYPLLPPANSFSSSSFSLLNSCHARSISSGNTLLDGLSHKPKASHPSSFASNLRLH
HNAKPFSYSIPFLGHSSYARSFSSKPDNFGSIVSPALTGDGDGNGGTDWLDKAKDVLQTSVDAVTQTAIKTKEASDDLIP
HLHQFLDSNPCLKEVIVPISLTMTATLFAWIVMPRLLKSFHTYAMQSSAALLPGGFSTEDVPYEQSFWGALEDPARYLVT
FIAFAQIAAMVAPTTVAAQYFTPTVKGAVILSLVWFLYRWKTNVITRMLSAKSFGGLDREKVLTLDKVSSVGLFAIGLMA
SAEACGVAVQSILTVGGVGGVATAFAARDILGNVLSGLSMQFSRPFSMGDTIKAGSVEGQVVGMGLTTTSLLNAEKFPVL
VPNSLFSSQVIVNKSRAKWRAIASKIPLQIDDLDKIPLISNEIEEMLRVNAKVYLGKEAPYCYLSRVEKSFAELSIGCNL
VGMGKGELYTTQQEVLLESVKIIKKHGASLGSTWDNPTF
>Capsella_rubella_XP_006289477.1 mechanosensitive ion channel protein 2, chloroplastic [Capsella rubella]
MALYGTLQLSHGMGLCRNQGCYYKPEYSVMRRRLHISKGPLSLGVPLGQHGFSNVLLSDYLRRPICSVPLRTTAFRCHSF
SVGGNAVEPAVKAVTVVLTKSHGLIQQFPFVYKLVPAVALLVFSLWGLVPFVRQGRNLLLNKNDNGWKKSGTYHVMTSYV
QPLLLWLGALFICRALDPVVLPTEASKIVKDRLLNFVRSLSTVLAFAYCISSLIQQTQKLFSETSNPSDTRNMGFQFAGK
AVYSAVWVAAVSLFMELLGFSTQKWLTAGGLGTVLITLAGREILTNFLSSVMIHATRPFVLNEWIQTKIEGYEVSGTVEH
VGWWSPTIIRGEDREAIHIPNHKFTVNVVRNLTQKTHWRIKTHLAISHLDVNKINNIVADMRKVLAKNPMVEQQRLHRRV
FLENVIPENQALSILISCFVKTSHHEEYLGVKEAILMDLLRVISHHRARLATPIRTIRKMYTDADLENAPFGESMYGPGG
VGSRRPLMLIEPSYKINGEEKSKSQNRASKPTAEQENKDSGPKSKETSPPDLKENAKAVELPVSDTNKVPDEPVAKPGIK
AVSKPTTSPKDTETSGAEKAKAKRSGSTIKSPKTDETDGTSSASRSALEENIVLGVALEGSKRTLPIEEEIHSSSTETDS
KELTGARRSGGNGPLVVDKEHKDGKSQPSSGASSEQ
>Capsella_rubella_XP_006293779.1 mechanosensitive ion channel protein 9 [Capsella rubella]
MAERRSSNRGEVVINVPEKEDAAAFPSTKVAATTDSDSRTRRPEPLTFSNKDGLAPRRSLSRSVYSKSNSRFDKQLSHRF
DETILEENVGTAREHSNTSVGIAALSKVADEEVDENDEIYEKVMLHRVKRSGIKPLALFELALFVAILCTLIVSLTVDKV
KKHCVLGLQVWKWCVFVMVTLSGMFLTNWFMHLAVFIIERNYLLRKKVLYFVHGLKKNVQVFIWFTLVLVAWIILFEEDH
KHSRKTKKFLDLITWTIASLLIGSILFLLKTLALKVLASKFNVRNFFERIQESVFHQYVLQTLSGPPLIEEAERVGREPS
TGHLSFTSTKDGTVKGKKVLDMGKVHRMKQEKVSALTMRVLIEAVGSSGLTTISNTLDECKSKRKKNDKEITSEMEAVAV
AYDIFNNVARPNHNYIEEDDMLRFMIKEEAELVLPLIEGAETGKITRKAFTEWVIKVYTSRKALGHSLGDTKTAVKQVDK
LIIGILTVATFIIWLILLDIASTKLLLVFSTQLVGLAFMIGSTCKNIFESFVFVFVMHPYDVGDRCVIDGVMLLVEEIHL
LTTVFLKIDNEKVFYPNAVLISKPISNFYRSPDMGDYIELSISFSTPVAKIATLKERITEYLVKNPHHWYPETMLMVKAI
ENVNKLKLNLLFQHTINFQKFVVKSLRRTELIIAVKQILEDLEIDYSLLPQDVHLTGHK
>Capsella_rubella_XP_006299055.1 mechanosensitive ion channel protein 7 [Capsella rubella]
MDFRKPFKSHSSYKQIISTGDQNEKTKKKKKHQVLDDGSGSSFSVHKAAMERDPSYMFWQDNSTDDHVKSGSFDFSQCRE
EITLDVNDETEETEVVSNNNNMFGSKEMRVSFKINSSGTNNLSSSVRSCASSTSFSSATMRMNLEQQEDEGEVVLRCSSM
RKTELVSRAKARSRLIDPPQEEEQQYTSWMGTSEQLRSGLLGRQSDDIEEEDDSLAEEDVPEEYRRLKMDAVTLLQWLSL
IALVVALVLSLAFHTWRNATLWSLQLWKWEVVLLVLICGRLVSGCGIRIIVFFIERNFLLRKRVLYFVYGVKTPVQNCLW
LGLVLIAWHFLFDKKVERETHSDVLFLVSKILVCFLLSTVLWLIKTLVVKVLASSFHVSTYFDRIQEALFHHYLIETLSG
PPMLELSRIEEEEERAQEEIFKMQRGGADLSPELCSAALPQEKSGSTVNIKLSPIIPKTGSDNGITMEDLHKMNQKNVSA
WNMKRLMKIVRNVSLTTLDEQALQNTSEDESTRQIRSEKEAKAAARKIFKNVAQPGTKHIYLEDLMRFLPVDEAMKTMSL
FEGALVTKKITKSALKNWLVNAFRERRALALTLNDTKTAVNKLHHMISFLTAIVIIVIWLILLEIATSKYLLFLTSQVVL
LAFMFGNSLKTVFESIIFLFIIHPYDVGDRLVIDSVEMVVEEMNILTTVFLRADNLKIVYPNILLWQKAIHNYHRSPDMG
EEVTCCVHITTPPEKIVAIKQRISSYIDSKPEFWYPKADIIVKDVENLNIVRLAIWPCHKINHQNMGERYTRRALLVEEV
IKILLELDVQYRFHPLDINVKTMPTVVSSRVPPGWSQIPDSG
>Capsella_rubella_XP_006300726.1 mechanosensitive ion channel protein 6 [Capsella rubella]
MAVDSADRREVIVKIDGDKGTTGNGVSGETVGRIWRDGSYDFWTDGEGNLNKGHNAAAAGSDRSASTTEELQDEGFEFRR
GEDPPTKLIGQFLHKQQASGEICLDMDLSMDELQSRGLTPVSESPTSAKVPAKPDAVGRRSNNNNNDDGEVVKCSGNAPI
QRSTSSLLKMRTRSRLSDPPTPQLPPQPADMKSGRIPKSGQMKSGFFGKSPKTQGEEEEDDPFAEEDLPEEYRKDKLSLW
IVLEWLSLILIIAGFVCTLSIPSLRKKKLWELQLWKWESMVLVLICGRLVSSWIVKIVVFFIERNFLLRKRVLYFVYGVR
KAVQNCLWLGLVLLAWHFLFDEKVAKAANTKALRVVTKIFVCLLVGFLLWLVKTLLVKVLASSFHMSTYFDRIQESLFTQ
YVIETLSGPPLIEIQKNEEEEERISVEVKKFQNPGGVEIQSGAQKSPLKTGKSPLISRVLSNGGGGGGDNKGITIDSLHK
LNPKNVSAWKMKRLMNIIRNGSLTTLDEQLQDPNLDDDKGNQIRSEFEAKLAARKIFHNVATPGSKFIYANDIMRFLPDD
EALKTLSLFEGASETNRISKSSLKNWVVNAFRERRALALTLNDTKTAVNRLHKMVNIVVGIIIIVIWLIILGITSTKFLV
VMSSQVVVVAFIFGNMCKIVFESIIYLFVIHPFDVGDRCEIDGVQMVVEEMNILTTVFLRFDNQKVVYPNSLLWTKSIGN
YYRSPDMGDGIEFSIHITTPAEKIILIKQRITSYIEGKKDHWYPAPMIVFKDMESLNSVRIAVWPTHRMNHQDMGEKWAR
RSQLVEEIAKICRELDIEYRLYPLDINVRNMPTSTVLPVSDRLPPTWTAPASGSN
>Capsella_rubella_XP_006306740.1 mechanosensitive ion channel protein 4 [Capsella rubella]
MAVDSTDQRRDFVVKIDGEENGDPEKFWRESSINFWHDDKNSKPPGGQEDDGSFDFMRRSSDKPAEEPDPPSKLINQFLN
KQKASGDEISLDMEANMPELQSNTISPARVTVVSGSASPVTATASNYNGPVDAIRRRQNRVTLSPSVKDSDSSDEDENRV
DESEVVKCSSNRSTMRTKTLMKTKTRSRLMDPPTPTYPEMVSGRTPKSGHLKPGFSGRNTKPGTPNQGGAMDLEEEEDPF
SEEDLPEGFRKEKICVWVIMEWIFLILIIAGLICSLVIPFLRGKTLWDLALWKWDVMILVLICGRLVSSWIVKLFVFFVE
SNFLWRKKVLYFVYGIRKPVQNCLWLGLVLIAWHFLFDKKVEREMRSTVLKYVTKVLICLLVAVVFWLIKTLLVKVLASS
FHMSTYFDRIQESLFTQYVIETLSGPPRVEIHIEEQKVANDVKTLEIAGHKLSPLGPKAVSSSPQVTLGSGRLQKSPTRV
GRSPVLSRSGSKKEGEEEGIRIDHLQRMNTKNVSAWKMKRLMNVIRKGTLSTLDEQIQDTTTHEDDKATQIRSEFEAKLA
ARKIFQNVAEPGSRYIYIEDFMRFLSEDESERAIDLFEGASESHKISKSCLKNWVVNAFRERRALALTLNDTKTAVNRLH
RIINVLVGIVIFIIWLLILGIATTKFLLVISSQLLLVVFVFGNSCKTIFEAVIFVFVMHPFDVGDRCEIDGVQLIVEEMN
ILTTVFLRFDNQKIVYPNSLLGTKPIANYYRSPDMQDAIEFFVHIATPPEKTSALKQRILSYVDNKKDHWYPSPMIVFRD
MCGLNSVKIAMWPTHKMNHQDMGERYVRRGQLIEEIGKLCRELDIEYRLYPLNINVKSLPAPTPITSDRVPPSWNQQQGV
>Capsella_rubella_XP_023637195.1 mechanosensitive ion channel protein 10 [Capsella rubella]
MAEQKSSNGGGGGGEVVINVSGEEASRRSKDMASPESEQAVPINKSPSPEISKLVGSPNKPPRAPNHNNEGLTQRKSFAR
SVYSKPKSRFVDPSGPVDSTLLEEEVKGQLGTGFSFNRRSPNNKSNRSVGSTAPLTPSKAVVEKDEDEEIYKKVKLNKEM
RSKISTLALVESAFFVAILSALIASLTVNVLKDHTLWGLELWKWCVLVMVIFSGMLVTNWFMRLIVFLIETNFLLRRKVL
YFVHGLKKAVQVFIWLSLILIAWILLFNQDVKRSPAATKVLKCITRTLISLLTGSLLWLVKTLLLKILAANFNVNNFFDR
IQDSVFHQYVLQTLSGPPLIEEAERVGREPSTGHLSFTSVVKKGTVKEKKVIDMGKVHKMKREKVSAWTMRVLVEAVRTS
GLSTISDTLDETAYGDGKEQADRGEITNEMEALAAAYHVFRNVAQPLTSYIEEEDLLRFMIKEEVDLVFPLFDGAAETGK
ITRKAFTEWVVKVYTSRRALAHSLNDTKTAVKQLNKLVTAILMVITVVIWLLLLEVATTKVLLFFSTQLVALAFIIGSTC
KNLFESIVFVFVMHPYDVGDRCVVDGVAMLVEEMNLLTTVFLKLDNEKVYYPNSVLATKPISNYFRSPDMGETVEFSISF
STPVSKIAHLKERIAEYLEQNPQHWAAVHTVVVKEIENMNKLKMALYSNHTITFQEYRERNIRRTELSLAIKRILEDLHI
DYTLLPQEVHLTKN
>Capsella_rubella_XP_023642082.1 mechanosensitive ion channel protein 5 [Capsella rubella]
MAAVDSTDRRDFIVNINGQESGAVGGATGSSSNAEGGSIWKESSYDFWDGEKGKNDKKGDDDDDEDGGSFHFRQRRHKSV
ELSDPPSKLIRQFLHKQRASGDEISLDVELNMAELQSNTPPRAATTSNTPRHGLSTISESSSPFTTKVKADAVRRRQNRI
SLGGSSDEEGRNRDEAEVVKCSSNKPMLSRNKTKSRLQDPPTPKHPAIDKTEMKSGRRSGIFKSGFLGKSPKAGTPGRGG
IMDEEEEEDPFLDEDLPEEYKRDKLSIWLLLEWISLVLIITSLVCSLTVHSLQRKTWWKLDLWKWEVTVLVLICGRLVSS
WIVRIIVFLVEKNFLWRKRVLYFVYGVRKSVQNCLWLGLVLLAWHFLFDKKVERETRSTALRYVTRVLVCLLVAVIIWLV
KTILVKVLASSFHMSTYFDRIQESLFTQYVIETLSGPPLMEIQRMEEEELKVTEDVKILEKLAGAKLPPALKETVKSFMK
VGRGPGLTRLGSKKGEDSEGIRIDHLQRMNTKNVSAWNMKRLMNIIRKGALSTLDQKIQDTTQEEEDATQIRSEYEAKCA
ARKIFHNVTEPGSRYIYLEDFLRFLCEEESERAMALFEGVSESHKISKSCLKNWVVKAFRERRALALTLNDTKTAVNRLH
RIINVLIGIIIIIIWLLILGIATTRFLLVLSSQLLLVAFVFGNSCKTIFEAIIFLFVMHPFDVGDRCEIDGVQLVVEEMN
ILTTVFLRYDNQKIIYPNSVLGTKPIANYYRSPDMGDAVEFCIHIATPPEKIAAIKQRILSYVDNKKDYWYPAPMIVFLS
MDNLNSVKIAVWLTHRMNHQDMGERYIRRGLLLEEVGKACRELDIEYRLYPLNINVRSLPPTASPMTSDRIPPSWMQQRG
P
>Capsella_rubella_XP_023642637.1 mechanosensitive ion channel protein 8 isoform X1 [Capsella rubella]
MDFRNSFKSHHSSYKQIKSPGDQSDASPEHLPILHDHDHHSGMVDNTKPESNRSSLDDDEEDDGRNAPVERDASYKFWQD
NTTATTSSLDHTSSRVSAKDPIAINRKSDRFSGSFDFAHGGGGKAIIEESPTKMVAAGGESMNRWRVRNDHEITLDVDQD
NDDVSHQTMPTPTSTARTSFDASRELRVSFNVRGAGGGTYVAGSVPSSSSHSSTSSSATMRTNQDQTQQQEDEVLRCTSN
VSFQRKSEIISRVKTRSRLQDPPREEETPFSGWRSGQLKSGLLGDIDEEDDPLAEEDVPDEYKSGKLDAITLLQWLSLVA
IIAALACSLSIRSWKKVRVWNLHLWKWEVFLLVLICGRLVSGWGIRIVVFFIERNFLLRKRVLYFVYGVRRAVQNCLWLG
LVLLAWHFLFDKKVQRETKSKFLPYVTKILVCFLLSTILWLIKTLVVKVLASSFHVSTYFDRIQEALFNQYVIETLSGPP
MIEMSRIEEEEEKAQDEIFKMQNAGANLPPDLCAAAFPPAKSGRVMNPKLSPIIPKTTSDNGISMEHLHRMNHKNISAWN
MKRLMKIVRNVSLTTLDEQMLESAYEDESTRQIRSEKEAKAAARKIFKNVAQRGAKYIYLENLMRYLREDEAIKTMGLFE
GAPENKRITKSALKNWLVNAFRERRALALTLNDTKTAVNKLHHMINIVTAIVIVVIWLVLLEIASSKVLLFVSSQVVLLA
FIFGNTVKTVFESIIFLFIVHPYDVGDRCEIDNVQLVVEEMNILTTVFLRYDNLKIMYPNSLLWQKSINNYYRSPDMGDA
IEFCVHITTPLEKIDLIKQRISNYIDNKPEYWYPQAKIVVKDVEDLHIVRLAIWPFQRINFQDMLERWSRRGVLVEEVIK
ILLELDIQHRFYPLDINIRTMPTVVSNRTPPGWAQIPPA
>Capsella_rubella_XP_023643204.1 mechanosensitive ion channel protein 3, chloroplastic [Capsella rubella]
MMMRTVSLPLSHDLNVHKIHEASGYHNSVAGKNRMSLTRTGLLSSSATRQDVWSLQLLESLSGSIVPVSSRCNAFICRSA
VLPGNGNEGPILKSTAVIFTRAYDALRGYPHLVKLIPAVGILAFATWGLRPLLRLARATMFEKGNDANSQRSSTQYIVVS
YLQPLLLWSGAILLCRTLDPIVLPSSASQAIKQRLLSFARSMSTVLAFACCLSSLLQQAQKFFMETNNPADTRNMGFSFA
GKAIYTAAWVAAVSLFMELLGFSTQKWLTAGGLGTVLLTLAGREILTNFLSSIMIHATRPFVLNEWIQTKIGGYDVSGTV
EHVGWWSPTVIRGDDREAVHIPNHQFSVNIVRNLTQKTHWRIKTHLAISHLDVSKINNIVADMRKVLSKNPQIEQQKIHR
RVFLEDIDPENQALRILISCFVKTSRFEEYLCVKEAVLLDLLRVIRHHGARLATPIRTVQRMRNEAEVDSAGFSDIVFNQ
AAMNRRYMLIEPSYKINGDDTTKSSTPSSVQKSEDKDLQEELLETKDETENNGSVPVSNAKKDKQKAALGFNSSTGTKGS
PTSTSDQPVAQKSEEKKKESAGDSKIAEKDEVSDDEGATEQTLKSKAKQGTEKSSGDSKARDGGGSGTSSSLEENIVLGV
ALDGSKRTLPIDEDLNASGALMDSEELGIGSE
>PAC:16413458
MSGFCERKVSEKLKTIIQLLALNQENCELSFVYLYRNSQIPWHQRQSKFELRYDIEIIIVSTPFQAWFILLHYNFLVNSKSAINIDTNAAGKSRYHFVKINLSSHAMRQDDGSIHLFNCIRGPIVPVSARCNVFLCRSILAPGGGNEIPIVRSAAMLFSRSYDAFRGSPLVLRLIPAVGILLFATWGVGPLIRLGRIFFLNRTDVNWKKSRTHYVMTSYLQPLLLWVGAILVCRAVDPVVLPSEASQVVKQRLLNFIQSLSTVLAFAYCLSSLIQQAQKSFMETNTSSEARSMGFAYAGKAVYSAVWVAAISLFMELLGFSTQKWLTAGGLGTVLLTLAGREILTNFLSSVMIHATRPFVVHEWIQTKIEGYEVSGTVEHVGWWSPTIIRGDDREAVHI…
>PAC:16422590
MGNQSCLDKTLPKSGVSLLLDSFQLASLPGAIKRYDCMLLVRLSGESFPVEQCLLLEPEVQTTIKECYGKRQVALIECHPFIACFGLEDQLILCAFMFGHYHCIQIPVNLRPHRSNYALRRSSFTLAAKAFELPAVKAASVALTRSCNVLQGSPLILKLVPAVGILIFAVWGLAPVVRQTRTLLLNKNDNNWKKSSTYYVMTSYIQPILLWTGALLICRALDPVVLPTEASQIVKQRLLNFVRSLSTVLAFAYCLSSVIQQAQKFFTETSDPSEARNMGFQFAGRAVYSAVWVAAVSLFMELLGFSTQKWLTAGGLGTVLLTLAGREIFTNFLSSIMIHATRPFVLNEWIQTKIEGYEVSGTVEHVGWWSPTIIRGEDREAVHIPNHKFTVNVVRNLSQ…
>PAC:16407341
MDAKPSSNAQREKAINVVERKSGNGEVVITVSGEGKAQDPKVSSSECLGPGESREDCLPTAAGESMLISCSSPEIARFSPSSNKPPKIPTRNETLTRRKSLARSLHSKPKSRFVEQSYAVDPNTLDEDDILSLREQIGANSPSRHSFDRGSPNNISGRSIRTNSMTPKTPLVPHPGEDENDDEEIYKKVKRNKEKRGRVSAKLSIELVLFACLVGLLAASLTVNTLEKFVIWGLEIWKWCVLVMVIFSGMLLTNWFMHFVVFLIEKNFLLQKKVLYFVHGLKKSVQVFIWLSLILITWVLLFKHGVKRSDTAMMFLNCVTRTLISLLIGAFLWLVKTLLLKILASSFNVNNFFDRIQESVFHQYVLQILSGPPLMEEAERVHRSESTGQLSIRSTKKGK…
>PAC:16405711
MAAVRFSVLKSLCNAIGPSFKLQSIRSYKSCANHTRHTDFYHLRSTYGYCNYHQGEFHSPRNIANAYVQVLGYQSPFSSKCSKTKPVTSYSSSSSILRSQNTMLVMLTSSTFGQPSHALSFSTKADKPGDLHVPGASSSSEADVSNSGLAGTDLLDKLKDAWQSAVDAVTYTGQKAKETSNELNPYVQQMLDTYPYLKNIVVPVTFTLTCTMLVWVVMPRILRRFHKYAMRGRTSLLPGDQVPYEKSFWGSLEDPVRYLVTFIAFSQIGMMVAPTTLASQYIIPAWRGAVILSFVWFLYRWKTNVFYRASASQNLAGLDREKILTLDKVSSVGLFVIGLMALAEACGVAVQSILTVGGIGGVATAFAAKDVLGNVLTGLGMQFTKPFSLGDTIKAGSVE…
>PAC:16415979
METVKGMTEKKGTNDVLLQISIPEETDGQSKSYSASNNNTQVGSSPKGNVNDQTLELLSSTSPGTPAMTPRTPGKPPKIPTQPISRQNSLSSSSMPKPKSRFSEPVQAKKSSSPAPGSPVNRTDSVSKDSTGEEEEEDDDEVYKTAVLEVSKKKTRKRRRVSVLLEWTVFLGLIGILVASLTVDKLENTSIWSLPLWRWCILLEVIVCGQLVTEWFVKILVFSIERNFMLRKKVLYFVYGVKKSFRVFLWFGLILLAWGLLFNHGVARSRRTKRILSYITRALAAFLIGAALWLLKSLLVKTLAASFHVTRFFDRIQDSIFHQYVVQTLSGPPLMQMGPQLGRTNSQLSFRNDKTKKQEMVDVEKLNKSNQQKISAWDMKGLVDIVSGSGLYTLSHSLD…
>PAC:16412922
MEFSLKKSFRSSGSYKSSRVSPNAEDKDTRNPKQEELPILLHLDAVDRQCHRQGRRQDQTVKAVDPTKPNNDNNFASSDSSSSSLTSVLARNRAGNDISAGEITVDIDGLESEDSRRGAAAERKSFVTSPTPLDISKELRVSFDVPGPNSPDASVESSMHSTKKRGGTLERRVDEVLRCTSNASFQRRSSLLSRVKTRSRLQDPNVQEDQRLSGWMGKSGQLKSGMMAKAMEDEEDDPLAGEDLPEEYRRFAKFNALTLIQWFSLLLIVSALVSSLSIRSWKKKTLWDLRLWKWEVFLLVLICGRLVSGWGIRLIVFFIERNFLLRKRVLYFVYGLRKAVQNCCWLGLVLLTWHLLFDKKVEGETNSKFLRYVTKILWCFLVGNLLWLLKTLMVKVLAS…

## Sheet: Database II
>evm_27.model.AmTr_v1.0_scaffold00001.331
MARNGAFLRSLYDGMKCSCKRHKFQSCNSIMDSLSTSQLFPRLLGVHVLSDHSVNDWLPQRFIGDTGNRTLFSPSYADSG
YYKRGVLLSPICLLNHAPVKGVLCSRMDNIQIGLGDYSMYHSYSSFVGGKRDNHKKSDVPSASSSGEPNIDDNGIGSDWV
DMAKNAYKSAMNAAVDMGRNTKETYDEVLPIIQQYIDSSPVLRNTIIPVVGTTVATAMAWMVMPRILRRLHKYSKQGPAA
LLSGRLSRDEVSYEQSFWGALEDPVRYLVTFMAFSQLGVMIAPTTLSSHFIIQAWRGAFVLSVIWFLYRWKTNVFTRMLS
SHVITGLDRERILALDRLSSMGLLVLGLMASAEACGVAVQSILTVGGIGGVATAFAARDILGNVLSGLSLQFSKPFTIGD
TIKAGSIEGQVVDMGLTSTSLLTAEKYPLTVPNSLFSSQVIMNKSRAHSRAIVTKIPIRIHDIERIPQISQDIKCMLENN
AKASLENGPPYCFLSRIGHSYAELTIGCTFRHMSKVELFSAEQDVLLQAAQIIRRHGGELGSSLYDGTNN*
>evm_27.model.AmTr_v1.0_scaffold00001.159
MDSLRKSFNKSSYKQLDKSAIEELSETHPMKPEDKREVVVNVDGSSQTNGTNLWRESSYDFWPDKQQQQSKTSHGSRGRG
AEGFEFQMQDSGSPPTKLINQFLHKQQASGEISLDMDLDMDELQFSPELQVSGVQKTENPAIHLPPLMETRQTSFPKSSI
SRESKVSFEIAGQVAEARRRYSHSHGSDEDGGSDTSGSGKSGEVLKCSSRSTSIPRNSSLLRTKTKSRLIDPPFPSEAQP
MKSGHTPKSGQMGGKSGMLNRLHDEEEEDPFSDEDLPDEFRRGNLDAMTVIQWVSLFVILGAFICSLTIPALSKQNVWDL
HLWKWVLMVLVLICGRLVSGWGIRIAVFFIERNFLLRKRVLYFVYGVRKAVQNCLWLGLVLIAWHYIFDKKVERETSSKI
LPYVSKVLVCLLVGTLIWLVKILLVKSLASSFHVSTYFDRIQDSLFNQYAIETLSGPPSIEIQQVEEEREKVMAEVRKFE
NAGNKVPPIAGLSSKSVKVLHKSRVFDRSPKVSGAISGRKEFSKQQDEVITIDHLHKLNQNNISAWNMKRLMNIVRNGAL
STLDESAQNASSEDESSMHIRSEYEAKAAAKKIFNNVAKRGAKYFDLVDLLRFMREDEAQKTMSLFEGTKETKRVSKMAL
RNWVVHAFRERRHLSLTLNDTKTAVNKLHQMVNVVVCIIVLVIWLLILGIATTHLLVFISSQLLLVVFIFGNSCKMVFEA
IIFLFVMHPFDVGDRCEIDSVQMIVEEMNILTTVFLRYDNQKITYPNTVLATLPISNYYRSPDMGDTVEFSIHLATPMEK
IALLKERIKGYIESKPDHWYENPTVVLKDVENMNKIKLAVWLQHKMNHQEMGERWVRRAQFVEEMIRICRDLEIEYRMLP
VDVNLRPMPQITSTRLPSTWTTSA*
>evm_27.model.AmTr_v1.0_scaffold00048.178
MERKALANSLTDAKTAVHQLHKLASCVVVVIIIIEFLLVMGVATSKVILFVSSQLLVVGFMFNNTCKTIFEAIIFVFVMH
PFDVGDRCVIDGVQMIVEEMNILSTVFLRFDNEKIYYPNSVLLTKPISNFYRSPNMSDTVEFAIDVHTPLEKINILKDQI
HNYIQSKPKHWQSKHTVAVTAIENVNKMNMAVYLTHTMNYQNYIDKISRKSDLYLELKRIFEKHEIIYNLLPQEVCLNQH
PSSITLVESNG*
>evm_27.model.AmTr_v1.0_scaffold00024.206
MEGEEGDCKPVKDSRVTKPVADEVVLLIDKPSDVSNKKKTVENTEAENLITARDSQYSHGSCSFSKDSVASFHIHCDDQP
KPKVDNHKEKAKSSPETKPTNPPNRVLSRSVFSKPKSRFVEPSYPSSAEETLNAPLIQQKQEYISSPYRGSTPRESTIRA
RISSPFRSSPKGGVKGTPKSTTPSVIDEEEEETYKDEDLPGKKPWQKKPSIRVLVEWTAFILITGCLICSLTVNPLKDRT
IWGLEIWKWCLMVLVIFCGRLVSGWFITLLVLLIEQNFMLRKKVLYFVYGLRKSVQKCLWLGLILLAWSLLFDDKVERTT
KSHKILSHVSRALVAFLIAAALWLVKTLLVKVLASSFHVNTFFDRIQESIFHQYVLEALSGPPVMELQETLSKGGDGARS
AGKLSFRTGAQGKKVKVEDGVIDVDKLHKMEQDKVSAWTMKRMVNVIRSSGLSTISNALDESVDEEEQREINSEWEAKAA
AYRIFRNAAKPGSKYIEEEDLLRFLRKNEVDSIFPQFEGAIETGKIKKSALRNWVVKVYLDRKALAHSLNDTNTAVNQLH
KLASATAIIIIIIVCLLFMGFATTKVLFFISSQLLLVVFIFGNTCKTMFESIIFVFVMHPFDVGDRCVIDGVQMIVEEMN
ILTTIFLRYDNEKIYYPNAVLLTKPISNFYRSPEMGDNVEFCVDVSTSMESIGALKARIQSYLESKPQHWQPKHSVVVKD
IENLNKMKMGLYVTHTINHQNYAEKTSRRSDLVLELKKIFAELGIRYRLLPQEVEITSMTGRIPF*
>evm_27.model.AmTr_v1.0_scaffold00033.247
MESESSFTKNDEDDPWKVKSIQRQDAWSLKISDQIHRPVHAFRSSYRVVMCRSLSIPSLALELPIQVIKTTSSTLARSYN
ALQGSPLVFQFAPAVGIMAFALWGLGPLMRYIRYLIKNHNDSNWKKSSTHYVLTSYLQPLLLWTGATLICRVLDPVMLPT
EASQAVKQRLVNFVRSLSTVLAFAYCVSSLIQQAQNFFMDHSDSKDARNMGFQFAGRAMYTAVWVAAVSLFMELLGFSTQ
KWITAGGLGTVLLTLAGREIFTNFLSSIMIHATRPFVVNEWIQTKIEGYEVSGTVEHVGWWSPTIIRGDDREALHIPNHK
FTVNVVRNLSQKTHWRIKTHLAISHLDVNKISNIVADMRKVLAKSPQVEQQRLHRRIFLDNIDPENQALLIMVSCFVKTS
HFEEYLCVKEAILLDLLRVISHHRARLATPIRTVQKYYGDADLENVPFSESVFNRGGVHSRPFLLLEPSKPKSSSSAGST
DPNKVSSSAAPIDASKASSAGPIDASKASPSVVPMDASKASSVSPTDSTKTSSVGRTDANKASTAAPPDTNKASTVKSDA
IKASSVSSSDANKASIVGPPDTNKASSNKAAGATVGPLRPKPTKPDGLVSNSKEIPMGADTKDQNSKDTTMGLELKGLKS
KEITKRLNSKEIMIGIDLKGSNSKEIPIGADSKGLNSKETAVEKQGDEMGDGSTPSKLEDERASSQAPRPTLEENIVLGV
AIDGPKRTLPIEEEMVAGLGLGEGKELATCRNGLGKDKDVQIPATRGEVSSDQREQGR*
>EVM0009415.1_R0
MPSTMGEFQRPPLHNRRRSPSPIDNNDDDEVVRCASKASFERSLSMQRKSAVSKAKIRSRLLGPPPHDPD
RKSGRISKSGQRLSGFMGKKGGDEEEEDPFLEEDLPDEYKNTHLSFWIVLEWLSLILIIGALTATFSAPI
LRSKYLWQLKLWKWEVMVLVLICGRLVSDWMIRIVVFFIERNFLLRKRVLYFVHGLKKAVQKCVWLGLVL
IAWHLLFGKRVQRETRSHFLEYITRILVCFLVGTLVWLVKTLVVKVLAFSFHVSTYFDRIQESLFNQFVI
ETLSGPPLVEIKKAEEEEEKLSEEVHKLENAGVTIHPDLRATAFSSIKNGRLKSEILQKKSKISPSLSKK
SDGNGITIDHLHKLNPNNVSAWNMKRLINMVRHGTLITTLDEEILDSTNDDDDENATQVRSDIEAKAAAK
KIFQNVARHGCRYVQLDDLMRFMREDEAFKTLILFEGAFESGKISKSALKNWVVNAFRERRALALTLSDT
KTAVNKLHRMLNFLVMMIIMIIWLLILEIATTKFLLLVSSQLVLVTFIFGNTCKTVFESIIFLFVLHPFD
VGDRCEIDGVQMVVEEMNILTTVFLKDDNQKILIPNSVLATKAINNFYRSPDMGDAVEFCIHISTPVEKI
SAMKHKIQSYIDNKKEHWYPSSVIVFMDLEQLNMVKMAVWLGHKMNFQDMGERYMRRSLLIEEMIKIFWE
LDMQYRVLPLDVSIRSMPTTSDRLPPSWATITS.
>EVM0032934.1_R0.2.5aa28d64
MAIPGSLQLSHGLGLCKNLGCNKHLVQEFPLLLYFLCKVHYFSLFSPFILLYGLQRATGRGKLHILNASP
SYPVSFMKQDCWGFQHFCHINRPTRTLSYKSRSFKCHSFLVSGQPSDLPAVKVAATVLARSCNVLQSSPV
IVKLIPAVGIIIFAVWGFGPLMCQTRNLFFQRSDNSWKKSTTHYIVTSYLRPLLLWTGAILICRALEPVV
LPTESGQVVKERLLNFVRSLSTVLAFAYCLSSVIQQAQKFFVDNTDASETRNMGFQFAGKAVYSAVWIGA
LSLFMELLGFSTQKWVTAGGLGTVLLTLAGREIFTNFLSSAMIHATRPFVVNEWIQTKIEGYEVSGTVEH
VGWWSPTIIRGEDREAVHIPNHKFTVNVVRNLSQKTHWRIKTHLAISHLDVKKINNIVADMRKVLAKNPQ
VEQQRLHRRVFLDNINPENQALLILVSCFVKTSHFEEYLCVKEAILLDLLRVIGHHRARLATPVRTLQKI
YSDADLDNIPYADSTFGGAGAVSNRPLLMIESPYKISADDKMKSRSARAAGDQDNKTTVRTKPDTKVRGT
QDDSEVDAKVKTSNSDANGNSETAVTPRPDPEVGENKPLKSDSNTILKANVDVPEISSNSKATGLVVDNS
SQKDSNVKQSKGETVKNVKPNINTDNVVSSSATSNADKAGGLPMNMPTKQHGERKPAAQPHASSRPVLEE
NIVLGVALEGSKRTLPIEEEIDTATTREAKEMAACQGGNGSPKAADGNDK.
>EVM0004308.1_R0
MEKTGSSDHVVLFLDQHNPTSSIDTENGQNSKGYEKPKYPLRVKTLNRLNFSKPKSRIQEYNYQPHKRLT
TSEESDIPLVEEDDADNDHDECDLDEEELEEDGVENGPKLHQKRKCKVKWRLVMEWVLFLNILTCLVCSL
TITSIKNIRILGLEIWRWCLMVMVTFSGRLVSGWLVGVTVFMIERNFMLREKVLYFIYGLRKSIRSCLWL
GLVLFSYWSVVFDDVKKKNHKFLNKVFQALVAILVGAIIWLVKIVLVKMLASSFHVTTYFDRMKESVFHH
YILDTLSGPPMEDAEEILQQYHLKGSKSMPTRWKEGGKLKDAKNLYKSKKFGSRKIDMEKLRELSMESTA
SAWSVKRLVNYVRSSGLSTISRTVDDFDNAESEINSEWEARNCAQRIFKNVAKPGAKYIEEEDLMRFLKR
VEIHTIFPLFEGALETGKISRSSFRNWVIRAYYERKALAQSLNDTKTAVQQLHKIASAVVSVIIIIVMLL
LMEVATLKIILFCITQTVLIGVAFQGTCKTVLEAIIFVFVMHPFDIGDRCVIDGVQMIVEEMNILTTVFL
RYDNEKIYYPNAVLLSKPISNFYRSPEMWDSIDFTIDVSTPMETIIALKKSIQMYIESKPKYWNPKHSVI
AKEIENVHKLKLCLCVQHTINHQNYGERSIRITELLLELKKIFEIHGVKYHLLPQEIHLTRMNINENERV
LFQS.
>EVM0016166.1_R0
MDGNKHQVSMPENKAEVVVAIPSAGGESHESKVVESPHTMCNENDIAAKSPPLHCASPEIRFIPSPNKPP
KVPTSNANLTRRNSLARSVFSKPKSRFGEQPYPIDGTMLEENNSISTLQEQIAVNSPYRNSFSKASPSNK
PGTVNRTASITSAVTPKTPLMASSGLDGEDEGEIIYRKVELSKGKRKRWTTKVLIEWFVFVCIVANLVAS
LTVEKLKKTTIWGLGVWRWCVLLMVTFCGMLVSKWFMHIVVFLIEMNFLLRKKVLYFVHGLKKCVLVFIW
LGLVLLTWVLFINRGVHRSELATKVLDGVTWTLLSLLIGAFFWVLKTLLLKILASNFHVKSFFDRIQEAI
FHQYVLQTLSGPPLMEEAEKVGGSQSTGQFSFRSTTGKGVKKKEVIDMAKLHKMKQEKVSAWTMKILVDA
VMNSGLSTLSNSLDESFDDGGNEPIDKEITNEMEATAAAYYIFRNVAGPGCTYIDEYELRRFMIREEVDM
VFPLLAQAETGQINRKSLTDWVLKVYQERKALAHALSDTKTAVKQLSKLVTGILVVVTIIVWLLLMGIAT
TKVLVFLSSQLVLAAFMFGNTCKNIFEAIIFVFVMHPFDVGDRCVVDGVELLVEEMNILTTVFLKLNNEK
VYFPNSVLATKPISNYYRSPDMGDGVEFSIDFLTPVEKIGALKEKLKGYLESNPQYWHPNHNLVVKEIEN
VNKIKMGLFVTHTMNFQDLGEKNKRRSELVMEIKKIFEELNIRYNLLPQGVHLRHMEPDTSVLNR.
>EVM0032939.1_R0
MMLCSLHDLGLQLNSTMTYSGSIRMSHDVRIHSYNGSCSFCHKPVHGDRFCFVAVNPLPHGLRQDFSALL
LSRGHASLRPLPSRCNVMLCQSALIPAGGCEPQLMKLATISLTRSYNSISRRTNVLQLIPALGIIGFAVF
GLEPLLRLIRRRILFLQERTGRSWKKSSLCYIMTSYFQPLLLWTGVMLICRGLDPLVLPSETSQVEKQRV
LSFVRSLSTVLTFACCSSRLIQQAQKFFMEAYDSNDAKKNMSIDFTGKAVYTAIWVAAVSLFMELLGFST
QKWLTAGGLGTVLLSLAGREIFMNFLSSVMIHATRPFVVNERIQTNIKGYEVSGKVEHVGWWSPTIVRGS
DCEAVHIPNHKLSVNVVRNLSKKSHWRIKTHLAISHLDVNKINSIVADMRKVLAKNPQVEQKKLHRRVFL
EDINPENQALMILISCFVKTSHSEEYLRVKEAILLDLLRVISHHGARLATPIRTVQKMCSDADLEIDPYD
DTIFTGSRAMINRPFPLTELPYKVKPSSRPAIINEEKDAKIDETLTSDSNVGSDNFAVTLTPTSTVNSKD
KSKSTCEAKTKKMGCDDLVQKTSKPMHPKKEKAGNAGKGTVPNIRLTSNESARGESTSFTSSPSKQDEVK
SAMSSSSVSPWKKNIVLDAALLGSKGTLAIDGEIIPSIPAEAESQEFPDSQNGSGPAASKDGQIQVSPFP
TSKQSD.
>EVM0003209.1_R0.1.5aa28d66
MAYPGSMQLSCDVRLRSFRRDPMGVGRLQLVTINLSPRSLKQDSSALHLLSREHVPIRHVPSRCNVFVCR
SVLIPGGGSGTPLMRSAAVFLTRSYDALRGSPVLLRLILALGIIAFTVYGLEPFLRLSRVLFLQRTDSSW
KKSSSRYIMTSYFQPLLLWTGAMLICRAFDPLVLPSEASQVVKQRMLNFVRSLTTVISFAYCLSCLIQQA
QKFFMEANHSTDARNMGFDFAGKAVYTAVWVAAVSLFMELLGFSTQKWLTAGGLGTVLLTLAGREIFTNF
LSSIMIHATRPFILNEWIQTKIEGYEVSGTVEHVGWWSPTIVRGDDREAVHIPNHKFTVNVVRNLSQKSH
WRIKSYIAISHLDVNKINNIVADMRKVLSKNPQVEQQKLHRRVFLENVNPENQALMILISCFVKTSHFEG
YLCVKEAILLDLLRVVSHHRARLATPIRTVQKIYSEADSENIPFGDTIFTRSRAAANRPFLLIEPPYKVN
GDDKIKPATRPTRTNEEKDAKIDETVTSDSKGDEKFAVTSTSSPVLNSKDKSKSVPEAQIQNTGSDSSVE
KTSKTLQPKKESSGDARKGTSVPVSKNLAQSAVPEVSPVTSHDSSRGESASATFSQSKQDEEKSSLSSSS
EKTSKTLQSKKENGGDAGKGITVPVSKNLIQSAPPEVSPVTSQESSREDTASATSSQSKQDEEKSAVSSS
STRPSLEDNILLGVALEGSKRTLPIEEEMTPSPIPAESQEFAVQRNASGPPASKDKKDGQMSSLPTSKQN
D.
>EVM0020206.1_R0
MDKGPKNQVVVQIPEIEEPFYAKRETTDDKGSPTTTEITSHSFQHNTQMGSSAKCYRDSSSTELTEFANV
TSRVQVSSFTSSPSPETKYLSPKPSKPPKIPAESLTRRQSLMRSEFSKPKSRLVEPSYPTELNFVEEKNH
LISSNLSNRNSPNTASPANKVVASTPKGNLSTTPVTPRTPLIRTIADDDDDDDDDDDDDDEVYKTADLEV
RQRSSKKWKLMVLIEWIAFVCIMGVLIVSLTIHKLQKVVIWSLELWKWCVLVLVILCGRMVTRWIMNVLI
FIIERNFWLKKKVLYFIYGLKNSVKAFIWLSLVLLAWGLLFNRGVQRSKETTKILNYITRALASCLIGAT
IWLVKILMIKLLASSFQCTRFFDRIQESFFHQYILRTLSGLPLMEMAEMVGKTASTGQLSLRTLNGRKEG
KKEEVIDVDKLKKMKQEKVSAWTMRGLINVIRSSGLSTISNTLDSVDEEEGDKEITSEWEAKAAAYRIFK
NVAKPGNQYIEEEDLLRFMNKEEVENVLPLFEGAAETGKIKRKSLKNWLVKVYLERKSLVHSLNDAKTAV
DELNKLASAVVLFVIVIAWLLMMGFLTTKVLLFISSQLLLAGFIFGNTAKTVFESIIFVFVMHPFDVGDR
CVIDGVQMVVEEMNILTTIFLRFDNEKIFYPNSVLSTKPISNFYRSPEMSDSVEFAIDISTTIETIGALK
ARIKAYLESKPQHWRPGHSVIVKDIEDVNKMKMALYVTHTINFQNYGDKNSRRSDLVLELKKFFEDLKIK
YHLLPQEVHLSYIGGGASKVPLQPVWK.
>EVM0034300.1_R0
MVGTNINLRKISADGRKQEWWVLEEVPILEDQQISYSVVNMKSDITIMDDESSSTSDPPSQLIGRFLEKQ
KIMMCGAGEMSLDMDSLKIMDDDDDVIMSSNSRTATPPSYSQRPPPHHDRNRSSSSALLIKTKTRSRLLD
PPPQPEPPLPSRSSAQLFSSFLGGKIKNSDGDDEDDPFLEEDLPEEYKYKNNKSPFSLWVLLEWLSLISI
VAALVANLCIPSWRIKNLWDLRLWKWEVMILVLICGRLVSDWVIRIAVFCIERNFVLRKRVLYFVYGVRK
AVQNSLWLGLVLISWHLLFDKRVEKENKTKFLRYVTKVLVCFLLATLLWLLKTLAVKVLASSFHVSTYFD
RIQESLFNQFIIETLSGPPSIEDHRLAAEVQKLQNAGVAIPPDLRASAFPLLKSSATFSRRLSTVTTNNN
KNNNEDNLNGIITIDHLHKLNPKNVSAWNMKRLINMVRHGALSTLDEQIIDSTQDIDEPANQIRSENEAK
AAAKKIFHNVARHGSRFIYLEDLMRFMREDEAVKTIKLFEGAPEARKISKSALKNWVMVVEEMNILTTVF
LRFDNQKIMIPNSVLATKAINNYYRSPDMGDALEFCIHVSTPAEKIALMRQRIQSYIDNKKEHWYPSPKI
VFKDHENLNMVRMAVWPTHRMNYQDMAERFVRRSLLIEEMVKIFRELDIQYRLMPLDISIRSMPTTSDRL
PPSWATITS.
>EVM0020734.1_R0
MASVRVSYVNRLRSSIKGSLNLDLVQQYHHSVPMNLTTIARLPSDSLRHLYSKGESRPSRIFAKNQFSNL
GSESLVSTTKINASFYAKFSSFYGCSTLPFASSMTHLLNCRSYSSSVGGKGSSDGGTEVPAGSGGSNMNA
SSDSALAGDWAEKIGDAWKSVVETATHAGEKVKEASDELTPYAQQLLDSHPYLNKVVIPVGGTLTATIIV
WLLMPKILRKFHKYAMQGPGSIYGEPVPYEKSFWGALEDPVRYLVTFIAFSQIGLLVAPTTIASQYLAPA
WRGAVILSFVWFLHRWKTNVFARTLSSQSLLGLDREKLLALDKITSIGLFVIGIMALAEACGVAVQSIVT
VGGIGGVASAFAAKDILGNVFSGFSMQFSKPFSIGDTIKAGSIEGQVVEMGLTTTSLLSAEKFPVIVPNS
FFSSQVIVNKSRAEYRAIITKIPLQIEDLGKIAQISDDVKNMLRSNAKVFLGKDVPYCFLSRIESSYAEL
TLGYNLKHMRKDELYSAEEDILLQAVQIIKNHGVALGSTGQDMSAT.
>Aco023696.1
MDDDDTHKERSIERKQGEVVVVIQTGAAAAAAAKSAPTSSANVEGFEDSAPKSSPPRVGNPSPEIAKAPSPRKLPRTPNP
ETLIRCRSISKPKSRFVEHPPHSSAAAAAPTPSSTSPNPRASLGTPKTPFLDADDEEEEDEEIYKKEQHINAKANRRRRW
RLGALVEWAILILAMGCLIASLTVRKLQGSVIWGLEIWKWCLMVTVIGCGGLVTQWLINLLVFMIERNFLLKKKVLYFVY
GLKDSVRACIWLGLVLLSWFLLFNGGLERSKKTTKILNYVSRFLASLLIGSVIWLAKTLGMKILASSFHMTKFFDRIQES
IFHQYVLQALSGLPLMEMAEKVGREKSTGQLSFRSTRKGKAKGGEEQAVIDVGKLHKMDQEKVSAWTMKGLINVIRTSEL
TTISNTIENFGEEGWEQKDREINSEWEAKAAAYRIFKNVAKPDHKYIDEEDLMRFLSKEEVESVLPMFEGAAETRKIKKS
ALKNWVIIXIFVSSLAMDDDAHKERSIDRKQGEVVVVIQTGAAAAAAAAKSAPTSSANVEGFEDSAPKSSPPRVGNPSPE
IAKAPSPRKLPRTPNPETLIRCRSISKPKSRFVEHPPHSSAAAAAPTPSSTSPNPRASLGTPKTPLLDADDEEEEDEEIY
KKEQHINAKANRRRRWRLGALVEWAILILAMGCLIASLTVRKLQGSVIWGLEIWKWCLMVTVIGCGGLVTQWLIDLLVFM
IERNFLLKKKVLYFVYGLKDSVRACIWLGLVLLSWSLLFNQGLERSKKMTKILNYVSRFLASLLIGSVIWLAKTLGMKIL
ASSFHMTKFFDRIQESIFHQYLLQALSGPPLMEMAEKVGREKSTGQLSFRSTGKGKAKGGEEQAVIDVGKLHKMDQEKVS
AWTMRGLINVIRTSELTTISNTIENFDEEGWKQKDREINSEWEAKAAAYRIFKNVAKPDHKYIDEEDLMRFLSKEEVESV
LPMFEGAAETRKIKKSALKNWVVKAYLDRKSLAHSLNDTKTAVRQLHKLTTIIVVIVIIIVMLLMMGIATTQVIVVISSQ
LLVVVFMFGNTCKTTFEAIIFVFIMHPFDVGDRCVVDGVQMTVEEMNILTTVFLRYDNEKIYYPNAVLSTKPISNFYRSP
NMSDSVGFAVDISTSVESIATLKSKIKAYIESKPTHWQPNHSIVVKDIVNVNKMNMALYVQHTINFQNISEKNGRRSDLV
LELKKIFEELSIQCHLPPHQVQLSHVGSNPLPLAISQAI*
>Aco014797.1
MFGNTCKTTFEAIIFVFIMHPFDVGDRCVVDGVQMTVEEMNILTTVFLRYDNEKIYYPNAVLSTKPISNFYRSPNMGDSV
GFAVDISTSVESIATLKSKIKAYIESKPTHWQPNHSIVVKDIVNVNKMNMALYVQHTINFQNISEKNGRRSELVLELKKI
FEELSIQYHLLPHQVQLSYVGSNPLPLAISQAI*
>Aco015504.1
MKGEENDNRAKMLLQSILELPGDRCGSDNFSTASGASALNMLKSVDRCLPNIGDGKNRILPLSAHVEYQECQTNFYLTYP
RRSLSGSSWLAKTMSQSRSNIVSICSSAMIAGRVYSSQAGGKRDGLQNSVSNDAATADASNGGTADAVGNDWVNTLNNAR
QSALDAIAAAGIKAKELKDAVIVPVSGTLFGTVLAWFILPRILRRLHKYAAQSPFTVLVGSSSKEHVSYQNSLWGALEDP
ARYLITFMAFSQLAVMTAPSTSEYFPQVQRAAVVLSFLWFLHRWKTNFFTNAMANQVTTGVDRERLSALDKISSLSLMVL
GVMALAEACGVAVQSILTVGGIGGVATAFAARDILGNILSGFSLQFSKPFSVGDNIKAGSIEGQVVEVGLTTTSLINPEK
FPVIVPNSLFSSQVIVNKSRAQWRASVTKVPLRIKDIEKIPPVSEEIKAMLRANPNIFLGNDAPCCYLSRLEVSFAELTI
GCNLKAMRKDELFAAEQDILLQAARIIRKHGAELGSTQQ*
>Aco011982.1
MDPLRKSLKSYGSHKYSSSRNPSFDLQEEQPILVDHDDPDRREVVVKIDGNSHNPFVDPPPIPTSTTSAAAATSTNTTTN
TTTTTSSAAALPKVWREGSYEFWKDDGDNGGSGGGGGGSSGFSFKSHPPQSLNPVAEISEDPPSRLIGSFLHKQKASGAE
MSLDMDLEMEELKKPPSSISASKELRVSFQDPSADHPLSPSSLSPSSSSSDDDGRDKNGVPPAEVLRCTSNSSFRRAPSA
LLRAKTRSRLMDPPPLSSATSNDGGGRSGRVPARSGQMGKSGAMGKSGAMGKAGGPPALDEDDEDPFVDEDIPDEFKRAK
LDPLTLLQWLSLVVILGALACSLGVRRLQRQTVWGLHLWKWELLVFVLICGRLVSGWLIRVAVFFVERNFLLRKRVLYFV
YGVRRAVQNSLWLGLVLVSWHLMFDSKVERETRSRILPYVTKVLFCLLVATLLRLLKTLLVKVLASSFHVSTYFDRIQEA
LFNQYVIETLSGPPLVEIQRNHDEEERVFAEVQKLQSAGVTIPSDLRKAAFPTRSGSGSGSGRASASAMRKSGQIGKSIK
LSRAVSRKDAAGSGPQQPQEDVITIDQLHKLNQKNVSAWNMKRLMKIVRYGTLMTLDEQISQATGGEDESAKQIRSEYEA
KLAARKIFNNVAKPGAKYIYLSDLMRFMRHEEAVKTMSLFEGAQENNRVSRKSLKNWVFLCRIFLADHWLRSISIFPSPL
GIISSVLLQVNAFRERKALALTLNDTKTAVNKLNQMANIVVGVIAFVLWLLILGIATTHFFVFLSSQVLLAVFMFGNTLK
MVFESIIFLFVVHPFDVGDRCEVEEVQMVVEEMNIMATIFLRYDNLKIYYPNSLLATKPISNFYRSPDMGESIDFCVHVA
TPVEKLAIMKQRIIQFMESKKEHWYPNPSVVLRDVDDMNRLRVSIWMRHRINHQDMGMRWGRRELVVQEMIRVLKELDIE
YRMLPLDVNVRNMPPVTSARLPSTWLTFN*
>Aco011800.1
MDSLRKPKHSYGGSSRFSSSSRAPSFEHAQEDRPMLVDDHHRDEVVVKIDGNSRSPFDPPTPSSTPKSEPAPNANLWREG
SYDFWREAAAAAAGGGGNGGGGGGGGSNGFSFRNRHNQKQGPNLNPVAESGEDPPSRLISSFLRKQRASGAEVSLDMDIE
TDELRKQHNSSSSREYVSLENSSACKPSSSSTSTSGSSSDNDEVVGEHRSDHNAAAAAAAAEAAAASEAAAQSSNREFRR
SPSLARVKTRSRLLDPSPRSATPANSTNSTNIKSNDNERRSERTPNKSGMMRSGMLGNEEDEDDPFLDDDIPDEFKRGKI
GALTILQWLSLLLIVAALVCNLAIPVLQDETLWHLHLWKWELLGFVLICGRLVSGWFIRVVVFFFERNFLLRKRVLYFVY
GVRKAVQNCLWLGLVLLSWHFMFDKKVERETHSTTLPYVTKVLVCLLIATLLRLVKTLLLKVLASSFHVSTYFDRIQDAL
FNQYVVETLSGPPLIEAQQEQYEEDRMMADLQKLQNAGATLPNDLKAATLPNKSGQAAGVGGQGGAVPKSGQIGGIKLSW
SGGSKQQQQQQEQQQEDVIRIDQLHKLNQKNISAWNMKRLMKMVRYGTLTTLHEKIPQATGGEDDSTMKIRSEYEAKVAA
RKIFKNVARPGSKYIYLSDLLRFMRQEEAERTMNLFEGAKEKDRISRKCLKNWVVNAFRERRALALTLNDTKTAVNKLNN
MANVVVGFIVFALSLLILGLATTHFFVFLSSQLLLAVFMFGNTLKTIFEAIIFLFVMHPFDVGDRCEVEGVQLVVEEMNI
MTTVFLRYDNLKIYFPNSILATKPISNYYRSPDMGDAIDFCVHVATPVEKLAVMKERILKFMESKKEHWHPNPMIVLRDV
DDMNRLKISIWMQHRINHHDMGMRFQRRELVVQEMIRVLRELEIEYRMLPVDLNVRQMPPVNSARLPSTWLTFN*
>Aco030772.1
MDDKEKRKEGVELNMPEKKAAGGSAAEVLITISSEGTPPEGSSNSKDPESFALKESGSPPVGSGIYVTRRGSKPHGIDTA
TMSEEENCFTEQEQLVTNAHCSDPLDKGSSDKLPASGSFVDYSQEGPEDDRDNAEETAEEIDLSEENRRGIRVKAIIKWV
AFACNVGCFVASLTCKKLGRTMIWGFEFWRWSALLMVTFGTMLITHLFLHLFIFFIDRCFSLRRKIAYIVYGIKRSIQVF
IWTVLVILAWAFLFRHGAERSKTDANILNYVTRNLISLLIGSFLWLLKSLWMRILASNFHVKAFFDRIQESLFQQYILEV
LLGPPLMELAEKVTETPTEGASSLRSARKSKRTKDKKVINMRNLRRMNTQKVSTWTMMRLVDLVKTSVLSVATDTFDDDE
GKEEITNELEATDAAYKIFRNVAKPDFKYIDKDDLLRFMIKEEVDHAILLIAGYETGQIDKKTLKEWVVKAYNDRKALAC
SLDDTSIVVKQLNQLVTWILVVVLINIWLLLMDLSSTQVILSQLLGAAFIFGNTCKNIFEGIIFVLAVHPFDVGDRCVVD
GVVMLVEEVNIFTIVLLKTDNEKVYYPNSALATKPISNYNRSPDMGDKVEFSVDIATPPETIGLLKEKIKQYIEAKPNHW
HSDPLIMVKEIEDENKLKMAVYCIHTMNFQDLRGKNKRRTELVMEMKKIFEELNVKYTLLR*
>Aco006683.1
MLTEFPHSICSFHQLTEQELQHFMLSMLSQLLSCRILMDDKEKRKEGVELNMPEKKAAGGSAAEVLITISSEGTPPEGSS
NSKDPESFALKESGSPPVGGGIYVTRRGSKPHGIDTATMSEEENCFTEQEQLVTNAHCSDPLDKGSSDKLPASGSFVDYS
QEGPEDDRDNAEETAEEIDLSEENRRGIRVKAIIKWVAFACNVGCFVASLTCKKLGRTMIWGFEFWRWSALLMVTFGTML
ITHLFLHLFIFFIDRCFSLRRKIAYIVYGIKRSIQVFIWTVLVILAWAFLFRHGAERSKTDANILNYVTRNLISLLIGSF
LWLLKSLWMRILASNFHVKAFFDRIQESLFQQYILEVLLGPPLMELAEKVTETPTEGASSLRSARKSKRTKDKKVINMRN
LRRMNTQKVSTWTMMRLVDLVKTSVLSVATDTFDDDEGKEEITNELEATDAAYKIFRNVAKPDFKYIDKDDLLRFMIKEE
VDHAILLIAGYETGQIDKKTLKEWVVKAYNDRKALACSLDDTSIVVKQLNQLVTWILVVVLINIWLLLMDLSSTQVILSQ
LLGAAFIFGNTCKNIFEGIIFVLAVHPFDVGDRCVVDGVVMLVEEVNIFTIVLLKTDNEKVYYPNSALATKPISNYNRSP
DMGDKVEFSVDIATPPETIGLLKEKIKQYIEVKPNHWHSDPLIMVKEIEDENKLKMAVYCIHTMNFQDLRGKNKRRTELV
MEMKKIFEELNVKYTLLR*
>Aco012336.1
MAAGASFHLFHEVGIIRKLRRIDQFKPSEVKSWRHLPNDSFSSCALRQDIWSLSISDRVHRPIVCMPYRYNALTCRSFAL
PTSLMESPIVKCTSSALTRSCKTLLASPTAVQLAPAIGIIAFAVWGLIPLIRNINSLFHNEGNWKKSKAYYVSASYIQPL
LLWAGAMLVCRALDPVALPSEASQAVKLRLLNFVRSLSTVLAFAYCLSSLIQQTQKFFMETNATDDTRNMGFQFAGKAVY
TAVWVAAFSLFMELLGFSTQKWITAGGLGTVLLTLAGREIFTNFLSSVMIHATRPFVVNEWIQTKIEGYEVSGTVEHVGW
WSPTIVRGDDREAVHIPNHKFTVSVVRNLSQKTHWRIKTHLAISHLDVSKINIIVADMRKVLAKNPQIEQQRLHRRVFLE
NVDPENQALLILVSCFVKTSRFEEYLCVKEAILLDLLRVISHHRARLATPIRTVQKIYGDANLENIPYAETIFSRSSAAA
NRPFLLVEPLRKINGEDKAKTRQTPREEQTPKTSAPQDPKVSPSGKHQQKKPNSGDNQPKNSTNDPPSKESLDSDTKSEA
VTEQVDINSTVPPVKIRSEGEMVNAKSEGERVNTKSEPERVNTVGEAVRVNASNEAERMNTKSEVERVNAKNEVVNTKGE
VERMNAKGEAERMSTKSEFERVNAKNEAVNTKSEDEWVNAKVEAERITKSEVERVNVISESERSSAKSESERASAKSEAE
RASAKSEAERVNTKSEDERVNNPTSSGGRPVFEDNIVLGVALEGSKRTLPIEEGMSAGSNSSDTNEQDKTGPSPPIKDKG
QIPAVPGQAKVDQRDQAR*
>Antirrhinum_majus_Am05g04140.T02
MSSSSYSPFPSKGITIGINGQDSSTTNNAAATATATANATSKNDEINNFVMKDEAPVGSASSSSRRNSTLMRSKTKSRLLDPPEENKANHQTQRTSDQVVVDILEDDPFLEEDIPEEYKRITFSVLSVMQLVSLISISVVLVCSLTINYLKKRSIFEMELWRWELTVMVLICGRLVSGWGVRFVVHLMERNFLWRKRVLYFVYGLKSAVQNCVWLALVLVAWQCIFDKKVLASSFHVSTFFDRIQESLFNQYVIETLSGPEIELQPNKEAVPTIPADLKANLFTKTGRLIGNPRTNATSSLGTKHPKFSRVLPKKEQLKGITVDELHRLNQKNISAWNMKRLMSIVKKGALSTLQDKMRGSTGYDESVQEITSENEAKAASKKIFINVAKPGSRYIYEE…
>Antirrhinum_majus_Am05g04150.T01
MKSSSSSSSSSPQKDVTIKIINGQDSPITANKMFRGSSYDFTNDAVMKAAANSQDFDFITEHHHPLPKITETQTNQTLKNNNSFKRKSSLIRTVTKSRLMDPPEDKNSKHLPQRTAKSQNLGRDIEEDDPFLEDDLPDYYKRMRYSVLSVLQLLSLILISGLLVCSLTIDYLKKRTVFGLELWRWEVMVLVLISGRLLSGWGVRIVVFLMERNFLWRKRVLYFVYGLRNAVQNCVWLALVLVSWQLIFDRKVERLTDGRILPYVTKVWVCLLVGTIIWLFKTLLVKVLASSFHVSTFFDRIQESLFNQYVIETLSGPPWVEIELEQEEEERVMVEVQRLQNAGATIPADLKANALPKSGRVIGTPRTNNVTPTSAKSSKFSNVLSKKEEHKGITIDELH…
>Antirrhinum_majus_Am02g31870.T02
MEMPTSDHVIVFMDDDQKPHDDSNTRNNVSTETKPPHLPPRTPTLRRLSFSKPKARFVEFSNLEPIRQTDRFSSDSDQESDDDDDDNEEYDEYDEEGYKKERSRNKKKFIKLNWRILLDWILFITISTSLICSLTVSSLKTQLKIGLELWRWCLMILVIFSGRLVSGWIIRIIVFFIERNFMLREKVLYFVYGLRKSIRNCVWLGLVLISWTFIFNSKLHKNNKMLQKVFQALIAILIGATIWLVKILLVKILASSFHVATYFDRMKESVFHHYVLETLSGPPMDEAAYEEALRRNLGVSRSLPAKLKEFRALSRRVGVSRRIDIEKLRKLSMQHTASAWNVKRLVNYIRSFGLSTISKKVDEFGSTESEITSEWEATNCAKRIFKNVAKPGAKYIEEE…
>Antirrhinum_majus_Am08g16980.T01
MAIMSCSLQLSLDLGIKRIHGRLNRDVKTRGQLCGFRHNVSSISLRQYSWSSNVSKRMRRRVCTIPCKNHQFRCGCFLNSGSPLDAVRVKNATLTLARSFNQWQGSPIVIKLAAAVGIVIFGIWGLGPLVRQSRNIFLHESDSSWKQSSAYQVTTSYIQPLLLWTGAIFVCRALDPVIVPSEAGQIVKERLLNFIKSLSTVLAFAYCLSSVIQQTQNFFMETNNPTDARSMGFQFAGRAVYTAVWVAAISLFMELLGFSTQKWLTAGGLGTVLLTLAGREIFTNFLSSAMIHATRPFVVSNWIQTKIEGYDISGTVEHVGWWSQTVVRGDDREAVHIPNHKFTVNVVRNLSQKTHWRIKTHLAISHLDVSKINIIVADMRKVLAKNPQIEQQKLHRRVF…
>Antirrhinum_majus_Am04g14440.T02
MGAVSGGALQLSSLLPFGIYNNNNNSSRRFIRNVKSSAKLRRGLLFSAANLPWYSWSSNVSKRIHRRVCTIPFRCHCFFNPSLNNATAFTLPRSLQGTPVLIKSTSALGIILFTIWGLPPLVQLSRNIFLHKTDNSWKKSSTFHVTTSYIQPLLLWGGAILICRALDPMLLPTEAAQIVKQRLLNFVKSLSTVLAFAYCLSSVIQQAQKFMMEKNDPADTRNMGFQFAGRALYTAVWVAAVSLFMELLGFSTQKWLTAGGLGTVLLTLAGREIFTNFLSSAMIHATRPFVVNEWIQTKIEGYEVSGTVEHVGWWSPTIVRGEDREAVHIPNHKFTVNVVRNLSQKTHWRIKTHLAISHLDVSKINNIVADMRKVLAKNPQVEQQKLHRRVFLDNINPEN…
>Antirrhinum_majus_Am05g20750.T01
MRIARLKLLCSSVKSPTGFDVRPSFAYTIKSYHTREIGDVQKFRQNGFGMMGFSSATYSQCSRSNRHFGGSLFLTGMNPLVYNRLFSSGSDAKGGITRGSDLVANSGASETNVSNGGIGGDDWTEKLKELWQSTVDAAKYTSEKAKEVSDEAAPHVQQLLDSHPYLRDVIVPVGGTLAGTLLAWSLLPRLLRRFHRYSMQGPAALLAGSTFWGPVPYENSFWGALEDPIRYFVTFLAFLQIGQMVAPDVIVTQYAAQAWRGAFIASLVWFLHRWKTNVITRALAAKSFEGVERDKLLTLDKVSSVGLFIVGSMALAEACGVAVQSILTVGGIGGVATAFASKDILGNVLSGLSVQISRPFSIGDTIKAGSVEGQVIEMGLTTTSLLTAEKFPVIVPNSL…
>Antirrhinum_majus_Am04g33250.T01
MEANGKAPKASGEISMTQNQKGSNDVVVNISGDEKESKYTHPDASKDQRFRLSADSPRRLSNDTPFTGEKSVPVGCSSPEIGRFIGSPNKPPKIPRNETLTRRKSFSRSLYSKPKSRFGEQAMPIDSKMLGEDEALMEEQVISRQGSPIAKVDANSSSIARSVPITPKTPLMMSPGGFGGVDEDEEIYKRVSSRKKLKYRRVKTKVLIEWFLFFCLLGCLITSLTVHRLQKMTAWGLEIWKWCVVVLVTFSGLLVTDWLMHFVVLLIELNFLFKKKVLYFVYGLKKSIQVCIWLSLVLISWLLLFREGVERTPTATQILDFITWTIAALLIGAFLWLFKTLLLKILASSFHVNTFFDRIQESIFHQYILLTLSGSPVMESEQLLGRTSSNVSRFSFRVT…
>Antirrhinum_majus_Am05g04110.T01
MSLSSTSIYSSSYSEDVTIEINGQDSSISNNVTSSKNYDSVANVMWRDSSYDYSKDAGSEGFDCIGEGRMARIPESSGNADHDGQQTTKDEVLSRGPNNSFRRNSSLMRCKTKSRLLDPPEENKAKHHAKRTSDIDEDDPFLEEDIPEEYKRIKFSVLSVIQLASLIVIGAIFVCSLTIDVMQKRTVFELELWRWEVMVLVLISGRLVSGWGVRFVVFLIERNYLWRKRVLYFVYGLRGAVQNCVWLALLLVAWESILNKKVEKLTHGKILPHITRIWICLLVGTIIWLLKTLLVKVMASSFHVSTFFDRIQESLFNQYVIETLSGPPWIEIEFDQEEEERVTVEVQKLQSAGATIPADLKANAFPKIGRSIGTPRTNATSTDAKDPKLSRVLSEKEEQ…
>Antirrhinum_majus_Am01g01860.T01
MDTLLRKSFKSSQSQKQQQQQQQQEEELQILLTQNPTTTTTEKMTSSSSSPSPPKDVTVKINGQDSPDMKSRMWRDSSYDFTNDAVMRAAANSKDFDFVNSTESPLSQKSPLSRIPECNNGDDQLTPRDVRVSFHESSTNNNAGSEEVVLVCSSNNSFSRRKSSLMRTKTNKSRLLDPPEEFTRKSQTQRFGKSQVLGKGTSELDDDDPFLEEDIPEDYKRMKFSALSIMQLVSLILIVAALVCSLIVNVLKKIDVFGLPLWKWELMVLVLISGRLVSGWVIRIVVFFIERNFLLRKRVLYFVYGLRNAVQNCVWLTLVLIAWHSIFDKKVERVAKTEILPYVTKIWVCLLVGTLIWLLKTLCVKVLASSFHVSTFFDRIQEALFNQYVIETLSGPPLV…
>Antirrhinum_majus_Am01g44370.T01
MPSSSSAPSPPKDPSITINGQKIWRDSSYDFSNDAVMKAAANSKDFDFTSESPLSKIPESPTENHGHLTPRDVRFSFSNAEAEEVLVCSSNGSFRRKSSLMRTKTKSRLMDPPDENPRKSHTQRLLKSQGLGKGSSEIDEDDPFFDEDFPDEYKRMRFSFLSIVQLLSLILIVAALVCSLAFEFLRKRTIFELELWKWELMVLVLISGRLVSGWGIRVIVFFVERNFMLRKRVLYFVYGLRNAVQNCIWLALVLIAWQCIFDKRVEKATKRRILPYVTRIWICLLIGTLIWLVKTLLVKVLASSFHVSAFFDRIQDSLFNQYVIETLSGPPVVEIQNEQEEEERVMVEVQNLQDAGATVPADLKANMFPKSGRVVGTPGKSTSIGMKIPTFSRATSKSE…
>Antirrhinum_majus_Am05g04120.T01
MSTSHVTIDINDHDSFIGNNGKKEGKIMWRGSSYDFSNDAAVVTDADADSYSDEFDLVTEVPLSRIPEVVVRSANDAFRGNSSLMRSKTKSRLLDPPVENKAKHHAKRPNDQVVGEDDPFLEEDIPDEYKRISFSVLSVMQLVSLILTTAFLVCSLTINRLKKRTVFELELWRWDIIVLVLISGRLVSGWGVRLVVILMERNFLWRKRVLYFVYGLRGAVQNCVWLALVLVAWESILNKKVERLTHGKILPYITKIWICLLVGTIIWLLKTLLVKVLASSFHVSTFFDRIQESLFSQYVIESLSGPPWIEIKQDQEEEKRVMVEVQKLRYAGATIPSDLKANVFRRTNTTTSTGAKDPMFSRVTSKKEQQKCITIDELHRLNQKNVSAWHMKRLMSIVK…
>Antirrhinum_majus_Am07g31040.T01
MQMNLFTSIATAPQVLVPAQNPAPSPDPSAKPPTIPTVRRRTITKSAYSKPKSRIVEPQYPINTNPIEESSQTAPVKSPNVHSPFRTSPSPKVTPKTSAPITPRTPLMASVGGDDDDDDDGDDDEVYKPENLKVDQVKRGKKMKGIVLLEWMVFVCITIVLVASLTINQLKGREIWSLEVWKWCVLVLVIFCGHLFTEWLVNSLVFLIEKNFLLKKKVLYFLFGLKKSVRVVIWLALILLAWALLINRGVRRSEETSKVLNYITRGIVSTLVGAVMWMVKTLLVKIVASTFHVRTFFDRIQESIFHQYILQALSGSPMMENVSGNNSSRISGSLSFNRVMSGKPDKTGVINVDKLYKMRREKVSAWTMGGLIKVIRNSELPTISEVLDESVEEEWGEPK…
>Antirrhinum_majus_Am05g42850.T01
MDISSSFKKTFASHNSYKHRRRISIADQEEQRHEHQPILSDHNRQSVEVVVKIDGDDQPSNTPSTPINIWRNDKNRAMQQQSGPGFQESPPTKLIGQFLNKQKAAGGELALDIDLEMDEFRHNNNNNNNNNNNNNNSSSNSSSDNFPPLNSSYEDSHMKNRANIAMSKELRVSFQSSNFSPNNVVDIGPDEQDKNGSSSDEDEDYRVNHNRKRSSVLTNNADVNSNGAGDEAQVLRCTSIQRKFSGLGRLKTRSRLMDPPEVPDRRSGLIKPNQTRSGMLGMGKGAEEEEEDPLFDADLPDEYTRSKFDALTMAQWISLIMIVSALICTLTITKWKRKRLRGLSLWKWEVLVLVLICGRLVSGWGIRIVVFFIERNFFMRKRILYFVYGVRKAVQNCIW…
>Apostasia_shenzhenica_PKA49967.1
MVSLVLERLVIFFFHRNKSLVPYMECLKESTEKTLNEVVLVIPPEPIATPDSSNNSSKDAKLEAMQDPCNARPKTSTSEI
LKASGMSPKKPPRPPQSEALVRRRSISKPKSRFEEPANPTGNYGALTYDRPPSSPYNGSPNRKAPGTPRSPHPNVDEDEE
EEDVCKKEQLHESGERRRKCRLWLIIEWLIFIMATSCLITSLLVQRLRGYVIWGLHIWRWCLMVMVICCGRLVAHWFVTV
LVFFIEINFLFRKKVLYFVYGLKKSFQVCIWVGLILLCWLLIFNDDDIQISPKTAKALKYVTRALASMLIGSIIWLVKTL
SVKMLASSFHMNRYFERIQGSLYHQYLLQTLSGPPSMEMSEKVGPVKSSGQLSFRNIGKGNDKGKIGELEVIDIAKLHRL
SQEKVSAWAISGLVNAIRSSGLSTISNKIDESFDEDKGEQKEQEITNEREARLAAYQIFKNVAKPGYKYIEVEDLMRFLS
KEEVAYIVPLFEGASESGKIKKSALRNWVVKAYLDRKALAHSLNDTKTAVRQLHRLLTVVIIVLIIVITLLMMGFATTKV
LVFISSQLLLLGFIFTNSCKMAFEAIIFVFVMHPFDVGDRCVIDGVQMIVEEMNILTTIFLQSDNTKIYYPNSVLATKPI
RNFYRSPDMGDSVEFSVDISTTMENISALKARIKTYLENKPNHWRQNHSLVVKDIVNVNKMNMVLYVKHTMNYQNIVEKN
SRRTDLILELKKIFEELSVQYNLLPQAVHLSYTGSNPLPMSVSQG
>Apostasia_shenzhenica_PKA60425.1
MFRAGGVLHRSWHAVGKHLNCTWPCPLHLYNTKVSKFCWSYSQVASAFSTKCEKAKLSSLHHIVEQSAAAFAFPCCKICQ
HSNTFSKQSSVGSINSSWMKNGIYSQHALVSWGAYLCTRSYTNSSTRNDGLQSAASTNYTKDTIEKTTDGKEWSDILNNT
NQSVADALSYMRNKAKDLSDGVTPYIQQIYDSSPYMENVIIPAAGITSATLLAWFVMPRILRKFYKFTSQSPLTLLSASS
AEGHIPYDKSMWSALEDPARYLLTFMAFSELGVMIVPATSQYIPQAWRGAVVISLVWFFHRWKSNVFARMMENQTVVSLD
RDKLLTLDKLSTMALLILGATALAEAFGVAVKSVLTVSGIGGVATAFAAKDILGNIFSGLTLQFARPFSLGDVIKAGSIE
GQVVEVGLTTTSLVNSEKFPVIVPNSLFSSQVIVNKSRAQLHACLRKIPIHIDDLEKVPHVTEEIELMLRSHPRVSLEKD
APYCFLSNIESQFLELSLGCNLKNMKKVEKLAAEQEILLKTASIIKKHGAKIVVAT
>Aquilegia_coerulea_Aqcoe6G227300.1.p
MDSLKKSFKQVHTKILASSGVGSGVGGVEEEEKVWESKPILSDLDEMKSVDSSSGHKDDIILNIDKTRDLELGGVEVEQV
LNNNNNNNSNNNGSNLWRGSSYDWRDHNNNNNNNNGGSSSCSSNNCNGGDAFDFQLGQNQQKKKNMEEDDDDEEDPPSKL
IGQFLHKQKASGEIALDMDLEMDELSGGLQTIAETPRSPITQQLPLMDSKVLPEDAVRRRSNASPNQNYSGVCSYVSSEE
GGGDRGEILRCTSNASLKRKSGFLKTKTMKSRLMDQPIQDEQDRRSGRPMKSSQLKSGFIGKAAIEEDEDDPFAEEDLPE
EFKKDKFNTMTLLQWVSLILCLAALVCSLVIPFFRKKQVWDLDLWKWILLVFVLMCGRLVSGWGIRLVVFFIERNFLLRK
RVLYFVYGVRKAVQNCLWLGLVLLAWHYMFDDKVKREVHGRTLPYTITKILIALLVTTLIWLVKTLLVKVLASSFHVSTY
FDRIQESLFNQYVIEALSGPPTIEIQNNQEEEEKVIAEVQKLQNAGANMPADLKATMRSGRVIGSGGLQPRSPQVRKSFK
SSGRISKPQDEGITIDQLHKLNQKNVSAWNMKRLMNIVRHGVLSTLEEQIHGSAHDDDASMQIRNEFEAKCAAKKIFHNV
ARPGSKCIYLEDLMRFMREDEALKTMSLFEGATETKRVKKAALKNWVVNAFRERKALALTLDDTKTAVNQLHHMVNAVMG
IIILIIWLLILGIATTQLLVVISSQLLLVAFMFGNTCKMVFEAIIFLFVMHPFDVGDRCEIDGVQMVVEEMNILTTVFLR
FDNQKIIYPNSVLSTKPISNYYRSPDMGDAIDFCVHISTPAEKIALMKKRITEYIENKTEHWQPAPLVVVRDVEDLNRLK
MSVWPTHRMNHQDMGERWVRRAFLVEEMIKIFRDLDIEYRMLPLDVNMRNMPSLNSVRLPSNWTACTN*
>Aquilegia_coerulea_Aqcoe6G094100.1.p
MGFQFATRTITTAVWVGGCALFMELLGFSTQKWLTAGGLGTVLLTLAGREIFTNFLSSAMIHATRPFIVNEWIQTKIEGY
DVSGTVEHVGWWSPTIIRGEDREAVHIPNHKFTVNVVRNLTQKTHWRIKTHLAISHLDVSKINIIVADMRKVLAKNPQVE
QKGLHRRVFLDNINHENQALLILVSCFVKTSHFEEYLCVKEAILLDLLRVISHHRARLATPIRTVQKVYTDADIDNIPFS
ETIYSRPRAANNRPFLLIEPSYKINGDDKSKPQARPTRKNEEHDAKVAPTTSNTKTDDKPAESSSEFKADSRVAPASPSP
QADSKVTASSSDSKVDVKVASPSLSSLSNAKANPKAATNSASELQASTHASDDSVKKYKQSEKVGSGDERPKGIKMDTST
KTNASSPLKSELESMDKMGKPSDDNSLLRSTTEKATGTQSDLSSVKIASDFSNAKADSVPSTAVHKKQESEKMHVAPTPT
SRPALEDNIVLGVALEGSKRTLPIEEEMTTSPTSVEEKELAACSNGNGSSSGKDKKEDKISGGGQRQQEPER*
>Aquilegia_coerulea_Aqcoe4G255400.1.p
MQRHIHCCNAVSAHVLASIFLHCFFDQNFEMQNPEKEVVLLMDQPSLKPEPETDSNNDSFVPMSEEKHSLQSKTKTLCRL
NFSKPKSRFIETNYPYPSKAEDSHEPTFLQEHYTSVSTDDEEDDEDELEEEYEGEGEGKRMKRNKKRKVKLRLLIEWVSF
LIIMTALICSLTVKTFKDRKKYGIEIWKWCLMVMGIICGRLVSGWVVRVLVFLIERNFMLREKVLYFVYGLRKSFQNCFW
LCLVLLAWSMMFSQEEVQKHHKILKTVFKALIGILIGATIWLIKIALVKILASSFHVATFFDRMKESVFHHYILESLSGP
PLDGETLMQRHNRNMAHSKSMPARFRYRKKSSMKRTGSRKIDMEKLRKLSMESTASAWSVKRLVNYVMSSGLSSISKTVD
DFGKAGSEITSEWEARACAQRTFKNVAKQGAKYIEEEDLMRFLRREEVHTIFPLFEGALETGQIRKSAFRNWVVRAYLER
KSLAHSLNDTKTAVQQLHKLASAIVIVIDIVVFLLVMGLDPSKILVVVTSQFVVMGFMFQNTCKTVFESIIFVFVMHPFD
VGDRCVIDGVQMIVEEMNILTTVFLRYDNEKIFYPNSTLSTKPISNFYRSPDMGDAVDFTIDISTSMDNVNALKKNIQVY
IESKPKYWNPKHSVIVKEIENVDKMHMCVCVLHTMNHQNYGEKNARRSELVFELKKIFEKLDIKYHVLPQEVHLTQVNAP
NVRTHG*
>Aquilegia_coerulea_Aqcoe7G115200.1.p
MDSPSSAKGFRNVETEKRGENGDQVVVMISNEEEGEVGSSEKKKTSSSALKEVMAKQGKDSNFELTAMDNLRSNTSQVSN
LASSSPEITKFSPSPNRPPKVPKETPKTLARSAFSKPKSRFVEPSGPVVSSLVDGSSYVPMSPYKLSPNKKVSFPETPRN
IPITPKTPLMASPGDEEEDEEIYKIQSVATKMEKSRKKWKAFAMIEWVALVFILGCMVASLTAKWLTHCMVWGLEIWKWS
VLVLVIVCGRLMTKWFIHVLVYLIEKNFLLKNKVLYFIYGVRKSVQIFLWLGLVLLAWVLLINRGVKRSRNTANILNHVT
KALGCLLIGALIWMIKNLLVKLLASNFQSSRFFDRIQESLFHQYVLQTLSGPPLMEIAEMVGAAKSTGQLSFRTTKKGKK
DIEQEVIDVNKLHRMKQEKVSAWTMKGLVNVVTTSGLSTISNTIDQIENEEGEQKDSEITNEWEARAAAYKILKNVAKPG
IKYIDEEDLLRFLSKAEVNNVLPLFEGAAESGKIKKSALRNWVVKVYNDRKSLAHSLNDTKTAVRQLNKIISAVLIVVII
IIWLLIMGLATIQVFVFISSQMLVVAFMFGNTAKTIFESIIFVFVMHPFDVGDRCVIEGVQMIVEEMNILTTVFLRYDNE
KIYYPNSVLATKAISNFFRSPDMGDNVDFCVDVSTSVETIGALKARIKLYIETKPQHWRPNHSVVVKEIENLNKMKMALY
ITHTMNHQNFPEKNNRRTELVMEMKKIFEELSIKYHLLPQEVHLNYVGSASQH*
>Aquilegia_coerulea_Aqcoe5G069800.1.p
MQFVRLHSPYMNLPKLSDHIHPLQSRLRSFHKYPLSITACLSVNGSFGTKPTFEISPKYSHNSILTLQSNLGTNLKYSTS
VLAGLGNVTDTHFAISKNQSPKNAQNNALMKMPYGSVGFPACVSGVSGLRAYSSFFGNKGDGSIVKGLNVDNPDGVGSNG
GDTLKNAWQSIADAASFAQQKAKDATEALTPHVQQLLDAHPDLRNAITPAFWTISGTLMAWFVMPKVLRKFHKYSTQGSA
ALLYNTPSEPIPYEKSFWGSLEDPVRYLVTFMAFLQLGAMIAPTTFASQYVAQAWKGGVILSFIWFIHRWKTNVFHRTLS
AKNMAALDRERMLTLDKLSSVGLFGLGLMALAESSGVAVQSILTVGGIGGVATAFAARDIVGNVLSGLSLQFTRPFSVGD
TIKAGSLEGKVVEMGLTTTSLLNAEKFPVIVPNSLFSSQSIVNRSQAHWRAMETKIPVKIDNLENISQISDDIKSMLKSN
SKIFLGEDVPYCFLRIESTYPALVFGCNLRQMSKDELYSSKQDILLQAIRIIKEHGALPSFATSDLTSQ*
>Aquilegia_coerulea_Aqcoe5G127200.1.p
MDSIKKSFKSHGSYKHARRLSAGSGVAEEEHHESRPILFDHDNHHIDDRHIDDQREVVVKIDGNESTSSTRDVELAVDPN
GNKIWRESSYEFWKDGNVDGGNGIGSNAGNFDFSQKKTVMEDPPSKLIGQFLNKQKTSGVVSLDMDLGMDELQHDRLPPI
AETRFNTPILTSREVRVSFQEPESGRVEIAPEHIERHYKESSEDEDFDSFHKSGNVGSIRRDEVLRCTSNASFRRASLLS
RIKTKSRLMDPPADQYVKSGQRSGLVKSGFMGKGNDDEDEDDPFAIEDLPDHFKKAKINTLTILQWVSLILILIVFVCTL
TLPSLEKMRLWGLQLWKWELLILVLICGRLLSGWGIRIVVFFIERNFLLRKRVLYFVYGLRKAVQNCLWLGLVLIAWHFM
FDSKVEREVNSKALPYVTKVLVCFLVGTLIWLLKTLFVKVLASTFHVSTYFDRIQDSLFNQYVIETLSGPPLIQLQNIHE
DEEKVMAEVRKLQNAGVNVPNNFKDTAFSTMKSGRVIGSGGLQRKPSMIGKSMRYSGAVSKRQDQGITIDHLHKLNQKNI
SAWNMKRMMNIVRNGIMSTLDEHINDTTGDDESAMQIRSEYEAKAAAKKIFNNVAKPRSKFIYLNDLLRFMREDEALKTM
SLFEGASEKSGVNKSALKNWVVNAFRERRALALTLNDTKTAVNRLHQMVNIIVGIIIGIVWLIILGITTSRLIYALGSQA
LVAVFIFGNTCKTIFEAIIFLFVMHPFDVGDRCEVDGVQMVVEEMNILNTVFLRYDNQKIFYPNSVLATLPISNYYRSPD
MGETIEFSIHISTPTEKIAMMKQKITAYVENKKEYWYPSPSIVLKDVEDMNRLKWAVWLTHTMNHQNMGERWVRRAQLVE
EMIKVFKDLDIEYRMLPVDLNLRNLDPPSTRLPSNWTACA*
>Aquilegia_coerulea_Aqcoe5G069900.1.p
MSVTLPSSNPSNSPLPKAFSFFSSHKQQNWGLSFLQSLSSTLKMQFLRSYSPYMRFSKLSDHIHILQSRSRAFSSKKSSG
KDLPPVNTKFAKHFRGTMKGESSNGNQLSFGGYALRALEPAWLTSKQIGAGRKAITGFAHRAGKVWVRVIPDKCITGRPV
GVRMGRGKGPFKYSAAVVKPGRILYEISGVSEMVAKEAITLAASKLPIRTQFVNGSIRTRHTSAISPAKIRDTLALSQNQ
YSSGFSPICAQNNGLTKMPYQSAGFSTCVSGVSGFGAYSSFYGNEGDGSMAKGFNVDNSDGIGTDGGNTLKNAWQYIADA
ESFLQQKAKDATEAHTPHVGGMGGVATAFATREIVGNVLSWLSMQFTRPFTVGNTIKAGSLEGEVVEMGLTTTSFNFRDS
SKSSFS*
>Aquilegia_coerulea_Aqcoe5G169300.1.p
MIVVSCSLKLSHQLGIFNNHKHTINNSKQLDALSFRILGRVNRQPLCYLPSRCNLFVCRASISPLRASEIPILKAAATAL
SRSYTVCHGNSFVLQLVTGLVIIVFASWCLVPLMRYARNLFLKRSDSSWKRSETQYVTTSYLQPFLLWIGAILVCRALDP
MVLSSDASQNVKKRLLVFVRSSSTVLAFAYCLSSFIEQAQQVLTETNDCNDTRNMGFQFAGKTVYSAVCVASFFLFMELL
GISTQKMLTAGGLGTVLLTLAGREIFTNFLSSMMIHATRPFVLNEWIQTKIEGYEVSGTVEHVGWWSPTIIRGDDREAIH
IPNHKFTVNVVRNLSQKTHWRIKTHFSISHLDVNKINHIVADMRKVLAKNPQVEQQRLHRRVFFERVDPQNQALVILVSC
FVKTSRIEEYFCVKEAILLDLLRVISHHEARLATPIRTVQKMESEEDMENIPFSETIFTQARAATNRPFLLIEPPYKINS
DDKIKAQTRYAYTNEEQESNVTSTLTDDSTAAVSNLKPDASTGEAPFISEADYEVLKMSQNKFDDTMVAKPPNSNVDSKS
AATSIDINQRIAESMVDKMVAATSLDPHSVDSRVLASEVDPEVAATPPVCTPPNLVSVGLEDEGWKTSTADNVSVDKSSS
TPSSMPQVKGLDPIGVSSKDATLLGPHLKSPQAMLFNYGPEEVQRLPSVTSPVKHETEKSSSPHATSTLEDNIVLGAVLE
GSKRTLPIEEGVISTPPELARYDSGGGFGSIPKDEEDGHVLAAPGDQRGQER*
>AT4G00290.1
MAGVRLSLLKSIQRSIKPHATAKSCSGLLNSHARAFTCGNLLDGPKASPSMISFSSNIRLHNDAKPFNYLGHSSYARAFS
SKSDDFGSIVASGVTGSGDGNGNGNDWVEKAKDVLQTSVDAVTETAKKTKDVSDEMIPHVQQFLDSNPYLKDVIVPVSLT
MTGTLFAWVVMPRILRRFHTYAMQSSAKLLPVGFSNEDVPYEKSFWGALEDPARYLVTFIAFAQIAAMVAPTTIAAQYFS
PTVKGAVILSLVWFLYRWKTNVITRMLSAKSFGGLDREKVLTLDKVSSVGLFAIGLMASAEACGVAVQSILTVGGVGGVA
TAFAARDILGNVLSGLSMQFSRPFSMGDTIKAGSVEGQVIEMGLTTTSLLNAEKFPVLVPNSLFSSQVIVNKSRAQWRAI
ASKIPLQIDDLDMIPQISNEIKEMLRSNTKVFLGKEAPHCYLSRVEKSFAELTIGCNLIRMGKEELYNTQQEVLLEAVKI
IKKHGVSLGTTWDNSTL*
>AT1G58200.1
MMMRTVALPLSHDLNVHKIHEASGFHNSAAGKNRVYLTRTGLSSCATRQDVWSLQLLESLSGSIVPVSSRCNAFVCRSAL
SPGNGNEGPILKSTAVIFTRVYDALGGNPHLVKLIPAVGILAFATWGLRPLLRLARTTLFEKGNDANSQKSSTQYIVVSY
LQPLLLWSGAILLCRTLDPIVLPSSAGQAIKQRLLIFARSISTVLAFSCCLSSLLQQVQKFFMETNNPADTRNMGFSFAG
KAVYTAAWVAAASLFMELLGFSTQKWLTAGGLGTVLLTLAGREILTNFLSSIMIHATRPFVLNEWIQTKIGGYEVSGTVE
QVGWWSPTIIRGDDREAVHIPNHQFSVNIVRNLTQKTHWRIKTHLAISHLDVSKINNIVADMRKVLSKNPQIEQQKIHRR
VFLEDIDPENQALRILISCFVKTSRFEEYLCVKEAVLLDLLTVIRHHGARLATPIRTVQRMRNEAEVDTAGFSDIVFNQA
AMNRRYMLIEPSYKINSDDNSKSPSPSPGQKSPSPGQKSEERDLQEEPSETKAETENNGSVPVSNAKKENQKAALGSNSN
TGTKGSSTSTSDQPVAQKSEEKKKESVGDPHKAEKDEVSDDEATIEQTLKSKAKQGSEKNNGESKARDGGGSGTSSLLEE
NLVLGVALDGSKRTLPIDEEHKASGALMDSEELGIGSE*
>AT1G53470.1
MAVDSTDQRRDFVVRIDGEDNGDSEKFWRESSINFWHNDKSSKPPGGEEDDGSFDFMRRSSEKSEEPDPPSKLINQFLNK
QKASGDEISLDMEANMPELQKNTVPPLSSTAVSGSASPVTAPVTASYRNGTGDAIRRRQNRVTLSPSVKDGDSSEDEENR
VDGSEVVKCTSNRSTMRTKTLMKMKTRSRLMDPPTPTYPDMVSGRTPRSGNLNPGFSGRNTKPGTPNQGGSKDLEEEEDP
FSEEDLPEGLRKEKICVWVIIEWIFLILIIASLICSLVIPYLRGKTLWDLALWKWEVMVLVLICGRLVSSWIVKLFVYFV
ESNFLWRKKVLYFVYGIRKPVQNCLWLGLVLIAWHFLFDKKVEREMRSTVLKYVTKVLICLLVAVIIWLIKTLLVKVLAS
SFHMSTYFDRIQESLFTQYVIETLSGPPRIEIHIEEEKVANDVKTFEIVGRKLSPLGPKAVSSPPQVTVGSGRLQKSPSR
VGKSPVLSRSGSKKEGGEEGIRIDHLQRMNTKNVSAWKMKKLMNVIKKGTLSTLDEQIQDTTTQEDDKATQIRSEFEAKL
AARKIFQNVAEPGSRYIYMEDFMRFLSEDESERAMDLFEGASECHKISKSCLKNWVVNAFRERRALALTLNDTKTAVNRL
HRIVDVLVSIVILIIWLLILGIATTKFLLVISSQLLLVVFVFGNSCKTIFEAVIFVFVMHPFDVGDRCEIDGVQMIVEEM
NILTTVFLRFDNQKIVYPNSLLGTKPIANYYRSPDMQDAIEFFVHIATPPEKTTALRQRILSYVDNKKDHWHPSPMIVFR
DMCGLNSVKIAMWPTHKMNHQNMGERYVRRGQLLEEIGRLCRELDIEYRLYPLNINVKSLPAATPITSDRIPPSWNQQRS
V*
>AT3G14810.1
MAAVDSTDRRDFIVNINGQESGAVGATGSSSNAEGGNIWKESSYDFWDGEKGKNDKKGDDEDEDGGSFHFRQRGERRHSS
AELSDPPSKLIGQFLHKQRASGDEISLDVELNMAELQSNTPPRPATASNTPRRGLTTISESSSPVKTKVKADAVRRRQNR
TSLGGSSDEEGRNRDEAEVLKCGSKKPMLSRNKTKSRLQDPPTPTHPAIDKTEMKSGRRSGIFKSGFLGKSPKAGTPGRN
GFEEEEEEDPFLDEDLPEEFKRDKLSFWVFLEWISLVLIVTSLVCSLTIHNLQRKTWWKLDLWKWEVTVLVLICGRLVSS
WIVRIIVFLVEKNFTWRKRVLYFVYGVRKSVQNCLWLGLVLLAWHFLFDKKVERETRSTALRYVTRVLVCLLVALIIWLV
KTILVKVLASSFHMSTYFDRIQESLFTQYVIETLSGPPLMEIQRMEEEEQQVAEDVKSLEKLAGAKLPPALKATVKSFMK
VGKSPGLNRIGSKRGEDGEGIRIDQLKRMNTKNVSAWNMKRLMNIILKGAISTLDQNMQDTTQEDEDATHIRSEYEAKCA
ARKIFHNVTEPGSRYIYLEDFLRFLCEEEAERAMALFEGASESDKISKSCLKNWVVKAFRERRALALTLNDTKTAVDRLH
RIINVVIGIIIIIIWLLILGIATTRFLLVLSSQLLLVAFVFGNSCKTIFEAIIFLFVMHPFDVGDRCEIDGVQLVVEEMN
ILTTVFLRYDNQKIIYPNSVLGTKPIANYYRSPDMGDAVEFCVHIATPPEKITAIKQRILSYVDNKKDYWYPAPMIVFLS
MDDLNSVKIAVWLTHRMNHQDMGERYIRRGLLLEEVGKTCRELDIEYRLYPLNINVRSLPPTANPTSSDRIPPSWMQQRG
P*
>AT1G78610.1
MAVDAADRREVIVKIDGENGNNNGVSGETVGKIWRDGSYDFWTDGEGNLNKGHNAAAVDSDRSAATTGEQQKDEGFEFRR
GEDPPTKLIGQFLHKQQASGEICLDMDLGMDELQSRGLTPVSESPRVSTKRDPVGRRDSRSNTNNNDDGEVVKCSGNNAP
IQRSSSTLLKMRTRSRLSDPPTPQLPPQTADMKSGRIPKSGQMKSGFFGKSPKTQGEEEEDDPFAAEDLPEEYRKDKLSL
WIVLEWLSLILIIAGFVCTLAIPSLRKKKLWELQLWKWESMVLVLICGRLVSSWIVKIVVFFIERNFLLRKRVLYFVYGV
RKAVQNCLWLGLVLLAWHFLFDEKVAKAANTKALRVVTKIFVCLLVGFLLWLVKTLLVKVLASSFHMSTYFDRIQESLFT
QYVIETLSGPPLIEIQKNEEEEERISVEVKKFQNPGGVEIQSGAQKSPMKTGKSPFLSHVLSNGGGGGGENKGITIDSLH
KLNPKNVSAWKMKRLMNIIRNGSLTTLDEQLQDPSLDDDKGNQIRSEFEAKLAARKIFHNVAKPGSKFIYANDIMRFLPD
DEALKTLSLFEGASETNRISKSSLKNWVVNAFRERRALALTLNDTKTAVNRLHKMVNIVVGIIILVIWLIILGITSTKFL
VVMSSQVVVVAFIFGNMCKIVFESIIYLFVIHPFDVGDRCEIDGVQMVVEEMNILTTVFLRFDNQKVVYPNSLLWTKSIG
NYYRSPDMGDGIEFSIHITTPAEKIILIKQRITSYIEGKKDHWYPAPMIVFKDMESLNSVRIAVWPTHRMNHQDMGEKWA
RRSQLVEEIAKICRELDIEYRLYPLDINVRNLPTSTALPVSDRLPPNWSAPASGSN*
>AT5G10490.1
MALYGTLQLSHSLGLCRNQRFCNPENSAMRRRLHISNGPLSLGVPLGQHGFSNILLSNYL
RRPICSVPCRTTAFRCHSFSASGKAIEPAVKAVTVVLTKSHGLMQQFPFVYKLVPAVALL
VFSLWGLVPFARQGRNILLNKNDNGWKKSGTYHVMTSYVQPLLLWLGALFICRALDPVVL
PTEASKIVKDRLLNFVRSLSTVLAFAYCLSSLIQQTQKLFSETSNPSDTRNMGFQFAGKA
LYSAVWVAAVSLFMELLGFSTQKWLTAGGLGTVLITLAGREILTNFLSSVMIHATRPFVL
NEWIQTKIEGYEVSGTVEHVGWWSPTIIRGEDREAIHIPNHKFTVNVVRNLTQKTHWRIK
THLAISHLDVNKINNIVADMRKVLAKNPMVEQQRLHRRVFLENVIPENQALSILISCFVK
TSHHEEYLGVKEAILLDLLRVISHHRARLATPIRTIRKMYTETDVENTPFGESMYGGVTS
RRPLMLIEPAYKINGEDKSKSQNRAAKPTAEQENKGSNPKSKETSSPDLKANVKVGESPV
SDTNKVPEETVAKPVIKAVSKPPTPKDTETSGTEKPKAKRSGGTIKSTKTDETDSSTSSA
SRSTLEENIVLGVALEGSKRTLPIEEEIHSPPMETDAKELTGARRSGGNGPLVADKEQKD
SQSQPNSGASTEP*
>AT5G19520.1
MAERRVSNGEEVVINVSDKEDSKDPRASPSFNPLASPDSDAGIEKSKPVPPISIPTPEIY
KFSGSVHKPPKIPSPEGLVRRKSLSRSIYSKPKSRFGEQQSFRYDSTREENGGRSLREQF
GAGSFARGSFDRASPNNKSNRSVASAALSKVAEEEPDENEEIYKKVKLHRVKRSGMKPLA
FLELVVFMAILGALIVSLTIDVVNKHTIWGLEFWKWCVLVMVTLSGMLVTNWFMHFVVFI
IEKNYLLRKKVLYFVHGLKKNVQVFIWFSLVLIAWICLFDGDVKRTRKTKRFLDFITWTI
VSLLVGSILFLVKTFALKVLASKFNVRNFFERIQESVFHQYVLQTLSGPPLIEEAENVGR
VPSTGHLSFTRTKDGKVKDKKVIDMGKVHRMKQEKVSAWTMRVLIEAVGTSGISTISSTL
DEVNNKKERTDKEITNEMEAVAAAYDVFNNVAKPNHNYIEEDDLLRFMIKEEVDLVLPLI
EDADTGKITRKTFTEWVVNVYTSRKTIGHSLNDTKTAVKQLDKLITGILTVITFIVWMVL
LDIASTKLLLVFSSQFLGLAFMIGSTCKNIFESFMFVFVMHPYDVGDRCVVDGVMLLVEE
IDLLTTVFLKIDNEKVFYPNSVLISKPISNFYRSPDMGDYVDFGIAFSTPAEKIGCLKGK
IGEYLVANSQHWYPEAQVMVRAIENMNKLVLNILVQHTINFQVYVEKSLRRTALIIAIKR
ILEDLEIDYTLLPQDVNLTGHK*
>AT5G12080.1
MAEQKSSNGGGGGGDVVINVPVEEASRRSKEMASPESEKGVPFSKSPSPEISKLVGSPNK
PPRAPNQNNVGLTQRKSFARSVYSKPKSRFVDPSCPVDTSILEEEVREQLGAGFSFSRAS
PNNKSNRSVGSPAPVTPSKVVVEKDEDEEIYKKVKLNREMRSKISTLALIESAFFVVILS
ALVASLTINVLKHHTFWGLEVWKWCVLVMVIFSGMLVTNWFMRLIVFLIETNFLLRRKVL
YFVHGLKKSVQVFIWLCLILVAWILLFNHDVKRSPAATKVLKCITRTLISILTGAFFWLV
KTLLLKILAANFNVNNFFDRIQDSVFHQYVLQTLSGLPLMEEAERVGREPSTGHLSFATV
VKKGTVKEKKVIDMGKVHKMKREKVSAWTMRVLMEAVRTSGLSTISDTLDETAYGEGKEQ
ADREITSEMEALAAAYHVFRNVAQPFFNYIEEEDLLRFMIKEEVDLVFPLFDGAAETGRI
TRKAFTEWVVKVYTSRRALAHSLNDTKTAVKQLNKLVTAILMVVTVVIWLLLLEVATTKV
LLFFSTQLVALAFIIGSTCKNLFESIVFVFVMHPYDVGDRCVVDGVAMLVEEMNLLTTVF
LKLNNEKVYYPNAVLATKPISNYFRSPNMGETVEFSISFSTPVSKIAHLKERIAEYLEQN
PQHWAPVHSVVVKEIENMNKLKMALYSDHTITFQENRERNLRRTELSLAIKRMLEDLHID
YTLLPQDINLTKKN*
>AT2G17000.1
MEFRKPFKSHSSYKQIISTGDQNEKTKKKKKLANLDDGDIAKTQSSGSSFDGNSYKFWQD
IATDDYTKSGSFDFPQYREEITLDVNEETEETEDVSNNNNLSGSKETRVFFKINSSGTNN
MSGSVRSCTSSTSFSSATMRLNLEQQLEDEGEVVVRCSSVRKTELVSRAKARSRLIDPPQ
EEEQQYSSWIGTSDQLRSGLLGRHSDDIEEEDDSSAEEDVPVEYRKLKMDAITLLQWMSL
IALVVALVLSLGLHTWRNATLWSLHLWKWEVVLLVLICGRLVSGCGIRIIVFFIERNFLL
RKRVLYFVYGVKTAVQNCLWLGLVLLAWHFLFDKKVEKETQSDVLLLMSKILVCFLLSTV
LWLIKTLVVKVLASSFHVSTYFDRIQEALFHHYLIETLSGPPMLELSRIEEEEDRTQDEI
YKMQKGGADLSPELCSAAFPQEKSGSTMNMKFSPIIPKTGSDNGITMDDLHKMNQKNVSA
WNMKRLMKIVRNVSLSTLDEQALQNTCEDESTRQIRSEKEAKAAARKIFKNVAQPGTKHI
YLEDLMRFLRVDEAMKTMCLFEGALVTKKITKSALKNWLVNAFRERRALALTLNDTKTAV
NKLHHMISFLTAIVIIVIWLILLEIATSKYLLFLTSQVVLLAFMFGNSLKTVFESIIFLF
IIHPYDVGDRLLIDTVEMVVEEMNILTTVFLRADNLKIVYPNILLWQKAIHNYNRSPDMG
DEVTCCVHITTPPEKIAAIKQRISSYIDSKPEYWYPKADVIVKDVEDLNIVRIAIWLCHK
INHQNMGERFTRRALLIEEVIKILLELDIQYRFHPLDINVKTMPTVVSSRVPPAWSQNPD
LRRIILLEC
>AT2G17010.1
MDFRNSFKSHSSYKQIRSPGDQSEPSPEHLPILHDHHPDHSGMVVDDQKPDSTRSSLDDGRNAPVERDASYKFWQDNTTG
TSTDHTAVRTSDKDPIAISRKGDRLSGSFDFVHGKLPVDESPTKMVAGEPVNRQWRGRNNEEITLDVDQENDDVSHQTMP
TPTSTARTSFDASREMRVSFNVRRAGGAFVAGSVPSSSSHSSSSSSATMRTNQDQPQLQEEEVVRCTSNMSFQRKSELIS
RVKTRSRLQDPPREEETPYSGWRSGQLKSGLLADIDEEDDPLAEEDVPDEYKRGKLDAITLLQWLSLVAIIAALACSLSI
QSWKKVRVWNLHLWKWEVFLLVLICGRLVSGWGIRIVVFFIERNFLLRKRVLYFVYGVRRAVQNCLWLGLVLLAWHFLFD
KKVQRETRSRMNHKNISAWNMKRLMKIVRNVSLTTLDEQMLESTYEDESTRQIRSEKEAKAAARKIFKNVEQRGAKYIYL
EDLMRFLREDEAMKTMGLFEGAPENKRISKSALKNWLVNAFRERRALALTLNDTKTAVNKLHHMINIVTAIVIVVIWLVL
LEIASSKVLLFVSSQVVLLAFIFGNTVKTVFESIIFLFIVHPYDVGDRCEIDSVQLVVEEMNILTTVFLRYDNLKIMYPN
SLLWQKSINNYYRSPDMGDAIEFCVHITTPLEKISVIKQRISNYIDNKPEYWYPQAKIIVKDLEDLHIVRLAIWPCHRIN
HQDMAERWTRRAVLVEEVIKILLELDIQHRFYPLDINVRTMPTVVSSRVPPGWSQNQPA*
>Arabidopsis_lyrata_AL6G31030.t1
MAERRVSNGEEVVINVSDKEDPTASSPSFNPLASPGSDAGAEKSKPVPPLSIPPPEIYKFSGSVHKPPKIPSPSNEGLVR
RKSLSRSVYSKSKSRFGEQRSFRYDNIIEENGGRSLREQFGAPSFARGSFDRASPNNKSNRSVASAALSKVAEEERDENE
EIYKKVKLHRVKRSGMKPLALIELVVFMAILATLVVSLTIDKVNKHTIWGLEVWKWSVLVMVTLSGMLVTNWFMHFAVFL
IEKNYLLRKKVLYFVHGLKKNVQVFIWFTLVLIAWICLFDDNVKHSRKTKKFLDFITWTIVSLLVGSILFLVKTFALKVL
ASKFNVRNFFERIQESIFNQYVLQTLSGPPLIEEAENVGRVPSTGHLSFTSTKDGKVKDKKVIDMGKVHRMKQEKVSAGT
MRVLIEAVGTSGISTISSTLDEVNNKKEQKDKEITNEMEAVAAAYEVFNNVAKPNHNYIEEDDLLRFMIREEVDLVLPLI
EDADTGKITRKTFTEWVVNVYTSRKTIGHSLNDTKTAVKQLDKLVTGILTVITFIVWLVLLDIASTKLLLVFSSQFVGLA
FMIGSTCKNIFESFMFVFVMHPYDVGDRCVVDGVMLLVEEIDLLTTVFLKIDNEKVFYPNSVLISKPISNFYRSPDMGDY
VDFAIAFSTPAEKIGSLKGKIGEYLVANSQHWYPEAQVMVRAIENMNKLVLNILVQHTINFQVYIEKSRRRTALIIAIKR
ILEELEIDYSLLPQDVHLTEHKTHK*
>Arabidopsis_lyrata_AL6G21010.t1
MALYGTLQLSHSLGFCRNQRCYNPENSSMRRRLHISNGPLSLGVPLGQHGFSNILLSDYLRRQIYSVPCRTTAFRCHSFS
AGGKAIEPAVKAVTVVLTKSHGLIQQFPFVYKLVPAVALLVFSLWGLVPFVRQGRNILLNKNDNGWKKSGTYHVMTSYVQ
PLLLWIGALFICRALDPVVLPTEASKIVKDRLLNFVRSLSTVLAFAYCISSLIQQTQKLFSETSNPSDTRNMGFQFAGKA
VYSAVWVAAVSLFMELLGFSTQKWLTAGGLGTVLITLAGREILTNFLSSVMIHATRPFVLNEWIQTKIEGYEVSGTVEHV
GWWSPTIIRGEDREAIHIPNHKFTVNVVRNLTQKTHWRIKTHLAISHLDVNKINNIVADMRKVLAKNPMVEQQRLHRRVF
LENVIPENQALSILISCFVKTSHHEEYLGVKEAILLDLLRVISHHRARLATPIRTIRKMYTDADMENAPFGESMYGGVTS
RRPLMLIEPAYKINGEDKSKSQNRASKPTSEQENKGSSPKSKETSSPDLKANVKVGESSVSDTNKVPEETVAKPVIKVVS
KPPTPKDTETSGTEKPKAKRSGSTIKSPKSDETDTSSSSTSRSALEENIVLGVALEGSKRTLPIEEEIHSSSMETDAKEL
TGARRSGGNGPLVADKEQKDSQSQPNSGASNEQ*
>Arabidopsis_lyrata_AL6G53230.t1
MAGVRLSLLKSLQRSINSSSKPHSAAKSLSGFQKKEPYASFNLLNNSHARSFTCGINPLDGPKASPSMVSFTRLHNAKPF
NYSIPFLGHSSYARAFSSKSDGIVSPGGDGNGNDIDWVEKAKDVLQTSVDAVSETARKTKEASDEMIPHVQQFLDSNPYL
KEVIVPISLTMTGTLFAWLVMPRILRRFHTYALQSSAKLLPVGFSNEDVPYEKSFWGALEDPARYLVTFVAFAQIAAMVA
PTTIAAQYFSPTVKGAVILSLVWFLYRWKTNVITRMLSAKSFGGLDREKVLTLDKVSSVGLFAIGLMASAEACGVAVQSI
LTVGGVGGVATAFAARDILGNVLSGLSMQFSRPFSMGDTIKAGSVEGQVVEMGLTTTSLLNADKFPVLVPNSLFSSQVIV
NKSRAQWRAIASKIPLQIDDLDTIPQISNEIKEMLRSNTKVFLGKEAPHCYLSRVGKSFAELTIGCNLKHMGKEELYNTQ
QEVLLEVVKIIKKHGASLGTTWDNSTV*
>Arabidopsis_lyrata_AL6G22870.t1
MAEQKSSNGGGGEVVINVSGEEASKRSMEMASPESEKGVPISKSPSPEISKLVGSPNKPPRAPNRNNEGLTQRKSFARSV
YSKPKSRFVDPSCPVDTTVLEEEVREQLGTGFSFSRSSPNNKSNRSVGSTAPLTPSKAVVEKDEDEEIYKKVKLNKEMRS
KISTLALIESAFFVVILSALVASLTINVLKNHTIWGLEVWKWCVLVMVIFSGMLVTNWFMRLVVFLIETNFLLRRKVLYF
VHGLKKSVQVFIWLCLILVAWILLFNRDVKRSQAATKILNVITRTLISVLTGSFLWLVKTLLLKILAANFNVNNFFDRIQ
DSVFHQYVLQTLSGPPLIEEAERVGREPSTGHLSFASVVKKGTVKEKKVIDMGKVHKMKREKVSAWTMRVLVEAVRTSGL
STISDTLDETTYGEGKEQADREITSEMEALAAAYHVFRNVAQPFFNYIEEEDLLRFMIKEEVDLVFPLFDGAAETGKITR
KAFTEWVVKVYTSRRALAHSLNDTKTAVKQLNKLVTAILVVITVVIWLLLLELATTKVLLFFSTQLVALAFIIGSTCKNL
FESIVFVFVMHPYDVGDRCVVDGVVMLVEEMNLLTTVFLKLNNEKVYYPNAVLATKPISNYFRSPDMGETVEFSISFSTP
VSKIAHLKERIAEYLEQNPQHWAPVHTVVVKEIENMNKLKMALYSDHTITFQENRERNLRRTELVLNIKRILEDLHIDYT
LLPQEVNLTKKN*
>Arabidopsis_lyrata_AL1G62030.t1
MAVDSNDQRRDVVVKIDGEDNGDSEKFWRESSINFWHTDKSSKPPGGGEDDGSFDFMRRRSDKSEEPDPPSKLINQFLNK
QKASGDEISLDMEANMPELQSNTIPPSLGAVSGSASPVTATATASYRNGTGDAIRRRQNRVTLSPSVKDSDSSGDEENRV
DGLEVVKCSSNRSTMRTKTLMKTKTRSRLMDPPTPTYPEMVSGRTPKSGNLKPGFSGRNTKPGTPNQGGAMDMEEEEDPF
SEEDLPEGLRKEKLCVWVIMEWIFLILIIAGLICSLVIPYLRGKTLWDLALWKWEVMVLVLICGRLVSSWFVKLFVYFVE
SNFLWRKKVLYFVYGIRKAVQNCLWLGLVLIAWHFLFDKKVEREMRSTVLKYVTKVLICLLVAVIIWLIKTLLVKVLASS
FHMSTYFDRIQESLFTQYVIETLSGPPRIEIHIEEEKVANDIKTFEIAGRKLSPLGPKAASSSPQGTVGSGRLQKSPSRV
GKSPVLSRCGSKKEGEKEGIRIDHLQRMNTKNVSAWKMKRLMNVIRKGTLSTLDEQIQDTTTQEDDKATQIRSEFEAKLA
ARKIFQNVAEPGSRYIYMEDFMRFLSEDESERAMDLFEGASESHKISKSCLKNWVVNAFRERRALALTLNDTKTAVNRLH
RIVDVLVSIVILIIWLLILGIATTKFLLVISSQLLLVVFVFGNSCKTIFEAVIFVFVMHPFDVGDRCEIDGVQLIVEEMN
ILTTVFLRFDNQKIVYPNSLLGTKPIANYYRSPDMQDAIEFFVHIATPPEKTTALKQRILSYVDNKKDHWHPSPMIVFRD
MCGLNSVKIAMWPTHKMNHQDMGERYVRRGQLLEEIGRLCRELDIEYRLYPLNINVKSLPAATPITSDRIPPSWNQQRSV
*
>Arabidopsis_lyrata_AL3G49790.t1
MDFRQPFNSHSSYKQIISTGDQTEKTKKKKKKLSVLDDEDDHTNHIAKTQSSGSSFDGHSYKFWEDIAPDDHLRNRKSGS
FDFPQFREEITLDVNDETEETEDISNNNNMSGSKETRVSFKINSSGTNNMSGSVRSCTSSTSFSSATMRMNLEQQLEEEG
EVVVRCSSMRKSELVSRAKARSRLIDPPQEEEQQYSSWIGTSDQLRSGLLGRQSDDIEEEDDSLAEEDVPQEYRRLKMDA
ITLLQWLSLIALVVALVLSLALHTWRNATIWSLHLWKWEVVLLVLICGRLVSGCGIRIIVFFIERNFLLRKRVLYFVYGV
KTAVQNCLWLGLVLLAWHFLFDKKVERETQSDVLLLVSKILVCFLLSTVLWLIKTLVVKVLASSFHVSTYFDRIQEALFH
HYLIETLSGPPMLELSRIEEEEDRAQEEILKMQKGGADLSPELCSAAFPQEKSGSTMNTKFSPIIPKTGTDNGITMDDLN
KMNQKNVSAWNMKRLMKIVRNVSLTTLDEQALQNTSEDESTRQIRSEKEAKAAARKIFKNVAQPGTKHIYLEDLMRFLRV
DEAMKTMCLFEGALLTKKITKSALKNWLVNAFRERRALALTLNDTKTAVNKLHHMISFLTAIVIIVIWLILLEIATSKYL
LFLTSQVVLLAFMFGNSLKTVFESIIFLFIIHPYDVGDRLLIDTVEMVVEEMNILTTVFLRADNLKIVYPNILLWQKAIH
NYHRSPDMGDEVTCCVHITTPPEKIAAIKQRISSYIDSKPEYWYPKADIIVKDVEDLNIVRIAIWLCHKINHQNMGERFT
RRALLVEEVIKILLELDIQYRFHPLDINVKTMPTVVSSRVPPGWSQNPDSG*
>Arabidopsis_lyrata_AL3G27120.t1
MAAVDSTDRRDFIVNINGQESGAVGATGSSSNAEGGNIWKEPSYDFWDGEKGKNDKKGADDDDEDGGSFHFTQQRERRHS
SAELLDPPTKLIRQFLHKQRASGDEISLDVELNMAELQSNTPPRPATASNTPRRGLTTISESSSPFTTKVQADAVRRRQS
RVSLGGSSDEEGRNRDEAEVVKVSSNKPMLSRNKTKSRLQDPPTPTHPAIDKTEMKSGRRSGIFKSGFLGKSPKAGTPGR
NGIEEEEEEDPFLNEDLPEEFKRDKLSFWVFLEWISLVLIVTSLVCSLTIHNLQRKTWWKLDLWKWEVTVLVLICGRLVS
SWIVRIIVFLVEKNFLWRKRVLYFVYGVRKSVQNCLWLGLVLLAWHFLFDKKVERETRSTALRYVTRVLVCLLVALIIWL
VKTILVKVLASSFHMSTYFDRIRESLFTQYVIEVLSGPPLMEIQRMEEEEQQVAEDVKSLEKLAGAKLPPALKATVKSFM
KVGKRRGMTRIGSKKGEDSEGIRIDHLQKMNTKNVSAWNMKRLMNIVLKGAISTLDQNIQDTSQEDENATQIRSEYEAKC
AARKIFHNVTEPGSRYIYLEDFLRFLCEEESERAMALFEGASESNKISKSCLKNWVVKAFRERRALALTLNDTKTAVNRL
HRILNVVIGIIVIIIWLLILGIATTRFLLVLSSQLLLVAFVFGNSCKTIFEAIIFLFVMHPFDVGDRCEIDGVQLVVEEM
NILTTVFLRDDNQKITYPNSVLGTKPIANYYRSPDMGDAVEFCVHIATPPEKITAIKQRILSYVDNKKDYWYPAPMIVFL
SMDDLNSVKIAVWLTHRMNHQDMGARYIRRGLLLEEVAKTCRELDIEYRLYPLSINVRSLPPTANQPSPGRVPPSWMQQH
GS*
>Arabidopsis_lyrata_AL3G49800.t1
MDFRNSFKSHSSYKQIRSPGDQSEPSPEHLPILHDHDHHPDHSSMVIDDPKPESTRSSLDDGRNAPVERDASYKFWQDNT
GTPTDDTAVRTSDKDPIATIRKGDRLSGSFDFAQGKLPVEDSPTKMVAGEPMNRQWRGRNNEEITLDVDQENDDVSHQTM
PTPTSTARTSFDASRELRVSFNVRRAGGTFVAGSVPSSSSHSTTSSSATMRTNQEQPQQQEDEVVRCTSNMSFQRKSELI
SRVKTRSRLQDPPREEETPYSGWRSGQLKSGLLGDIDEEDDPLAEEDVPDEYKRGKLDAITLLQWLSLIAIIAALACSLS
IQSWKKVRVWNLHLWKWEVFLLVLICGRLVSGWGIRIVVFFIERNFLLRKRVLYFVYGVRRAVQNCLWLGLVLLAWHFLF
DKKVQRETRSRFLPYVTKILVCFLLSTILWLIKTLVVKVLASSFHVSTYFDRIQEALFNQYVIETLSGPPMLEMSRIEEE
EERAQDEIFKMQNAGANLPPDLCAAAFPPGKSGRVLNPKLSPIIPKTTTDNGISMEHLHRMNHKNISAWNMKRLMKIVRN
VSLTTLDEQMLESTYEDESTRQIRSEKEAKAAARKIFKNVEQRGAKYIYLEDLMRFLREDEAMKTMGLFEGAPETKRISK
SALKNWLVNAFRERRALALTLNDTKTAVNKLHHMINIVTAIVIVVIWLVLLEIASSKVLLFVSSQVVLLAFIFGNTVKTV
FESIIFLFIVHPYDVGDRCEIDSVQLVVEEMNILTTVFLRYDNLKIMYPNSLLWQKSINNYYRSPDMGDAIEFCVHITTP
LEKIAVIKQRISNYIDNKPEYWYPQAKIIVKDLEDLHIVRLAIWPCHRINHQDMAERWTRRAVLVEEVIKILLELDIQHR
FYPLDINVRTMPTVVSSRVPPGWSQNQPA*
>Arabidopsis_lyrata_AL2G39010.t1
MAVDSADRREVIVKIDGDNNGVSGETVGRIWRDGSYDFWTDGEGNLNKGHNAAAVDSDRSAATTEEQQDEGFEFRRGEDP
PTKLIGQFLHKQQASGEICLDMDLGMDELQSRGLTPVSESPTSAKVPTKPPDPVGRRDSRSNNNNNDDGEVVKCSGNAPI
QRSSSNLLKMRTKSRLSDPPTPQLPPQTADMKSGRIPKSGQMKSGFFGKSPKNQGEEEEDDPFAAEDLPEEYRKDKLSLW
IVLEWLSLILIIAGFVCTLAIPSLRRKKLWELQLWKWESMVLVLICGRLVSSWIVKIVVFFIERNFLLRKRVLYFVYGVR
KAVQNCLWLGLVLLAWHFLFDEKVAKAANTKALRVVTKIFVCLLVGFLLWLVKTLLVKVLASSFHMSTYFDRIQESLFTQ
YVIETLSGPPLIEIQKNEEEEERISVEVKKFQNPGGVEIQSGAQKSPMKTGKSPLISRVLSNGGGGGGGGENKGITIDSL
HKLNPKNVSAWKMKRLMNIIRNGSLTTLDEQLEDPNLDDDKGNQIRSEFEAKLAARKIFHNVAKPGSKFIYANDIMRFLP
DDEALKTLSLFEGASETNRISKSSLKNWVVNAFRERRALALTLNDTKTAVNRLHKMVNIVVGIIILVIWLIILGITSTKF
LVVMSSQVVVVAFIFGNMCKIVFESIIYLFVIHPFDVGDRCEIDGVQMVVEEMNILTTVFLRFDNQKVVYPNSLLWTKSI
GNYYRSPDMGDGIEFSIHITTPAEKIILIKQRITSYIEGKKDHWYPAPMIVFKDMESLNSVRIAVWPTHRMNHQDMGEKW
ARRSQLVEEIAKICRELDIEYRLYPLDINVRNMPTSTVLPVSDRLPPNWSAPASGSN*
>Arabidopsis_lyrata_AL2G18140.t1
MMMRTVSLPLSHDLNVHKIHEASGYHNSAAAKNRVYLTRTGLSSCATRQDVWSLQLLESLSGSIVPVSSRCNAFVCRSAL
FPGNGNEGPILKSTAVIFTRAYDALRGNHLMKLIPAVGILAFATWGLRPLLRLARATLFEKGNDANSQKSSTQYIVVSYL
QPLLLWSGAILLCRTLDPIVLPSSSSQAVKQRLLTFARSMSTVLAFACCLSSLLQQVQKFFMETNNPADTRNMGFSFAGK
AVYTAAWVAAASLFMELLGFSTQKWLTAGGLGTVLLTLAGREILTNFLSSIMIHATRPFVLNEWIQTKIGGYEVSGTVER
VGWWSPTIIRGDDREAVHIPNHQFSVNIVRNLTQKTHWRIKTHLAISHLDVSKINNIVADMRKVLSKNPQIEQQKIHRRV
FLEDIDPENQALRILISCFVKTSRFEEYLCVKEAVLLDLLTVIRHHGARLATPIRTVQRMRNEAEVDSAGFSDIIFNQAA
MNRRFMLIEPSYKINSDDNSKSPSPSPGQKSEERDLQEEPSETKAETENNGSASVLISNAKKEKQKTALGSNSSTGTKGS
PTSTSDQPVAQKSEEKKKESVGDSNKAEKDEVYDDEGTTEQTLKSKARQGTEKSSGDSKARDGGGSGTSSFLEENLVLGV
ALDGSKRTLPIDEEVKASGALMDSEELGIGSE*
>Arabis_alpina_KFK25487.1
MSKLKASPLKNLFESIIFVFVMHPYDVGDRCVVDGTPMLVEEMNLLTTVFLKLNNEKVYYPNAVLAAKPISNYFRSPDMG
ETVEFSIAFSTPASKIAHLKEKIADYLEQNPQHWALIHTVVVIEIENMNKLKMALYCNHTITFQEYREKNIRRTELSLAI
KKILGGLQIDYTLLP
>Arabis_alpina_KFK30613.1
MAGFRLSLLRSLHRSVNSSSKPAQSLRSYSRLAESANSSPVFSGFNKKEPHASSLSSNLRLLNATPFNYSTPLLGYSSYT
RAFSSKPDNLATGNGDGNGIDWVEKAKDVLNTAVTETAKKARDASDELTPHVQQLLDSNPYLKDVIVPVSLTMTGTLFAW
VVMPRVLRRFHRYATQSSAALLPGEFLKEEVPYEKSFWSALEDPARYFVTFMAFAQIAAMVAPTTVAAQYFTPALRGAGI
LSFVWFLHRWKTNVISRMLTAKSVAGLDREKILTLDTISSVGLFAIGLMATAEACGVAVQSILTVGGVGGVATAFAAKDI
LGNVLSGLSMQFSKPFAMGDTIKAGSVEGQVVEMGLTTTSLLNTEKFPVTVPNSLFSSQMIVNKSRAQWRAIASKIPLQI
DDLDKIPEISKEIKETLRANTKVFLGKEAPYCYLSRVEKSFAELSIGCNLKYMGKDELYTTQQEVLLESVKIIKKHGASL
GSTCDNPTF
>Arabis_alpina_KFK35724.1
MTVDSSDQRRDFIVKINGEENESSNNNNNNNDDGGKFWRESSYSFWNGEKTSKPPGEDDGSFDFMRRSTTEESPDPPSKL
ITQFLNKQKASGDEISLDMEPNMPELQHNTVPPLPVPAVSGSASPAGTAIRRRQNRVTLSPSVKDSDSSDEDEDGNKIDG
SEVVKCSSWRTKTLLRTKTRSRLMDPPTPAYPEMVSGRTPKSGNLRPGYTGKSPKSGTPIQGDLEEEEDPFSEEDLPEGY
NKDKLCIWVFMEWVFLILIIAGLICSLVIPFLRSKKLWNLDLWKWEVMVLVLICGRLVSSWIVKIFVYFVESNFLLRKRV
LYFVYGIRKAVQNCLWLGLVLIAWHFLFDKKVERETRSTVLPYVTKVLVCLLVGVIIWLIKTLLVKVLASSFHMSTYFDR
IQESLFTQYVIETLSGPPQIEIHIEEEKVANDVKTLELAGAKLSPPGPMAVSPSPKVTVGSGRLQKTPTIIRKSPVLSRC
GSKKEGENDGIRIDHLQRMNNKNVSAWKMKRLMNVIRKGTLSTLDEQIQDTTTQEDDKATQIRSEFEAKLAARKIFQNVA
EPGSRYIYMEDFMRFLSEDESERAMSLFEGASESHKISKSCLKNWVVNAFRERRALALTLNDTKTAVNRLHRIVDVIVSI
VIIIIWLLILEIATTKFLLVISSQLLLVVFVFGNSCKTIFEAVIFVFVMHPFDVGDRCEIDGVQMVVEEMNILTTVFLRF
DNQKIVYPNSLLGTKAIANYYRSPDMQDTIEFFVHIATPPEKITALKQRILSYVDNKKDHWHPSPMIVFRDMCGLNSVKI
AMWPTHKMNHQDMGERYVRRGQLLEDIGKSCRELDIEYRLYPLNINIKSIPPTPTPITSDRVPPSWNQNRNA
>Arabis_alpina_KFK38832.1
MADSTDRRDFIVKINGEQNGAVGATGSSSNATGENVWKESSSYDFWDGERGKKDDKGGGGGDEDGGSFHFTRRKARSEEI
SEQSAKLINQLLQKQKSISGEISVDIHELNTSELHSNMTPSGLTPISESSSPFTMKVKADAVRRRKNRVSLGGSSDEEAR
HGSRDEAEGVKFSSNKPPILSRNHTKSRLLDPPTPTHPTMDKTEMKSGRRKSGFLGKSPKPGTPSRGGMLEEEEEDPFLD
EDLPEEYKRDKLSIWVFLEWISLVLIITSLVCSLTVHSLQHKTWWKLALWKWEMTVLVLICGRLVSSWIVRILVFSVEKN
FYLRKRVLYFVYGIRRSVQNCLWLGLVLLAWHFLFDKKVQRETRFTAIRYVTRVLVCLLVAVIIWLIKTLLVKVMASSFH
MSTYFDRIQESLFTQYVIETLSGPPLMEIQRMEEEEQKVLEDVKSLEKLAGAKLPQALKATVKSFMKIGHGRRLSRVGSK
KEGNREWIRIDHLQKMNIMNVSAWNMTKLMDIIRKGALSTLDKHIPETVQTDENATQIRSEIEAKIAAKKIFHNVTEPGS
RYIYLEDFLRFLCEEESERAMTLFEGDSESHKISKSCLKNWVVKAFRERRALALTLSDTKTAVNRLHRIINVVISIIILI
IWLLILGIATSRFLLVVSSQLLLVAFVFGNSCKTIFEAIIFLFVMHPFDVGDRCEIDGVQLVVEEMNILTTVFLRYDNQK
IVYPNSVLGTKPIANFFRSPDMGDAVEFCVHIATPPEKISAIKQRILSYIDIKKDHWYPAPMIVFLSMDDMKSIKIAVWL
THRMNFQDMGERFIRRGLLLEEVGKICRELDIEYRLYPQSIHIRSLPPPLTPGVSDRLPPPWMQPRGA
>Arabis_alpina_KFK40082.1
MDHHKTESARSSLEDGRDAPVERDASYKFWQENTRTSDHTATRTSARDPLAINRKSGRLSGSFDFAQYGGGKPPMDESPT
KMAGGETINRQWGGGEITLDVDQENEDISHHTQPTPTSTARTSFDASRDLRVSFNVRRAGTNFASSSTTPSSSSSSATMR
TNQEPTQQEDEVVRCTSNMSFQRKSELISRVKTRSRLQDPPREEETPYSGWRSGQLKSGLLGDIDEEDDPLAEEDVPDEY
KRGKFDVITLLEWLSLIAIIAALACSLSIRSWKKVRVWNLHLWKWEVFLLVLICGRLVSGWGIRIVVFFIERNFLLRKRV
LYFVYGVRRAVQNCLWLGLVLLAWHFLFDKKVQRETKSRFLPYVTKILVCFLLSTIFWLIKTLVVKVLASSFHVSTYFDR
IQEALFNQYVIETLSGPPMIEMSRIEEEEERAQEEIFKMQNAGANLPPDLCAAAFPPGKSGRAMNPKLSPVIPKTATDTG
ISMDHLHRMNHKNISAWNMKRLMKIVRHVSLTTLDEQMLETTYEDESTRQIRSEKEAKSAARKIFKNVAQRGSKQIYLED
LMRFLREDEAMKTMGLFEGAPETRRISKSALKNWLVNAFRERRALALTLNDTKTAVNKLHQMINIVTAIVIVVIWLVLLE
IASSKVLLFVSSQVVLLAFIFGNTVKTVFESIIFLFIVHPYDVGDRCEIDNVQLVVEEMNILTTVFLRYDNLKIMYPNSL
LWQKSINNYYRSPDMGDAVEFCVHITTPPEKIATIRQRISNYIDNKPEYWYPTAKIIVKDCEDLHKIRLAIWPCHRINHQ
DMAERWTRRSILVEEVIKILLELDIQHRFYPLDINVRTMPTVVSSRVPPGWSENPA
>Arabis_alpina_KFK42234.1
MAVDAANQKEVIVKIDGEENGKIWRDGSYDFWTDGQGNLHKGLNVEEARSASVSAASSTEGFEFKRSEDPPTKLINQFLH
KQQASGEISLDIELGMDELQSKGLTPVYESPVTGKPDSVSRRDSKSKNDDGKVVKCSGNASIQSSLLKMRTRSRLSDPPT
PSLPPVEMKSGRVQRSGQLKSGFFGKSPKGGGEEEEDDPFAGDDLPEEYRKDKFSLWIVLEWLSLILIIAGFVCTLSIPT
LRKKVVWELELWKWVLMVLVLICGRLVSSWIVKIVVFFIERNFLLRKRVLYFVYGIRKAVQNCLWLGLVLLAWHFLFDEK
VAKAANTKALRVVTKVFVCMLIGFLLWLVKTLLVKVLASSFHMSTYFDRIQESLFTQYVIETLSGPPLIEIQKNEEEEER
ISVEVRKFQNPGGVETPTGTLKTPVTGKSQLLSRVLSSGGGKDKKGITIDSLHKLNPKNVSAWKMKRLMNIIRHGSLTTL
DEQLEDPNLDDDKGNQIRSEFEAKLAARKIFHNVAKPGSKFIYCKDIMRFLPDDEALKTISLFEGASETNRISKSSLKNW
VVNAFRERRALALTLNDTKTAVNRLHKMVNIIVGIIIVVIWLIILGITNTKFLVVMSSQVVVVAFIFGNMCKIVFESIIY
LFVIHPFDVGDRCEIDGVQMVVEEMNILTTVFLRFDNQKVVYPNSLLWLRSIGNYYRSPDMGDGIEFSIHIATPAEKIML
IKQRITSYIEGKKDHWYPAPMIVFKDMESLNSVKIAVWPTHRMNHQDMGEKWARRSQLVEEIAKICRELDIEYRLFPLDI
NVKTIPPNAALPVSDRLPPHWTAPASSSN
>Arachis_ipaensis_araip.K30076.gnm1.ann1.Araip.7C73C.1
MAAVRFSHLKRLQSSIKGSLNVELCHNSVDMNLARSARLPSDSLSNVYYKRELQSPRIFTKNQFSSIPSECHASSSPVITKHNALVYPGMLPSFRIRGALPFASMSPMLNCRTYSSVLGGKGSRDHNGTEVAAGAGDVNAGDDSVVAGDLAEKMKDTWKSVVETATHAGEKVKEASDELTPYAQQLLDSHPYLNKVVIPVGSTLTATLVAWFLMPWILRKFHKYAMKGPISLIPGSTSWEQVAYEKSFWGAMEDPVRYLVTFITLSQIGAMVAPTTITSQYLVPAWRGAAIISFVWFLHRWKTNVFHRTLSNQGLLGLDKEKLLTLDRISSVGLFVIGIMALAEACGVAVQSIVTVGGIGGVATAFAARDILGNVFSGLSMQFSRPFSIGDTIKAGSVE…
>Arachis_ipaensis_araip.K30076.gnm1.ann1.Araip.XZ9JQ.1
MENGEEKGVAAHRTVGTKNEVVLRIPESENIISYSPQQKGSPSKAFVDSSNVELAAELQSLKNGSTVQSPTATTSTRSVGRSEFSKPKSRLVEPPHPIAASFLEDKTQIKSFKSPARTSTSKKTTPNATPPRDVPITPRTPLIGTPMEEEEEEEEEFYKTTNVEVSKKRSGKRWKFLCMIEWLGFVSVVGFLIVSLAIKRLRNSEIWGLELWKWCVLALVILCGRLVTGWFINVMVFLIERNFLFKKKVLYFVYGVKKSVQAFLWLGIVLMAWGLIFNHGVKRSRRVNRVLDYITRSLASCLIGAALWLAKMLLIKLLASHFQSARFFNRIQESIFHQYILRTLSGPPLMEIAENVGKNSSSGRLSFKTLVRENGNEEKKEEVIDVDKLKKMKQEKVSA…
>Arachis_ipaensis_araip.K30076.gnm1.ann1.Araip.DB7VH.1
MLFIISDLFELNIARDRRSDNSWKKSKTHYIVASYLRPLLLWTGAILFCRALQLVILPTETSQVIKERLLHFVRSLSTVLTFAYCLSSVIQQTQKFLSESTDPSETRNMGFQFAGKAIYSARWVTAGGLGIVLLTLAGCEGGTVIFTNFLSSAMIHGTRPFVINEWIQTKIEGYEVSGTVKYFGWWSPTIVRGEDGEAVHIPNHKFTVNVKTHWRIKTHLAISHLDVKKINVSSSYKIVADMRQVLAKNPQVEQQRLHRRVFLDNINPENQALLNLPHDVYKLLVVPSPICGVLSASCALALNSYAVSLDMCLIE.
>Arachis_ipaensis_araip.K30076.gnm1.ann1.Araip.ZDE30.1
MALPGSLQLTHGLGLCRKPGRHKHPLVVGRSKLHLLNTGPSYPLSFMKLDSWGIRQFHHINRPTYTLSYKSRPFTCHSLLVPSQPSELPVVKVAATLLARSINQIHSNPVILKLMPSVAIIIFATWGVGPLACQIRKLLFQRSDNSWKKSKTHYIVTSYLRPLLLWTGAILFCRALEPVILPTETSQVIKERLLHFVRSLSTVLAFAYCLSSVIQQTQKFLSESTDPSETRNMGFQFAGKAVYSAVWIAAFSLFMELLGFSTQRWVTAGGLGTVLLTLAGREIFTNFLSSAMIHATRPFVINEWIQTKIEGYEVSGTVEHVGWWSPTIVRGEDGEAVHIPNHKFTVNVVRNLTQKTHWRIKTHLAISHLDVKKINNIVADMRKVLAKNPQVEQQRLHRR…
>Arachis_ipaensis_araip.K30076.gnm1.ann1.Araip.385T2.1
MLCEAKARNDNVCADIVFNSNSNVCVCSFVLSFNLKEDLVLRNIPSSFPFVSSLKAWNIANSESYFVCITQFGTVTIRCCAHFIIITLGFSSIQQWPIRVHIGYTAISKAAKPMCADRLCFVNINHSPECLRRDSSALILSRVHVPLRPLRCVSVCQSTLIPAGGCEAPLRNLATISLSRPQCTISGKPIVQFVHQFIPALGIIGFAVWGLEPLLRLSRTLFLQKTDKSWKKSSLRYLMKSYLQPLLLWTGVMLICRDLDPLVLPSETSQAVKQRLLSFVRSLSTVLTFAYCSSSLIKQAQKSCMEMNDSSDERNMRIDFTGKALYTAIWVAAVSLFMELLGFSTQKWLTAGGLGTVLLSLAGREIFMNFLSSIMIHTTRPFVVNERIKTKIKDDEVSG…
>Arachis_ipaensis_araip.K30076.gnm1.ann1.Araip.XX35V.1
MMAYTGSMQLPREIRLHSNSGICSFHNNPIGIGRLHLVTINISPRSWLGSDLVSNTIAFLLKQNSSARHLFNKVHAPIRHVPSRCKVFICRSVLIPGGGSGTPLMKSAAVFLTRSQETLSGNPVLLRLIPALGIIAFAVCGLEPLIRLGRVLILQRPDSTWKKSSSRYIMTSYFQPLLLWTGAMLICRALDPLVLPSEASQAVKQRMLNFVRSLSTVISFAYCLSSFIQQAQKFFMEANDSMSLFMELLGFSTQRWLTAGGLGTVLLTLAGREIFTNFLSSIMIHATRPFIMNEWIQTKIEGYEVSGTVEHVGWWSPTIVRGDDREAVHIPNHKFTVNVVRNLTQKSHWRIKSYIAISHLDVNKINNIVADMRKVLAKNPQVEQQKLHRRVFLENVNPE…
>Arachis_ipaensis_araip.K30076.gnm1.ann1.Araip.75JSE.1
MQSIRKSFKSYASYNKRSRRFAASGGPDSSHEHLPILQDQESHHHHRHQHHHSDPPPLSSMAGDYVVKINDGGDPAGGNKIWRGSSYDFWPEDASSGDNADAKEESFDFRQSGAPPVPEEDPPSQLIGSFLRKQIASGEISLDMDMEMEELQRNYDAGASTAAAAGGKLSPVEESPTTSMNNRVSKELKVSFEEPAPPNLMADMPNSSDAIRRRHSRDLPSTGDFHRPPHPPHHSRELPSRSGQSGDGEVVRCTSNGSIERTLSMQSRKSTLLKAKTRSRLLDPPEEPERKSGRIAKSGQLFSGLLGKKSGGDDDDEDDPFLEEDLPDKYKKSQFSIWVLLQWVGLILIIAALITTLSVPFLREKNLWQLKLWKWEVMILVLICGRLVSGWLIRIAVFC…
>Arachis_ipaensis_araip.K30076.gnm1.ann1.Araip.GMD3X.1
MRFLKRVEIHTIFPLFEGALETGKISRSSFRNWVIRAYYERKALAQSLNDTKTAVQQLHKLASAIVSVIIIIVILLVMGVATLKIIFFCMTQIVLIGVAFQGTCKTVLEAIIFVFVMHPFDIGDRCVIDGVHMIVEEMNILSTVFLRYDNEKIYYPNAVLLNKPISNFYRSPEMWDSIDFTIDASTPMETIIALKKSIQIYIESKPKYWNPKHSVIAKEIQNVDKLKLCLCVQHTINHQNYGERSIRITELLLELKKIFEIHAVKYNLLPQEIHITQMNMENNGRLVFQS.
>Arachis_ipaensis_araip.K30076.gnm1.ann1.Araip.1ZK8J.1
MRIGSMDANNNNSSKQQGPPKGGEISMWEKQTTEVVVAIPSESQDSKGVTESLTPKHSSRVDSPLTMHNNDNNDAASVYGTSKSPPLNCASPEIRFMPSPNKPPRIPNSNANLVRRKSLSRSVYSKPKSRFGEQPYPIDGSVLDDSNVNGISTLQEQLAGNSPYRTSFKASSPNNKPGTVNRTVSITSVTPKTPLMASPGPAGEDEDEIIYKKVELSKEKRKRVTTMVLIECVVFVCLAGTLIASLTVEKLRATMIWGLGIWRWCVLVLVTFCGMLVTRWFMHIVVFLIEMNFLLRKKVLYFVHGLKKSVQVFIWLGLVLLTWVLLINRGVARSKLASKILDGVTWTLLSLLIGAFLWLIKTLLLKILASNFHVKSFFDRIQESIFHQYILQTLSGPPL…
>Arachis_hypogaea_arahy.Tifrunner.gnm1.ann1.U999Z0.1
MDEKAKSSDHVAVIIDQHTNHPKPPSSSSVDNKPPKQHPLRVKTLNRLSFSKPKSRILEYNNYYPHHHLGRKLSSISQENNNDNNNEDVDEDEEEEEEWWDEEEEIEEEGEGERNKLQERRRRKKVRWRVVVEWVVFLSIATCLVCSLVITRIKKMHMVGLEIWKWCLMVMVTFSGRLVSGWVVGVTVFVIERNFMLREKVLYFIYGLRKSIRNCLWLGLVLLSYWSVVFDDVQKKNHKFLNKVFQALVAVLVGAIIWLVKIVLVKMLASSFHVATYFDRMKESVFHHYILDTLSGPPMEDAEEILQQHRQLTGGGSKSMPARSRLNKLKEKQQQERFGGSRRIDMEKLRELSMESTASAWSVKRLVNYVRSSGLSTISRTVDDFATAESEINSEWEAR…
>Arachis_hypogaea_arahy.Tifrunner.gnm1.ann1.YM6R3T.1
MTIVVSFDTVFLTDSAPLQVEEASTRWVFDKMAAVRFSHLKRLQSSIKGSLNVELCHNSVDMNLARSARLPSDSLSNVYYKRELQSPRIFTKNQFRSIPSECHASSSPVITKHNALVYPGLSPSFRIRGALPFASMSPGLNCRTFSSVLGGKGSRDHNGTEIAAGAGDDSVVAGDLAEKVKDTWKSVVETATHAGEKVKEASDELTPYAQQLLDSHPYLNKVVIPVGSTLTATLVAWFLMPWILRKFHKYAMKGPISLIPGSTSWEQVTYEKSFWGAMEDPVRYLVTFITLSQIGAMVAPTTITSQYLVPAWRGAAIISFVWFLHRWKTNVFHRTLSNQGLLGLDREKLLTLDRISSVGLFMIGIMALAEACGVAVQSIVTVGGIGGVATAFAARDILG…
>Arachis_hypogaea_arahy.Tifrunner.gnm1.ann1.E1Q40H.1
MENGEEKGVAAHRTVGTKNEVVLRIPESENIISYSPQQKGSPSKAFVDSSNVELAAELQSLKNSSTVQSPTATTSTRSVGRSEFSKPKSRLVEPPHPIAASFLEDKTQIKSFKSPARTSTSKKTTPNATPPRDVPITPRTPLIGTPMEEEEEEEEEFYKTTNVEVSKKRSGKRWKFLCMIEWVGFVSIVGFLIVSLAIKRLRNSEIWGLELWKWCVLALVILCGRLVTGWFINVMVFLIERNFLFKKKVLYFVYGVKKSVQAFLWLGIVLMAWGLIFNHGIKRSRRVNRVLDYITRSLASCLIGAALWLAKMLLIKLLASHFQSARFFNRIQESIFHQYILRTLSGPPLMEIAENVGKNSSSSRLSFKTLVRENGNEEKKEEVIDVEKLKKMKQEKVSA…
>Arachis_hypogaea_arahy.Tifrunner.gnm1.ann1.87VUF2.1
MKKLLSLALRLVEAEQEEEATPKSEAFLAIHFDTRMALPGSLQLTHGLGLCRKPGRHKHPSVVGRSKLHLLNTGPSYLLSFMKLDSWGIRQFHHINRPTYTLSYKSRPFTCHSLLVPSQPSELPVVKVAATLLARSINQIHSNPVILKLMPSVAIIIFATWGVGPLACQIRKLLFQRSDNSWKKSKTHYIVTSYLRPLLLWTGAILFCRALEPVVLPTETSQVIKERLLHFVRSLSTVLAFAYCLSSVIQQMQKFLSESTDPSETRNMGFQFAGKAVYSAVWIAAFSLFMELLGFSTQRWVTAGGLGTVLLTLAGREIFTNFLSSAMIHATRPFVINEWIQTKIEGYEVSGTVEHVGWWSPTIVRGEDGEAVHIPNHKFTVNVVRNLTQKTHWRIKTHL…
>Arachis_hypogaea_arahy.Tifrunner.gnm1.ann1.A7E6XG.1
MMAYTGSMQLPREIRLHSNSGICSFHNNPIGIGRLHLVTINISPRSWKQNSSARHLFNKVHAPIRHVSSRCKVFICRSVLIPGGGSGTPLMKSAAVFLTRSQETFSGNPVLLRLIPALGIIAFAVCGLEPLIRLGRVLILQRTDSTWKKSSSRYIVTSYFQPLLLWTGAMLICRALDPLVLPSEASQAVKQRLLNFVRSLSTVISFAYCLSSFIQQAQKFFLEANDSSDSRNVGFDFAGKAVYTAVWVAAVSLFMELLGFSTQRWLTAGGLGTVLLTLAGREIFTNFLSSIMIHATRPFIMNEWIQTKIEGYEVSGTVEHVGWWSPTIVRGDDREAVHIPNHKFTVNVVRNLTQKSHWRIKSYIAISHLDVNKINNIVADMRKVLAKNPQVEQQKLHRR…
>Arachis_hypogaea_arahy.Tifrunner.gnm1.ann1.WNK5HE.1
MMLCSFHHHHLGLQFHSTMAYSGSHRLHSNIESCGFCHKPMCADRLCFVNINHSPECLRRDSSALILSRVHVPLRPLRRVSVCQSTLIPAGGCEAPLRNLATISLSRPQCTISGKPIVQFVHQFIPALGIIGFAVWGLEPLLCLSRTLFLQKTDKSWKKSSLRYLMKSYLQPLLLWTGVMLICRDLDPLVLPSETSQAVKQRLLSFVRSLSTVLTFAYCSSSLIKQAQKSCMEMNDSSDERNMRIDFTGKAVYTAIWVAAVSLFMELLGFSTQKWLTAGGLGTVLLSLAGREIFMNFLSSIMIHTTRPFVVNERIKTKIKDDEVSGRVEHVGWWSPTIVRGADCEAVHIPNQKLSVNIVRNLSKKSHWRIKTHLAISHLDVNKINNILADMRKVLAKNP…
>Arachis_hypogaea_arahy.Tifrunner.gnm1.ann1.VW08M3.1
MQSIRKSFKSYASYNKRSRRFAASGGPDSSHEHLPILQDQESHHHHRHQHHHSDPPPLSSMAGDYVVKINDGGDPAGGNKIWRGSSYEFWPEDGSSGDNADAKEVSFDFRQSGAPPVPEEDPPSQLIGSFLRKQIASGEISLDMDMEMEELQRNYDAGASTAAAAGGKLSPVEESPTTSMNNRVSKELKVSFEEPAPPNLMADMPNSSDAIRRRHSRDLPSIGDFHRPPHPPHQSRELPSRSGHSGDGEVVRCTSNGSIERTLSMQSRKSTLLKTKTRSRLLDPPEEPERKSGRIAKSGQLFSGLLGKKSGGDDDDEDDPFLEEDLPDKYKKSHFSIWVLLEWLGLILIIAALITTLSVPFLREKNLWQLKLWKWEVMILVLICGRLVSGWLIRVAVFC…
>Arachis_hypogaea_arahy.Tifrunner.gnm1.ann1.044LWD.1
MRIGSMDANNNNSSKQQGPPKGGEISMWEKQTTAVVVAIPSESQDSKGVTESLTPKHSSRVDSPLTMHNNDNNDAASVYGTTKSPPLNCASPEIRFMPSPNKPPRIPNSNANLVRRKSLSRSVYSKPKSRFGEQPYPIDGSVLDDSNVSGISTLQEQLAGNSPYRTSFKASSPNNKPGTVNRTVSITSVTPKTPLMASPGPAGEDEDEIIYKKVELSKEKRKRVTTMVLIECFVFVCLAGTLIASLTVEKLRATMIWGLGIWRWCVLVLVTFCGMLVTRWFMHLVVFLIEMNFLLRKKVLYFVHGLKKSVQVFIWLGLVLLTWVLLINRGVTRSKLASKILDGVTWTLLSLLLGAFLWLIKTLLLKILASNFHVKSFFDRIQESIFHQYILQTLSGPPL…
>Arachis_hypogaea_arahy.Tifrunner.gnm1.ann1.HL3201.1
MTIVVSFDPVFLTDSAALQVEGASSRFSHLKRLQSSIKGSLNVELCHNSVDMNLARSARLPSDSLSNVYYKRELQSPRIFTKNQFSSIPSECHASSSPVITKHNALVYPGMLPSFRIRGALPFASMSPMLNCRTYSSVLGGKGSRDHNGTEVAAGAGDVNAGDDSVVAGDLAEKMKDTWKSVVETATHAGEKVKEASDELTPYAQQLLDSHPYLNKVVIPVGSTLTATLVAWFLMPWILRKFHKYAMKGPISLIPGSTSWEQVAYEKSFWGAMEDPVRYLVTFITLSQIGAMVAPTTITSQYLVPAWRGAAIISFVWFLHRWKTNVFHRTLSNQGLLGLDKEKLLTLDRISSVGLFVIGIMALAEACGVAVQSIVTVGGIGGVATAFAARDILGNVFSG…
>Arachis_hypogaea_arahy.Tifrunner.gnm1.ann1.M8BQP4.1
MENGEEKGVAAHRTVGTKNEVVLRIPESENIISYSPQQKGSPSKAFVDSSNVELAAELQSLKNGSTVQSPTATTSTRSVGRSEFSKPKSRLVEPPHPIAASFLEDKTQIKSFKSPARTSTSKKTTPNATPPRDVPITPRTPLIGTPMEEEEEEEEEFYKTTNVEVSKKRSGKRWKFLCMIEWLGFVSVVGFLIVSLAIKRLRNSEIWGLELWKWCVLALVILCGRLVTGWFINVMVFLIERNFLFKKKVLYFVYGVKKSVQAFLWLGIVLMAWGLIFNHGVKRSRRVNRVLDYITRSLASCLIGAALWLAKMLLIKLLASHFQSARFFNRIQESIFHQYILRTLSGPPLMEIAENVGKNSSSGRLSFKTLVRENGNEEKKEEVIDVDKLKKMKQEKVSA…
>Arachis_hypogaea_arahy.Tifrunner.gnm1.ann1.M75YZP.1
MVGGEDAALLQEELGKGGRDGDAARRVEGRAATSRSINQIHSNPVILKFMPSVAIIVFVTCQIRKLLFQRSDNSWKKSKTHYIVASYLRPLLLWTGAILFCRALQLVILPTETSQVIKERLLHFVRSLSTVLTFAYCLSSVIQQTQKFLSESTDPSETRNMGFQFAGKAIYSARWVTAGGLGIVLLTLAGCEGGTVIFTNFLSSAMIHGTRPFVINEWIQTKIEGYEVSGTVKYFGWWSPTIVRGEDGEAVHIPNHKFTVNVKTHWRIKTHLAISHLDVKKINKIVADMRQVLAKNPQVEQQRLHRRVFLDNINPENQALLMPRIFIFNDIIHLFFHDFHILVSCFVKTSHFEEYLYVKNLPHDVYKLLVVPSPICGVLSASCALALNSYAVSLDNSEI…
>Arachis_hypogaea_arahy.Tifrunner.gnm1.ann1.YTZS8L.1
MKKLLSLALRLVEAEQEEEATPKSEAFLAIHFDTRMALPGSLQLTHGLGLCRKPGRHKHPSVVGRSKLHLLNTGPSYLLSFMKLDSWGIRQFHHINRPTYTLSYKSRPFTCHSLLVPSQPSELPVVKVAATLLARSINQIHSNPVILKLMPSVAIIIFATWGVGPLACQIRKLLFQRSDNSWKKSKTHYIVTSYLRPLLLWTGAILFCRALEPVVLPTETSQVIKERLLHFVRSLSTVLAFAYCLSSVIQQMQKFLSESTDPSETRNMGFQFAGKAVYSAVWIAAFSLFMELLGFSTQRWVTAGGLGTVLLTLAGREIFTNFLSSAMIHATRPFVINEWIQTKIEGYEVSGTVEHVGWWSPTIVRGEDGEAVHIPNHKFTVNVVRNLTQKTHWRIKTHL…
>Arachis_hypogaea_arahy.Tifrunner.gnm1.ann1.RS2Z5K.1
MLCEAKARNDNVCADIVFNSNSNVCVCSFVLSFNLKEDLVLRNIPSSFPFVSSLKAWNIANSESYFVCITQVYFHSTMAYSGSHRLHSNIESCGFCHKPMCADRLCFVNINHSPECLRRDSSALILSRVHVPLRPLRCVSVCQSTLIPAGGCEAPLRNLATISLSRPQCTISGKPIVQFVHQFIPALGIIGFAVWGLEPLLRLSRTLFLQKTDKSWKKSSLRYLMKSYLQPLLLWTGVMLICRDLDPLVLPSETSQAVKQRLLSFVRSLSTVLTFAYCSSSLIKQAQKSCMEMNDSSDERNMRIDFTGKALYTAIWVAAVSLFMELLGFSTQKWLTAGGLGTVLLSLAGREIFMNFLSSIMIHTTRPFVVNERIKTKIKDDEVSGRVEHVGWWSPTIVR…
>Arachis_hypogaea_arahy.Tifrunner.gnm1.ann1.XDP92B.1
MMAYTGSMQLPREIRLHSNSGICSFHNNPIGIGRLHLVTINISPRSWLGSDLVSNTIAFLLKQNSSARHLFNKVHAPIRHVPSRCKVFICRSVLIPGGGSGTPLMKSAAVFLTRSQETLSGNPVLLRLIPALGIIAFAVCGLEPLIRLGRVLILQRPDSTWKKSSSRYIMTSYFQPLLLWTGAMLICRALDPLVLPSEASQAVKQRMLNFVRSLSTVISFAYCLSSFIQQAQKFFMEANDSSDSRNVGFDFAGKAVYTAVWVAAVSLFMELLGFSTQRWLTAGGLGTVLLTLAGREIFTNFLSRWWSPTIVRGDDREAVHIPNHKFTVNVVRNLTQKSHWRIKSYIAISHLDVNKINNIVADMRKVLAKNPQVEQQKLHRRVFLENVNPENQALMILIS…
>Arachis_hypogaea_arahy.Tifrunner.gnm1.ann1.ALL5TI.1
MQSIRKSFKSYASYNKRSRRFAASGGPDSSHEHLPILQDQESHHHHRHQHHHSDPPPLSSMAGDYVVKINDGGDPAGGNKIWRGSSYDFWPEDASSGDNADAKEESFDFRQSGAPPVPEEDPPSQLIGSFLRKQIASGEISLDMDMEMEELQRNYDAGASTAAAAGGKLSPVEESPTTSMNNRVSKELKVSFEEPAPPNLMADMPNSSDAIRRRHSRDLPSTGDFHRPPHPPHHSRELPSRSGQSGDGEVVRCTSNGSIERTLSMQSRKSTLLKAKTRSRLLDPPEEPERKSGRIAKSGQLFSGLLGKKSGGDDDDEDDPFLEEDLPDKYKKSQFSIWVLLQWVGLILIIAALITTLSVPFLREKNLWQLKLWKWEVMILVLICGRLVSGWLIRIAVFC…
>Arachis_hypogaea_arahy.Tifrunner.gnm1.ann1.411K7N.1
MDEKAKSSDHVAVTIDQHNNHPKTPSSSSVDNKPPKQQPLRVKTLNRLSFSKPKSRILEYNNYYPHHHLGRKLSSISQENNNDNNNEDVDEDEEEEEEWWDEEEEIEEEGEGERNKLQERRRRKKVRWRVVVEWVVFLSIATCLVCSLAITRIKKMHMVGLEIWKWCLMVMVTFSGRLVSGWVVGVTVFVIERNFMLREKVLYFIYGLRKSIRNCMWLGLVLLSYWSVVFDDVQKKNHMFLNKVFQGLVAVLVGAIIWLVKIVLVKMLASSFHVATYFDRMKESVFHHYILDTLSGPPMEDAEEILQQHRLLTGGGSKSMPARSRLNKLKEKQERFGGSRRIDMEKLRELSMESTASAWSVKRLVNYVRSSGLSTISRTVDDFTTAESEINSEWEARNC…
>Arachis_hypogaea_arahy.Tifrunner.gnm1.ann1.745V0L.1
MRIGSMDANNNNSSKQQGPPKGGEISMWEKQTTEVVVAIPSESQDSKGVTESLTPKHSSRVDSPLTMHNNDNNDAASVYGTSKSPPLNCASPEIRFMPSPNKPPRIPNSNANLVRRKSLSRSVYSKPKSRFGEQPYPIDGSVLDDSNVNGISTLQEQLAGNSPYRTSFKASSPNNKPGTVNRTVSITSVTPKTPLMASPGPAGEDEDEIIYKKVELSKEKRKRVTTMVLIECVVFVCLAGTLIASLTVEKLRATMIWGLGIWRWCVLVLVTFCGMLVTRWFMHIVVFLIEMNFLLRKKVLYFVHGLKKSVQVFIWLGLVLLTWVLLINRGVARSKLASKILDGVTWTLLSLLIGAFLWLIKTLLLKILASNFHVKSFFDRIQESIFHQYILQTLSGPPL…
>Artemisia_annua_PWA14533.1
MKRLMHIVRKGTLSTLDEQLEGSRGNEEDESAVQITDEMQAKVAAKKIFINVAKQGSKRIYLADLMHFLREDEALKAIRL
FDGESETQGISKRALKNWVVNVFRERKALALSLDDTKTAVKKLHQMLNVAMVVEEMNILTTVFLRFDKQKITYPNSVLAT
KPIANYYRSPDMRDDIDFSIHVSTPVEKVSLMKQRITSYVENKSEHWHPAPSIFVRDVEDMNRVKISVWLFHRMNFQDML
ERWKRRGLLVEEMIKIFKDLDIEYRMLPVDMNVRKMPTLASNRLPSNWKACTN
>Artemisia_annua_PWA35084.1
MTGFRLLISHSSRRMYRNCNETVTRVVRPCFSFSSVGRDYSTKANRSSTRPNNVDVIGSKLSNLNLRSSSPLIGATYLLN
RRLYSASSGKDDVAARGTSEKAKEAFIEVSPHVEKLLDANPYLRDVIVPVGGTVLGTIAAWAILPSIFRRFHRLSSEGPG
NFLPVGSLWGAVPYEKSFWGALEVPVKALITFMAFSQIGVMVAPTTIAAQFIGPAWRAGVILSLVWFLHRWKTNVISRAL
VMKSVEGIDGNKLLALDKFSSVGLFVVGGMALAEASGVAVQSILTVGGIGGVATAFAARDILGNVLSGLSIQMSQPFSVG
DTIKAGSVEGQVIEMGFTTTSLLSAEKFPIVVPNSLFSSQAIVNKSRAGWRAIVSKIPVQLDDFEKIPQISEEIKNMMKS
NANVFLEKEQPYCYMSRVEKSFAELSLGCNLKQMSKDKLYAAEQDVLLQSVGIIKKHGATLASTWAT
>Artemisia_annua_PWA44739.1
MTGFRLLISHSSRRMYRNCNETVTSAVRPCFSISSVGRDYSTKANRSSSIRPRPNNVDVIGTKLSNLNLRSSSPLIGATY
LLNRRLYSVSSGKDDVAARGVSGSDVSDMSGGDGSDLIGKVKEVWESSVNVATQTSEKAKEAFIEVSPHVEKLLDANPYL
RDVIVPVGGTVMGTIAAWAILPSIFRRFHRLSSEGPGNFLPVGSLWGAVPYEKSFWGALEVPVKALITFMAFSQIGVMVA
PTTIAAQFIGPAWRAGVILSLVWFLHRWKTNVISRALVMKSVEGIDRNKLLALDKFSSVGLFVVGGMALAEASGVAVQSI
LTVGGIGGVATAFAARDILGNVLSGLSIQMSQPFSVGDTIKAGSVEGQVIEMGFTTTSLLSAEKFPIVVPNSLFSSQAIV
NKSRAGWRAIVSKIPVQLDDFEKIPQISEEIKNMMKSNANVFLEKEQPYCYMSRVEKSFAELSLGCNLKQMSKDKLYAAE
QDVLLQSVGIIKKHGATLASTWAT
>Artemisia_annua_PWA47309.1
MAATGSLLFSRELGINKSSVYISQPKGKRHKVHAHIFSAGLSSHTSLQEAWSVHLLTARESVKPIPNRCNILVCRSLFSP
NGGDQIPILKTAAAVLARSYEAFHGRSLVVQLIPAVGIIAFAAWGLGPLLRACRILFWQKNDNSWTKSKEHQVMTSYIQP
LLLWGGAVLICRVLEPVILPSAPSQAVKQRLLNFVRSLSTVLAFAYCLSSLIQQTQKFFVEKKDPSDARSMGYEFAGKAV
YSAVWVASISLFMELLGFSTQKWVTAGGLGTVLLTLAGREIFTNFLSSVMIHATRPFVLSEWIQTKIDGYEVSGTVEHVG
WWSPTIIRGDDREAIHIPNHKFTVNVVRNLTQKTHWRIKTHLAISHVDVNKINNIVADMRKVLAKNPQVEQQRLHRRVFL
ENVDRENQALLILVSCFVKTSHFEVYLGVKEAILLDLLRVISHHRARLATPIRTVQKIYRDADIDNVPISDIFTNNRAAA
NRPYLLIEPSYKVNGEDKNKSASRPTSNPEEKDSKPVTPVAATSDPVADPNPKLTPVTASDPVVDPNPKLDGEKPLTQRS
ALDDNIVLGVALEGSKRMLPIEDDEMGPISSPTSPESKEMASCLNGSGGSTTSNNKDQKDDKASLGSGSTQSEQREQEKR
LASIMMYLSRKNPTICISLWSWEFVALMGYEFAGKAVYSAVWVASISLFMELLGFSTQKWVTAGGLGTVLLTLAGREIFT
NFLSSVMIHATRPFVLSEWIQTKIDGYEVSGTVEHVGWWSPTIIRGDDREAIHIPNHKFTVNVVRNLTQKTHWRIKTHLA
ISHVDVNKINNIVADMRKVLAKNPQVEQQRLHRRVFLENVDRENQALLILVSCFVKTSHFEVYLGVKEAILLDLLRVISH
HRARLATPIRTVQKIYRDADIDNVPISDIFTNNRAAANRPYLLIEPSYKVNGEDKNKSASRPTSNPEEKDSKPVTPVAAT
SDPVADPNPKLTPVTASDPVVDPNPKLDGEKPLTQRSALDDNIVLGVALEGSKRMLPIEDDEMGPISSPTSPESKEMASC
LNGSGGSTTSNNKDQKDDKASLGSGSTQSEQREQEKRCVHLFAEFANPLVPNNLFFFTHGSTDGESEENETDP
>Artemisia_annua_PWA52376.1
MSDPTMLRTQFKESPKEIRISLDEVSEPRRSNATARSSGYRSGEHAVVCSPNSHFKRKSNLMRMKTKSRLMDQQDIHIKS
SHNTPKYETQGKGFGDTEEDEISMVEDLPDEYKQLRYNKWTIFQLTGLIFIISALIFTIVTPKLKRKEFYDLEWWKWEVM
IFAIICGRLVSGWGIRVLVFFTERSFLLRKRVLYFVYGLKSAVQNCIWLGLVLLAWQIIFDKKVERTIYGKKPVIEIQKE
REEKDWMMEEVEKLQSDGANIPYQLNENIVKGFRGIGGSRSSTPLTGKKEANSPPKKHVNGITIDHLHRFNQKNISAWNM
NRMIDVINTSIYIYLEDLMRFLSHGEALRTIRLFHEASATKGISKQDLEHWVVNVFRERRALALSLNDTKTAVDKLHQML
NIVVAIIIVIIWLLILKLATTHFFIFLSSQLILVAFVFGNTCKTLFEAIIFLFVMHPFDVGDRCEIDGVQMIVEEMNILT
TTFLRYDNQKIAYPNSVLSTMPIGNYQRSPDMGDAIDFCIHVSTPAGKIANMKERITSYIENKSDHWQPEPMIVVRDVED
MNRLKISIWLSHRSNFQDMGGRWTRRALLVEKMIEILKDLDIEYRMLPLDINVRNIPPLSSNRLPSNWTVCAN
>Artemisia_annua_PWA57559.1
MRSSPSDDGRKDLEKGTNGNVASTSSKETELAGYNSFSNFQNPNPNKVWRDSSYDFSNDGSKFDFGTSDSPSPQQSPGLP
RISESPNNYGILTPKEVRVSFHEEVVEPQPVRQRSNGNSSNTTNANAGTGDEVLICSGNASFKRKSTLLRTKTKSRLMDP
PDTEAGKSGRVSRSGMLGKGGSEIDDEDPFLDDDLPDEYKQLRYSKWTLLQFLSLVLIVGALVCTLTISYFKHKKLYDLE
LWKWVVMVLVLICGRLWSGWGIRVIVFLIERNFVLRKRVLYFVYGLRKAVQNCVWLTLVLIAWNIIFDSKVERMTHGKEV
LPYVTKVWVCLLVGTLVWLVKTLLVKVLASSFHVSTFFDRIQESLFNQYVIETLSGPPLLEIQQEQEEEDRVIEEVQKLQ
NAGATLPADLKANLFKKSGRFIGTPRTGTPMTGKSGKFSESTTPKKVDEGITIDHLHRLNQKNISAWNMKRLMNIVRTGV
LSTLDEQLEGSRGDDEDETAVQITNEKQAKVAAKKIFINVAKHGAKRIYIEDLMRFLREDEALKAIRLFDGECETKGISK
GALKNWVVNVFRERRALALSLNDTKTAVNKLHQMLNVVVGILIIVIWLLILKVASTHFFIFLSSQLLLVVFVFGNTCKTT
FEAIIFLFVMHPFDVGDRCEIDTVQMVVEEMNILTTVFLRYDNQKIIYPNSVLATKPIANYYRSPDMGDAIDFCIHVSTP
VEKVSLMKERITSYIENKSDHWYPAPLIVVRDVEDLNRLKISVWLSHRMNFQDMGERWQRRALLVEEMIKIFRDLDIEYR
MLPVDLNVRNMPSLVSNRLPSNWTACTN
>Artemisia_annua_PWA57560.1
MRSSPSDDGRKDLEKGTNGNVASTSSKETELAGYNSFSNFQNPNPNKVWRDSSYDFSNDGSKFDFGTSDSPSPQQSPGLP
RISESPNNYGILTPKEVRVSFHEEVVEPQPVRQRSNGNSSNTTNANAGTGDEVLICSGNASFKRKSTLLRTKTKSRLMDP
PDTEAGKSGRVSRSGMLGKGGSEIDDEDPFLDDDLPDEYKQLRYSKWTLLQFLSLVLIVGALVCTLTISYFKHKKLYDLE
LWKWVVMVLVLICGRLWSGWGIRVIVFLIERNFVLRKRVLYFVYGLRKAVQNCVWLTLVLIAWNIIFDSKVERMTHGKEV
LPYVTKVWVCLLVGTLVWLVKTLLVKVLASSFHVSTFFDRIQESLFNQYVIETLSGPPLLEIQQEQEEEDRVIEEVQKLQ
NAGATLPADLKANLFKKSGRFIGTPRTGTPMTGKSGKFSESTTPKKVDEGITIDHLHRLNQKNISAWNMKRLMNIVRTGV
LSTLDEQLEGSRGDDEDETAVQITNEKQAKVAAKKIFINVAKHGAKRIYIEDLMRFLREDEALKAIRLFDGECETKGISK
GALKNWVVNVFRERRALALSLNDTKTAVNKLHQMLNVVVGILIIVIWLLILKVASTHFFIFLSSQLLLVVFVFGNTCKTT
FEAIIFLFVMHPFDVGDRCEIDTVQMVVEEMNILTTVFLRYDNQKIIYPNSVLATKPIANYYRSPDMGDAIDFCIHVSTP
VEKVSLMKERITRYVSILCFSFGSFLFFILFLYNHLMALLIHMSNLVRHIKVSCIFRVKL
>Artemisia_annua_PWA57561.1
MRSSPSDDGRKDLEKGTNGNVASTSSKETELAGYNSFSNFQNPNPNKVWRDSSYDFSNDGSKFDFGTSDSPSPQQSPGLP
RISESPNNYGILTPKEVRVSFHEEVVEPQPVRQRSNGNSSNTTNANAGTGDEVLICSGNASFKRKSTLLRTKTKSRLMDP
PDTEAGKSGRVSRSGMLGKGGSEIDDEDPFLDDDLPDEYKQLRYSKWTLLQFLSLVLIVGALVCTLTISYFKHKKLYDLE
LWKWVVMVLVLICGRLWSGWGIRVIVFLIERNFVLRKRVLYFVYGLRKAVQNCVWLTLVLIAWNIIFDSKVERMTHGKEV
LPYVTKVWVCLLVGTLVWLVKTLLVKVLASSFHVSTFFDRIQESLFNQYVIETLSGPPLLEIQQEQEEEDRVIEEVQKLQ
NAGATLPADLKANLFKKSGRFIGTPRTGTPMTGKSGKFSESTTPKKVDEGITIDHLHRLNQKNISAWNMKRLMNIVRTGV
LSTLDEQLEGSRGDDEDETAVQITNEKQAKVAAKKIFINVAKHGAKRIYIEDLMRFLREDEALKAIRLFDGECETKGISK
GALKNWVVNVFRERRALALSLNDTKTAVNKLHQMLNVVVGILIIVIWLLILKVASTHFFIFLSSQLLLVVFVFGNTCKTT
FEAIIFLFVMHPFDVGDRCEIDTVQMVVEEMNILTTVFLRYDNQKIIYPNSVLATKPIANYYRSPDMGDAIDFCIHVSTP
VEKVSLMKERITSYIENKSDHWYPAPLIVVRDVEDLNRLKISVWLSHRMNFQDMGERWQRRALLVEEMIKIFRDLDIEYR
MLPVDLNAYESYIENKSDHWYPAPLIVVRDVEDLNRLKISVWLSHRMNFQDMGERWQRRALLVEEMIKIFRDLDIEYRML
PVDLNVRNMPSLVSNRLPSNWTACTN
>Artemisia_annua_PWA60346.1
MSMTGSLTSHKWGIYKNQRYKKQFENVMCTRQGLFRSDRIHVLPAGLSSLASRQDSLSINLSVRLHRPLTAASNRLNLLK
CNCSLNPSLAFGTSSVKNAALALSSALQGKPIILKLLPAVGIVVFAVWGIGPLMRRSRNLFLHKSDASWGKSSTNYVMTS
YLQPLLLWTGALLLCRALDPVVLPSEASQIVKKRLLTFVKSLSTVLALAYCLSSAIQQTQKFFTETSDATDTRNMGFQFA
GKAVYTAVWVAAVSLFMELLGFSTQKWLTAGGLGTVLLTLAGREIFTNFLSSVMIHATRPFVVNEWIKAKIEGYEVSGTV
EHVGWWSPTIIRGEDREAIHIPNHKFTMNVVRNMTQKTHWRIKTHLAISHLDVNKINVIVADMRKVLAKHPQVEQQRLHR
RVFLENVDPENQSLLILISCFVKTSHHEEYLCVKEGILLDLLRVISHHRARLATPIRTVQKIYNESDLDSYPFADSVFTR
GRAPTNRPLLLIEPSYKVNSEDKSKSQNSKMKSNSKAEGKSGGAPSDSKTKEKPTSDVKSVDKITADAKEDPVTDKKLNP
DTTTSDKNVEPSSSSDGKLSNKAVESDINQADSRKAVESEKSRATEQKPSRPAMEENIVLGVALDGSKRTLPIEEEIDTE
VKELSRSASGKGPPSSDKDKKDGNTHSNKSTDK
>Artemisia_annua_PWA65429.1
MHPFDVGDHCEIDGVQMIVEEMNIRTTTFLRYDKHKIAYPNSVLSTMPIGNYQCSPDMGDAIDFCIHVSTPAGTIANRKE
RITSYVENKSDHWQH
>Artemisia_annua_PWA65730.1
MEDLKEQVEQEGYLGSPNIVVVLYHERKRTYVIRREGLSDVVVWNPWDKKAKAMADMRVDEYRWMLKPFWKIARHLRGSY
SAGQGNQSYLYLASHQTSAKHAGAFWGGPDYGVLSWDSKLTGAQLLWVYGFKQTKLGCAPEVLGPCAFELVFDTVLDFPE
PLAGRGGDTESLRLFTATIRSVNSMLETEDGSFKKFCELRMAGAYVFGTTGKTIFESIVFLFIMHLYDVGDRCEVDGTQM
IVDEISILTTVFMKQDNQKIIYPNSLLATKSIGNYSRSPAMGDEINFSINIYTPWDKIEKMKNGIKEYVGQKSYYWFDDV
RIVVKGVEHMNRLNMVLWPKHVVNHHDMTQRWERRSELILEMIRVFREHDIEYNLPPLDANVKSIGGVISYMPTP
>Artemisia_annua_PWA67827.1
MSDPTMLHTEFQESPNNFGQVTLKEIRVSLDEVSEPRPSNATARSSGFGRSGEHIVVGSPNSHFKRKSTLMRMKTKSRLM
GQQEIHIKPSHNTPKYETQGKGFGDIEEDEFSVVEDLPDEYKQLRYSKWTLLQLTGLVFIISALIFTLVTPKLKIKKFYD
LEWWKWEVMIFAIICGRLVSGWGIRVLVFFTERSFLLRKRVLYFVYGLKSAVQNCIWLGLVLLAWQIIFDKKVERTIYGK
KVLPYVTRIWICLLVGTLVWLLKTLIIKVLASNFHVSKFFDRIQDSLFNQYVIERLSGRPVIEIQKEQEEKDWMMEEVEK
LQSDGANIPYQLNENIVKGFRGIGGSRPSTPLTGKKEANSPPKKHDSGITIDHLHKFNQKNVSAWNMNRMMNVINTSMLT
ISDEQFLDMTGYGYGDGDSDDDENSKQINSENQAKYASKKIFFNVAQQGSKYIYLEDLMRFLRDDEALRTIRLFHEASAT
KGISKRDLKHWVVNVFRERRALALSLNDTKTAVHKLHQMLNIVVAIIIVIIWLLILKLLTTHFFIFLSSQLILIAFVFGN
TCKTLFEAIIFLFIMHPFDVGDRCEIDGVQMIVEEMNILTTTFLRYDNQKIAYPNSVLSTMPIGNYQRSPDMGDAIDFCI
HVSTPAGKIANMKERITSYVENKSDHWQPEPMIVVRDVEEMNRLKISIWLTHRSNFQDMGGRWKRRALLVEKMIKILKDL
DIEYRMLPLDINVRNIPPLSSNRLPSNWTVCAN
>Artemisia_annua_PWA70204.1
MVSIEALPQDLLIKVPCGVDYDDLKRLFIVSKTFREAAMIAKRMHLDYITPTKIPCQEFEAPNAPKKSRAARSRLNNNRE
DMKPNNLLIGPPGQLKLADFGMARIYAEFMEKELDGDHEVVVEISSPEQTSNTNDANGNGKVDAAAEGIEKQESGSYSFK
KFLQIDPPPALPATMLQAAPVNIDPGLRSRKKVPSFTSSSTLEIPKADPVAALKVEDDTGKRSLASSPYPKPKSRLIEPA
IPNNWKMENDKVKSGSPSQETKTPIVSTPITPTTTQTEEDDDDDVYYTKLLQAKQTVKKSKKKKVLFFIEFSIFVCVSVV
LVLSLTVDKLVNSDIWSLKLWKWCVLVLAIFCGRLFSEWFTNAIVFLIEKEYMLKKKVLYFLYSLQKSVQVFIWLGLILL
TWGLLINHGVRRSRNTSKVLNYITRGIASTLVGSGAWVIKTLLVKLLASSFHVKLFFDRIQENIFHQYVLQTLSGPPLME
DTESLPSRQLNFRSEAGTQKKEKVIDVKKLQKMKKGKVSAWTMKGLIKVVRKSGFSTLTKTLDETEDNSEQYEQKEGNIT
CEWEAQNAGRAIFLNVAKHKKYIEEDDLLRFMTIDDVKKVLPLFEGAVETGKIKKKSFNNWVVNVYKERKYLALSLNDTK
TAIEELNKLVSGLTLLLGVFMFGTSAKTAFEAIIFVFIMHPFDVGDRCVVDGVQLVVEEVNILTTIFLRYDNEKIFYPNA
ILATKAISNFNRSPEMGDSIEFDLDVSTSIEKILALKDKIKAKQGMKVDVLGTDNEGRMSHLTYQPTSTCKCLPARDTLK
DVPSKHKWYIESKPQLWRPNHSVRVREIENVNKMKMSLYVTHTINFQNHEEKSDRKSNLVLELKNIFEQLDIQYHLLPQE
VLIRYVGSASPPATTATRLS
>Artemisia_annua_PWA71710.1
MDANGKTLKTGEISMTENKRSGEVAVSFSGDDRDMRTPRAVPESPHRKSVDSYIDNPVFMPSPNRPPKIPIPDTLTRRKT
LNRSVYSKPKSRFGEQPVIDHNMFDQMSEPVGQTSNSPNRTASNRASPRVGGNASPLGTPPKETIRNISITTKTPLIGSP
GNAGGVDEDEEIYKKVSIRKKLKYKRVKMKVLFEWVMLLLLMGCIAASLTINELKHYEIWSLELWKWFVLISVIICGMLV
TNWLMHFIVLCIELNFLLRKKVLYFVHGLKKSVQVCIWLIVVLVTWTALFNGNDVKRSKTAAKVLDYITWSIVSLLVGGI
LWLLKTLLLKILASSFHVSNFFDRIQESIFLQYVLFTLSGPPLMESLQMVGASTSKSQLSFQVKKKGKESKTKEVIDVSK
LHQIKREKVSAWTMKTLVDVISNSGLSTFSGAIEESAYENPNESADKEINNEMEAIAAAYHIFRNVAQPGFTYIEEMDLR
RFMINEEVEMVFPMIDVADKGQIDRKTLTEWVVKVYNGRKALAHALSDTKTAVKQLDKLVTAVLIIVVIVVWLLLTEIAT
TKILVLLSSQLVVAAFIFGNTCKTIFEAIVFVFIMHPFDVGDRCCIDGVQLIVEEMNILTTVFLRYDNEKIYYPNSVLST
KPISNFYRSPDMGDSVEFSIDFATSIEKIGQLKEKIKKYLEKNPQMWHPNHNFVVKDIENVNKIKMALYFNHTINFQDYG
EKNKRRSELVLELKKFFDDLKIKCNLLPQEVILNRETTTTGATK
>Artemisia_annua_PWA73767.1
MAATGSLLFSRELGINKSSVYISQPKGKRHKVHAHIFSAGLSSHTSLQEAWSVHLLTARESVKPIPNRCNILVCRSLFSP
NGGDQIPILKTAAAVLARSYEAFHGRSLVVQLIPAVGIIAFAAWGLGPLLRACRILFWQKNDNSWTKSKEHQVMTSYIQP
LLLWGGAVLICRVLEPVILPSAPSQAVKQRLLNFVRSLSTVLAFAYCLSSLIQQTQKFFVEKKDPSDARSMGYEFAGKAV
YSAVWVASISLFMELLGFSTQKWVTAGGLGTVLLTLAGREIFTNFLSSVMIHATRPFVLSEWIQTKIDGYEVSGTVEHVG
WWSPTIIRGDDREAIHIPNHKFTVNVVRNLTQKTHWRIKTHLAISHVDVNKINNIVADMRKVLAKNPQVEQQRLHRRVFL
ENVDRENQALLILVSCFVKTSHFEVYLGVKEAILLDLLRVISHHRARLATPIRTVQKIYRDADIDNVPISDIFTNNRAAA
NRPYLLIEPSYKVNGEDKNKSTSRPTSNPEEKDSKPVTPVAATSDPVADPNPKLTPVTASDPVVDPNPKLTPEVRTSNVG
PTGSSSASSSSSANTKLDGEKPLTQRSALDDNIVLGVALEGSKRMLPIEDDEMGPISSPTGPESKEMASCLNGSGGSTTS
NNKDQKDDKASLGSGSTQSEQREQEKR
>Artemisia_annua_PWA77878.1
MSMTGSLTSHKWGIYKNQRYNKQFENVMCTRQGLIRSDRIHILPASLSSLASRQDSLSINLSVRLHRPLTAASNRLNLLK
CNCSLNPSLAFGTSSVKNAALALSSALQGKPIILKLLPAVGIVVFAVWGIGPLMRRSRNLFLHKSDASWGKSSTNYVMTS
YLQPLLLWTGALLLCRALDPVVLPSEASQIVKKRLLTFVKSLSTVLALAYCLSSAIQQTQKFFTETSDATDTRNMGFQFA
GKAVYTAVWVAAVSLFMELLGFSTQKWLTAGGLGTVLLTLAGREIFTNFLSSVMIHATRPFVVNEWIKAKIEGYEVSGTV
EHVGWWSPTIIRGEDREAIHIPNHKFTMNVVRNMTQKTHWRIKTHLAISHLDVNKINVIVADMRKVLAKHPQVEQQRLHR
RVFLENVDPENQSLLILISCFVKTSHHEEYLCVKEGILLDLLRVISHHRARLATPIRTVQKIYNESDLDSYPFADSVFTR
GRAPTNRPLLLIEPSYKVNSEDKSKSQNSKIKSNSKAEGKSGGAPSDSKTKDKPTSDVKSVDKITADAKEDPVTDKKLNP
DTPISDKNVEPSSSSDGKPRNKAVESDINQADSRKAVESEKSSATEQKPSRPAMEENIVLGVALDGSKRTLPIEEEIDTE
VKELSRSASGKGPPSSDKDKKDGNTHSNKSTDK
>Artemisia_annua_PWA78739.1
MVVSNQNQTGDRRSDLEKATNSNAASATKETELAGYANFDYYPPIPDQQNHNHETKKMWRDSSYDFRTEGGKFDFVSSGT
PSPQQSPALSSPNNYGILTPKEVKVSFQDEVPEPVRRRSNAVGGSSSEVLICSGNASFTRKSTLLRTKTKSRLMDPPVTK
NKSGQLSKSGVLRKGGSEIDEEDPFLDDDLPDEYRELRYSKWTLFQLFSLILISAALVCTLNIPYFKHKKLFDLKLWKWA
IMVLVLISGRLVSGWGIRIIVVLIERNFLLRKRVLYFVYGLRKAVQNCVWLALVLIAWKIIFDHKVEELTHGKEVLPYVT
KVWVCLLVGTIVWLIKTLLLKVLASSFHVSTFFDRIQESLFNQYVIETLSGPPLIEIQQEQEEEDRVIEEVQRFQNAGAT
LPTDLKENLFKKNGRLIGTPRANTPMAGNGKSGKFSETTTPKKVDEGITIDHLHRLNQKNISAWNMKRLMNIVRKGTLST
LDEQLEGSRGDDEDESAVQITDEMQAKVAAKKIFINVAKQGSKRIYLADLMHFLREDEALKAIRLFDGESETQGISKRAL
KNWVVNVFRERKALALSLDDTKTAVKKLHQMLNVAVGIIIILIWLLILKVASTSFFVLLSSQLLLVVFVFGNTCKTTFEA
IIFLFVMHPFDVGDRCEVDKVQMVVEEMNILTTVFLRFDKQKIIYPNSVLATKPIANYYRSPDMRDDIDFSIHVSTPVEK
VSLMKQRITSYVENKSEHWHPAPSIFVRDVEDMNRVKISVWLFHRMNFQDMLERWKRRGLLVEEMIKIFKDLDIEYRMLP
VDMNVRKMPTLASNRLPSNWKACTN
>Artemisia_annua_PWA78740.1
MFHALCFCTNQIPDDSTKKATRFFFVHHQSHLLCLVLLVFYMALFTNSTKNPLTEVLVAKDDAPLEEVSQDQASDGPCLK
VKRKSGPKKDYSLFLEDDFNIDCVSQETSHLKNKRLLKIAQWVLLVLLLAALICTLSISVLKVLEIWDVPVWKWELLLLV
IICGKLISGWGVAVAVSLIESNFHLRIGVLYVVYGIRQSIQNVIWLCLVMIACHFVLTDKSLSDSNTEVPRILKKVMLCL
LVGTLIWLLKTIIVKILAACFHLISFFRRIRVSLYKQYVIKKLGGDLIEGKNREETCGKLSRHVLGKKKLVAMKVKQMIE
IVQAGDLPRLSTVEEDLPVRSDEEDEDEYSLRKRYQDVKVLASEIFRRVAQNSMFDLKSQPAYHFLSVRLYQHLSWQFMN
LKRCITMEDLKHRLGGDKLAKPQELFAGSMCKEEITEDSFSHWMVEAHRERRTLALSVNDTKTAVDDLHHIMNVIVTLTI
LVIWLIICGAPVTQFLIFVTTQLALGAYVFGTTGKTIFESIIFLFIMHPYDVGDRCEVDGTEMIVDEISILTTVFMKKNG
QKIIYPNSVLATKSIGNYSRSLEMGDEINFSINIYTPGDKIEKLKKEIEKYVKDKSHHWLDDVTIVVKGVEDMNRLNMVL
WPKHVVNHHNMTQRWIRRSELILEMIKIFRKLDIEYNLPPLDIHVKSIGGLISNTSPLK
>Artemisia_annua_PWA84347.1
MDFSSSFKRSFGSPRSSKHARKTSGNAVDDDSHRSILSDHDHATTSHSVDHREVILKIDNDDSRPIRRDMNAMEDPPSRL
IGEFLNKQKDSGGEMTLDMDLEMDELRHGREVVKCTSFQRRATIVRTKTHQSRLIDPPEVEVEVPLSGPAGKSGQYRSGM
LLARPSGIVARGELDEEDDSLFDEDNPDDFKRAKLDALTLVQYISLVLIMSALICTLLIDEWKRKVLRGLHIWEWEVLVL
VLICGRLVSGWGIRFIVFFIERNFLLRKRVLYFVYGIRKPVQNSTSLWLVKTLMVKVLASSFHVKKFFDRIQEALFNQYV
IETLSGAPLVEIQNNQIEEEKTMAEVHRLQNAGANVPPELKETVFPSKSERVIGSGRLQKPAPPVAIKVDEKEQGISIDH
LHRLNPKNVSAWNMKRLMRIVRLGTLGTLDEQLHDMNTQEDESVTQIRSEIEAKRAARKIFMNVAKPGSKHIYLHDLMRF
LREDQAVKTMSLLAGTPGDEKASKGALKAWVVNAFRERKALALTLNDTKTAVNKLHQMVNVLVGVIIVVICLLILNIATS
KFLVFISSQIVVVAFIFGNTCKTIFEAIIFLFVMHPFDVGDRCEIDGVQMIVEEMNILTTVFLKWDNEKIYFPNSTLSTR
AISNHYRSPDMWDSIDFFIHITTPPDKLAVMKQRMINFIENKKDHYYPNNIAVVPLKLEELNRIKLQIWWRHKINFQDMS
ERYIRKGAVIDEMIRIFKEHDVEYRFYPTDINIRSMPPPVTTSRIPPAWETPK
>Artemisia_annua_PWA87683.1
MSDPTILRNTQFQESPNNYGHLTPREVRVSFDEVSELRRSNATARSSGFGRLSGEHVIGSPNTRSKRKSTLMRMKTKSRL
MDQQEIRVKSSHNNTPKYQKQAKGFAGAIEEDESSMVEDMPDEYKQLRYSYWTILQLTGLVLIIGALIFTLVTPKLKRKN
FYDLAWWKWEVMIFVIICGRLVSGWGIRVLVFFTEQSFLLRKRVLYFVYGLKEAVQNCIWLGLVLLAWQIIFDKKVARTM
YGKRVLPYVTRIWICLLVGTLVWLLKTLIIKVLASNFHVSKFFDRIQESLFNQYVIERLSGQPVIEIQKQQEEENWMMEE
VEKLQSAGANIPDYQLNENMVKGFRGIGGSRPGTPMTDRKEAVTPKKHDKGITIEHLHKFNQKNISAWNMNRMMDVINTS
MLTISDEQFLDMKGYGYGDGDSDDDENSKQIKTESEAKHAAKKIFFNVAKQGSNSIILEDLMRFLRDDEALRTMRLFHNT
SATKGISKRDLKHWVVNVFRERRALALSLNDTKTAVDKLHQMFNIVVAITIAIIWLLILKLATTHFFVFLSSQLILVAFV
FGNTCKTLFEAIIFLFVMHPFDVGDRCEIDGVQMIVEEMNILTTTFLRYDNQKIAYPNSVLSTMPIGNYQRSPDMGDAID
FCIHVSTPAGKIANMKERITSYIENKSDHWGPEPMIVVRDVEDMNRLKISVWLTHRDNFQDMGGRWKRRALLVETMITIF
KDLEIEYRMLPLDINVRNIPPLNTNRLPSNWTVCAN
>Artemisia_annua_PWA89548.1
MSDPTMLRNTQFQESPNNYGHLTPREVRVSFDEVSELRRSNATARSSGFGRLSGEHVIGSPNTRLKRKKSTLMRMKTKSR
LMDQQEIRVKSSHNTPKYQKQAKGFTGAIEEDESSTVEDMPDEYKQLRYSYWTILQLTGLILIIGALIFTLVTPKLKRKN
FYDLAWWKWEVMIFVIICGRLVSGWGIRVLVFFTEQSFLLRKRVLYFVYGLKEAVQNCIWLGLVLLAWQIIFDKKVARTM
YGKRVLPYVTRIWICLLVGTLVWLLKTLIIKVLASNFHVSKFFDRIQESLFNQYVIERLSGQPVMEIQKEQEEENWMMEE
VEKLQSAGANIPAYQLNENMVKGFRGIGGSRPGTPLTDRKEANTPKKHDNGITIEHLHKFNQKNISAWNMNRMMDNSKQI
KTESEAKHAAKKIFFNVAKQGSNSIILEDLMRFLRDDEALRTMRLFHDTSATKGISKRDLKHWVVNVFRERRALALSLND
TKTAVDKLHQMFNIVVAITIAIIWLLILKLATTHFFVFLSSQLILVAFVFGNTCKTLFEAIIFLFVMHPFDVGDRCEIDG
VQMIVEEMNILTTTFLRYDNQKIAYPNSVLSTMPIGNYQRSPDMGDAIDFCIHVSTPAGKIANMKERITSYIENKSDHWQ
PEPMIVVRDVEDMNRLKISVWLTHRDNFQDMGGRWKRRALLVETMITIFKDLEIEYRMLPLDINVRNIPPLSSNRLPSNW
TVCAN
>Artemisia_annua_PWA94531.1
MDNNTPLRKSSESNPHEHNEVIVKIDSHNTDKDEIEFWKDDGGGNTNKSSIEFFNMNSESPVRGVIDNEHVNKNQRVSDS
RQSFENNDDLADDKESTDNDDEEDERRLLNQQRQRRVPSNLSYMTNHDGGGEVLKCTSFQRRASLVRTKTTQSRLMDPPE
VSFSGTPYPKTGGYTPGLPKGSAGMDHDDEDESLFDDDNPGDLKNNKIDALTIIQWISLLLIITSLICTVRFPTWKKRPF
RGLFMWQWELLILVLICGRLVSGWCVRIAVFFIERNFLLRKRLLYFVYGVRTPVQNCIWLLWVLVAWNSIFNETVAALHI
PLLEIINKFMVCMLVATSLWLIKTLIVKVLASSFHVNKFFDRIQDALFNQYVIETLSGPPLIEIHNNQFGEKSMSRVWKH
DRTTSEVGNYSFKRGSGGIGQVGTGDQPITIDHLHRLNHENVSAWNMKRLMRIIRHGSLTTLDEHLHGSYDDESGTEIRS
EIEAKRAARNIFMNVSRRRSKFIYMDDLMRFLREDEAIKTMSLLVASPEDERVGKRALKNWVVNVFRERKALALTLNDTK
TAVNKLHRMINVLVALLIFVICLVILNIATTKILVLVSSQIVVVAFIFGNTCKTVFEAIIFLFVIHPFDVGDRCEIDGVQ
MIVEEMNILNTIFLRGDNQKIYFPNSTLALRAIGNFYRSPDMTDTIDFLIHVSTPIDKIAVIKQRIINFVENNKDHWYPN
PGIMTMAMSDLNTQKLSVWVKHKMNHQDITERLTRRGKIIEEMNRIFKEQDIEYRTYPIDINIRSMPMAVGPTRTPSTWG
APN
>Artemisia_annua_PWA96451.1
MDFSSSFKRSFGSPRSSKHARKTSASAVDDDSHRSILSDHDHATTSHSVDHREVILKIDNDDSRPLSRDKNAMEDPPSRL
IGEFLNKQKDSGGEVVKCTSFQRRATIVRTKTHQSRLIDPPEVEVEVPLSGPAGKSGQYRSGMLLARPSGIVARGELDEE
DDSLFDEDNPDDFKRAKLDALTLVQYISLVLIMSALICTLLIDEWKRKVLRGLHIWEWEVLVLVLICGRLVSGWGIRFIV
FFIERNFLLRKRVLYFVYGIRKPVQNSTSLWLVKTLMVKVLASSFHVKKFFDRIQEALFNQYVIETLSGAPLVEIQNNQI
EEEKTMAEVHRLQNAGANVPPELKETVFPSKSERVIGSGRLQKPAPPVAIKVDEKEQGISIDHLHRLNPKNVSAWNMKRL
MRIVRLGTLGTLDEQLHDMNTQEDESVTQIRSEIEAKRAARKIFMNVAKPGSKHIYLHDLMRFLREDQAVKTMSLLAGTP
GDEKASKGALKAWVVNAFRERKALALTLNDTKTAVNKLHQMVNVLVGVIIVVICLLILNIATSKFLVFISSQIVVVAFIF
GNTCKTIFEAIIFLFVMHPFDVGDRCEIDGVQMIVEEMNILTTVFLKWDNEKIYFPNSTLSTRAISNHYRSPDMWDSIDF
FIHITTPPDKLAVMKQRMINFIENKKDHYYPNNIAIVPLKLEELNKIKLQIWWRHKINFQDMSERYIRKGAVIDEMIRIF
KEHDVEYRFYPTDINIRSMPPPVTTSRIPPAWETPK
>Artemisia_annua_PWA98733.1
MEKESLDGDHEVVVEISSPEQTSNTNDANGNGKVDAAAEGIEKQESGSYSFKKFLQIDPPPALPATMLQAAPVNIDPGLR
SRKKVPSFTSSSTLEIPKADPVAALKVEDDTGKRSLASSPYPKPKSRLIEPAIPNNWKMENDKVKSGSPSQETKTPIVST
PITPTTTQTEEDDDDDVYYTKLLQAKQTVKKSKKKKVLFFIEFSIFVCVSVVLVLSLTVDKLVNRYIWSLELWKWCVLVL
AIFCGRLFSEWFTTAIVFLIEKEYMLKKKVLYFLYSLQKSVQVFIWLGLILLTWGLLINHGVRRSRNTSKVLNYITRGIA
STLVGSGAWVIKTLLVKLLASSFHVKLFFDRIQENIFHQYILQTLSGPPLMEDTESLPSRQLNFRSEAGTQKKEKVIDVK
KLQKMKKGKVSAWTMKGLIKVVRKSGFSTLTKTLDETEDNAEQYEQKEGNITCEWEAQNAGRAIFLNVAKHRKYIEEDDL
LRFMTIDDVKKVLPLFEGAVETGKIKKKSFNNWVVNVYKERKYLALSLNDTKTAIEELNKLVSGLTVFVVLIVWLLLMGI
ATTEVLLFISSQLLLGVFMFGTSAKTAFEAIIFVFIMHPFDVGDRCVVDGVQLVVEEVNILTTIFLRYDNEKIFYPNAIL
ATKAISNFNRSPEMSDSIEFDLDVSTSIEKILALKDKIKAKQGMKVDVLGTDNEGRMSHLTYQPET
>Artemisia_annua_PWA98734.1
MNMGFKLKYIPKGIRKVVQLSIYMTMPILLIADTFVANQDYYRLRKKVVTNGAHVISCGSRYGKRAICCHRFTILSIKLQ
KVQKNERVARKQSYKTSSNDTVTRSANFPIKVLCGVDYDDLKRLFIVSKTLEKLDMKPNNLLVGPPGQLKLADFGLARIY
AEFMEKESLDGDHEVVVEISSPEQTSNTNDANGNGKVDAAAEGIEKQESGSYSFKKFLQIDPPPALPATMLQAAPVNIDP
GLRSRKKVPSFTSSSTLEIPKADPVAALKVEDDTGKRSLASSPYPKPKSRLIEPAIPNNWKMENDKVKSGSPSQETKTPI
VSTPITPTTTQTEEDDDDDVYYTKLLQAKQTVKKSKKKKVLFFIEFSIFVCVSVVLVLSLTVDKLVNRYIWSLELWKWCV
LVLAIFCGRLFSEWFTTAIVFLIEKEYMLKKKVLYFLYSLQKSVQVFIWLGLILLTWGLLINHGVRRSRNTSKVLNYITR
GIASTLVGSGAWVIKTLLVKLLASSFHVKLFFDRIQENIFHQYILQTLSGPPLMEDTESLPSRQLNFRSEAGTQKKEKVI
DVKKLQKMKKGKVSAWTMKGLIKVVRKSGFSTLTKTLDETEDNAEQYEQKEGNITCEWEAQNAGRAIFLNVAKHRKYIEE
DDLLRFMTIDDVKKVLPLFEGAVETGKIKKKSFNNWVIKIPTFINLGVQVNVYKERKYLALSLNDTKTAIEELNKLVSGL
TVFVVLIVWLLLMGIATTEVLLFISSQLLLGVFMFGTSAKTAFEAIIFVFIMHPFDVGDRCVVDGVQLVVEEVNILTTIF
LRYDNEKIFYPNAILATKAISNFNRSPEMSDSIEFDLDVSTSIEKILALKDKIKAYIESKPQLWRPNHSVRVREIENVNK
MKMSLYVTHTINFQNHEEKSDRKSNLVLELKNIFEQLDIQYHLLPQEVLIRYVGSASPPATTATRLS
>Asparagus_officinalis_evm.model.AsparagusV1_08.782
MAVGVSLQLPPQEFGVIRNYGGRSKQFKSSEMRSWCHSHLPSFSLSSSRALRQDIWILHVSDRIYRPRQRASSRYNLFTC
HCFVMPSFSDALPLLKNTALALSRSYNVLKEGTFLSGSYIVIKESPLVMRLAPAIGILAFAVWGLGPLIRHSRSLFFHRN
DANWNKSKTHYVFTSYLQPLLLWTGATLVCRALDPVVLPSATSQTVKRRLLNFVQSLSTVLAFAYCLTSLIQQTQKFFME
KSSSDDTRNMGFQFAGKAVYSAVWIAAVSLFMELLGFSTQKWVTAGGLGTVLLTLAGREIFTNFLSSIMIHATRPFVPNE
WIQAKIEGYEVSGIVEHVGWWSPTVIRGDDREAIHIPNHKFTVNVVRNLTQRTHWRIKTHLAISHLDVNKINNIVADMRK
VLAKNPQIEQQRLHRRVFLENINPENQALLILISCFVKTSHFEEYLCVKEAVLLDLLRVISHHRARLATPIRTVQKVYSD
SDMDNIPFSETIFTRGGRAVNRPLLLLEPPQRINGDNKAKVQTTPRPNEEQATKNTVASEPNPTTLTDATIQNDSEKQQQ
NKTKSVEKPQGSSSNSTSKPQVEYNEKPPVAETITKPLEVVVHPTVKTERPASSSSVPKTAFQENIVLNVALEGSKRTLP
IEEGMGPDPSPLEANEMAASCSKNGPLPSDGKDNKAQMPPTEKGDQER*
>Asparagus_officinalis_evm.model.AsparagusV1_04.2358
MDPLSPAAPHQDDERKSGVLPKKSGILKSGVLKSGVLGKTDEDDEDPFLDDDLPEDYKNDKFGTWAILQWASLILILAAL
VCSLTIPLLARRTVWKLHLWKWEVMVLALICGRLLSGWIIRIVVFFIERNFLLRKRVLYFVYGVRNAVQNCLWLGLVLLT
WHYMFDKKVERETNSTFLRNITKVIICLLLTTLIWLVKTLLVKILASSFHVSTYFDRIQEALFNQYLIGTLSGPPLVEIQ
QCEEEEGHIFAEVQKFQNAGAKIPNELRAATMKTRSGRIIGGSGSSLGGTRKSMRLSGGLTKKESSKQQDAITIDQLHKL
NQKNVSAWNMKRLMKIVRNGSLTTLDEQLMNEYGEDESAIEIKSELEAKIAARKIFKNVAKPGSKYIYLVDLMRFMREDE
ARKTMSLFEGADERVSRRCLKNWVVNAFRERRALALTLNDTKTAVNKLHQMANVVVGIVVLAIWLLILNIASTHFFVFLG
SQMLVAVFMFGNTLKTTFEAIIFLFVMHPFDVGDRCEIGGVQMIVEEMNILTTVFLRFDNQKITYPNSVLATLPIGNFYR
SPDMGDAIDFCIHVSTPLEKVAVMKERIIGYMESKKEHWYPGPSVVLRDVDDMNRLRISIWMRHRINFQDMGNRWDKREL
VMKEMIKILRELDIEYRMLPLDVNVRDMPAVTSTRVPSNWTTCS*
>Asparagus_officinalis_evm.model.AsparagusV1_03.3077
MEKYSSNDSRNMGFQFAGKAVYSAVWVAAVSLFMELLGFSTQKWVTAGGLGTVLLTLAGREIFTNFLSSIMIHATRPFVP
RDWVQAKIEGCEVSGKVEHVGWWSPTIIRGGNGEAIHIPNHKFTANVVRNLSQKTHWRIKTHLAISHLDVNKINNIVADM
RKVLAKNPQIEQQRLHRRVFLENIDPENQALLILISCFVKTARFEEYLGVKEAVLLDLLRVISHHGARLATPIRTVQKMY
NDTNMDNIPFSETIFTPGGRTSNRPFLLIEPTQKINGDNKAKPRASPQSSEEQASKSTIATDGTMQNSSEKQKPKKNSAS
ASKSKGSEKPLIEETQVEVVVPHTVKNESEKPASSPSVTKPAFGENIVLNVALEGSKRTLPIEEEVSVDASEMAASHNRN
GSSPSNIKDRKEAVDQRDKER*
>Asparagus_officinalis_evm.model.AsparagusV1_06.446
MDPHRESTEKKQGDVVLLISGGEQPNSKGLKAESCEEPSTDKPQPPSPEISSPSPGKPPRARRSETLVRRKSIPTSAFSK
PKSRFVEQTVPVANPIRDASSSTHVSSPKDDDEEDEEDEEEGEKVYKREQASNGKVRRRKIRVWNLIEWSILVLSIACFV
ASLLVKKLEGYVICGLEIWRWCLIAVVFCGRLVTNWLIHILVFAIEWNFLLKKKILYFVYGLKKSVRIFLWLLLILLSWS
FVFHQVVGRSRKTEKVLFFVSRSLFSLQLGSLIWVIKTLLVKILASSFHMNRFFDRIQESIFHQYILQTISGPPSMELAK
KIGTATHPGQMSFISNRKGKGKGKEKQEVVDVSKLYKMKKEKVSAWTMKGLVNVISATGLSTISNTIDESFQEEEKREIT
SEWEAKLAAYRIFKNVARPGYKYINAEDLRRFLSREEEEYLLPFFEGAAETGKIKKSALRNWVVKAYLDRRSLALSLQDT
KTAVNQLHKLATAIVIIAVLVITLILTGIATTEVLVFISSQLLLVVFMFGNSCKMAFEAIIFVFVMHPFDVGDRCVVDEV
QMIVEEMNILTTVFLKFDNEKIYYPNSVLATKPISNFYRSPDMSDAVEFSVDISTSVESIGALKSMIKMYIDSKPNHWHP
NHCVVVEGIVDVNKMNMTLCVNHTMNFQNVPEKNSRRSDLVLELKRIAEELLIKYKLLPQEVHLSYTGSTPLPMAITQSL
V*
>Asparagus_officinalis_evm.model.AsparagusV1_10.234
MAEISEPPSRLISSFIDKQRASGAEMALDVDLEMHELKKSSNAESREVRVSFVPEFRSNSSDVSEEVSSVHQRDRSSGEV
LRCTSNSSFQRGXXXXPTISPPASPPANQDDERKSGLLRKKSGILKSGILKSGLLSKFDEDEEDPFLDEDLPEDYKNVKF
DAVVILEIVSLVVILGALICSLTIPKLERLTVWSLHLWKWEVMILSLICGRLLSGWIIRVAVFFIERNFLLRKKVLYFVY
GVRHAVQNCLWLGLVLLTWHYMFDKKVERETNSSFLRKVTKIIICFLLTTLVWLVKTLLVKVLASSFHVSTYFERIQESL
FNQYVIGTLSGPPLVEIQQCREEEDRMFAEVQKLQNAGARIPNDLRNATMRTRSGRFIGGSGHGLAAMRKSTQLGIGKSM
KLSGGISKRESGRQEDAITIDQLHKLNQKNVSAWNMKRLMKIVRNGTLTTLDEQLEHEHGGDESSIQIKSEFEAKVAARK
IFNNVARPGSKYIYFVDLMRFMREDEARKTMSLFEGADENNRVSRRCLKNWVVNAFKERRALSLTLNDTKTAVNKLHQMA
NVVVGLIVLAIWLLILDIASTHFFVLLGSQLLVAVFMFGNTLKMVFEDIIFLFVMHPFDVGDRCEIDGVQMFVEEMNILT
TIFLRWDNQKITYPNSVLATLPIGNYYRSPDMCDSINFCVHVSTPLEKIAIMKERIIGYIESKKEHWYPNPSVVLKDVDD
MNRLKVSIWMQHRINFQDMTLKWERRELIMREMIKVLKELDIEYRMLPVDINVREMPSVQSTRMPSNWRTCS*
>Asparagus_setaceus_OF14592-RA
MDSIRRSFKAHSSYKYSDHENLPILAADANAADDRRQVAVKINGSSEMPA
EAKSSSNIWREPSCDVWKEGGGAESDSHEFSFPNQTENNKNLMDEISEDP
PSRLISKFIHKQRASGGEIAFDVDLEMEELKKSPKSPIPEAKEQRVSFVS
EHSSDSTDDDDGRSSPMQRRGRPPVSPPKEGGNGEVLRCTSNSSFQKASG
LLRIKTRSRLMDPPSPAAPHQDDERKSGVLPKKSGVLKSGILKSGMLGKT
DEDDEDPFLDDDLPEDYKNDKFGTWAILQWASLILILAALVCSLTVPLFA
GQTVWKLHLWKWEVMVLALICGRLLSGWIIRIVVFFIERNFLLRKRVLYF
VYGVRKAVQNCLWLGLVLLTWHYMFDKKVERETNSTFLRNITKVIICLLL
TTLIWLVKTLLVKVLASSFHVSTYFDRIQEALFNQYVIGTLSGPPLVEIQ
QCKEEEGQIFAEVQKFQNAGAKIPNELRAATMKTRSGRVVGGSGSSLGGT
RKSMRLSGGLIKKESSKQQDAITIDQLHKLNQKNVSAWNMKRLMKIVRNG
TLTTLDEQLMNEYGEDESAIEIKSELEAKIAARQIFKNVAKPGSKYIYLV
DLMRFMREDEARKTMSLFEGADERVSRRCLKNWVVNAFRERRALSLTLND
TKTAVNKLHQMANVVVGIVVLAIWLLILNIASTHFFVFLGSQMLVAVFMF
GNTLKTTFEAIIFLFVMHPFDVGDRCEIGGVQMIVEEMNILTTVFLRFDN
QKITYPNSVLATLPIGNFYRSPDMGDAIDFCIHVSTPLEKVAVMKERIIG
YMESKKEHWYPGPSVVLRDVDDMNRLRISVWMRHRINFQDMGDRWDKREL
VMKEMIKILRELDIEYRMLPLDVNVRDMPAITSTRVPSNWTTCS
>Asparagus_setaceus_OF18315-RA
MAVGVSLQLPPQEFGVIRNYGGRSKQFKSSKMRSWRHSHLPSFSLSSSRA
LRQDVWILHVSDRIYRPRQRASCRYNLFTCHCFVMPSFSDALPLLKNTTL
ALSRSYNVLKESTFVSGSYIVLKESPLVMRLAPAIGILAFAVWGLGPLIR
YSRSLFFHRNDANWNKSKTHYVFTSYLQPLLLWTGATLVCRALDPVVLPS
ATSQTVKKRLLNFVQSLSTVLAFACCLTSLIQQTQKFFMEKSSSDDTRNM
GFQFAGKAVYSAVWIAAVSLFMELLGFSTQKWVTAGGLGTVLLTLAGREI
FTNFLSSIMIHATRPFVPNEWIQAKIEGYEVSGIVEHVGWWSPTVIRGDD
REAIHIPNHKFTVNVVRNLTQRTHWRIKTHLAISHLDVNKINNIVADMRK
VLAKNPQIEQQRLHRRVFMENINPENQALLILISCFVKTSHFEEYLCVKE
AVLLDLLRVISHHRARLATPIRTVQKVYSDSDMDNIPFSETIFTRGGRAV
NRPLLLLEPPQRINASEPNPTTVTYATIQNDSEKQQQNKTKSVEKPQGSS
SNSTSKHQVEDNEKPPVAETITKPVEVVVPPTVKTESERSASSPSVAKTA
FQENIVLNVALEGSKRTLPIEEGIGPDPSPLEPNEMAASRSKNGPLPSDG
KDKKAQMPPTEKGDQER
>Asparagus_setaceus_OF19113-RA
MLLVILCGRLIANWLVWSFVFLLEKNFPRKERILYFVYGLRRSVRSCVWL
ALVLLAWFVLFHRHRSRHQKAIHRISRALIAFQIATTIWLVKIILVKLLA
SSFHVNTFFDRMKESVFHHYVLDALSGDPIAEQEGEEGNDRHVAMSRLKR
LSRATRTAFDVGRLVRHVMRTGLTTVSRTMDRVGEQFREAEAEITSEREA
RHEAERVFRKVARPGNKYIEEEDLRRFLTEDEVRTILPMIDGAVETGKIK
KSAFRNWVVRAYRERKSLAHALNDTKTAVHQLHRLASAIVSVIIAIITLL
VVGVATTKVLVTITSQLLLLGFMFQSTGKTLFESIVFVFVVHPFDSGDRC
VIDGVQMIVEEMNILTTVFLRYDNEKIYYPNSVLLAKPISNFYRSPDMGD
SIEFAVDFSTSEKTIELMKKAVQTYIESKPKYWHPKHSVVLKEIENVNKI
KMALYVLHTMNHQNFGERNSRRSELAFELKRIFESLGIKYHLLPQEVHLT
QQVMAEGRIPAPRSNTF
>Asparagus_setaceus_OF19114-RA
MRPPDRQLAGVELRLPPREELSTKGKDPLLRVRAPAQRPKLRVAGPSSPR
LIATTIWLVKIILVKLLASSFHVNTFFDRMKEACSITTSSKRSPAIRSPS
RRRGERSPRGDEQAEEAEQGDEDGVRCGEAGEAGDAGLTTVSRTMDRVGE
QFREAEAEITSEREARHEAERVLGKSPDPVRAYRKSLPINDTKTAVHQLH
RLASAIVSVIIAIITLLVVGVATTKVLVTITSQLLLLGFMFQSTGKTLFE
SIVFVFVVHPFDSGDRCVIDGVQSSFDMTMRRSTTQLVLLAKPISNFYRS
PDMGDSIEFAVDFSTSEKTIELMKKAVQTYIESKPKYWHPKHSVVLKEIE
NVNKIKMALYVLHTMNHQNFGERNSRRSELAFELKRIFESLGIKYHLLPQ
EVHLTQQVMAEGRIPAPRSNTF
>Asparagus_setaceus_OF19116-RA
MQIHSHPSPHPDRVVLTMQQQLQHPVGSEPAKPRPTQTSNLPVSRPKSRF
VELDEANPKPEPEPEPEPEPDSDTESEPGTLDCPSHVADKLKPKTSWPIG
PRALTESTTLIVLIILLTASLTVPSLEGRYIWALKLWEWAVMLLVILCGR
LIANWLVWSFVFLLEKNFPRKERILYFVYGLRRSVRSCVWLALVLLAWRS
IGSRALIAFQIATTIWLVKIILVKLLASSFHVNTFFDRMKESVFHHYVLE
ALSGDPIAEQEGEAANDRHVAMSRLKRLSRATRTAFDVGRLVRQVMRTGL
TTVSRTMDRVGEQFREAEAEITSEREARHEAERVFGKVARPGNKYIEEED
LRRFLTEDEVRTILPMIDGAVETGKIKKSAFRNWVVRAYRERKSLAHALN
DTKTAVHQLHRLASAIVSVIIAIITLLVVGVATTKVLVTITSQLLLLGFM
FQSTGKTLFESIVFVFVVHPFDSGDRCVIDGVQMIVEEMNILTTVFLRYD
NEKIYYPNSVLLAKPISNFYRSPDMGDSIEFAVDFSTSEKTIELMKKAVQ
TYIESKPKYWHPKHSVVLKEIENVNKIKMALYVLHTMNHQNFGERNSRRS
ELAFELKRIFESLGIKYHLLPQEVHLTQQVMAEGRIPAPRSNTF
>Asparagus_setaceus_OF19117-RA
MPIHSHRSPKPKQVVLNMRQQLQRPVGSEPAKPRPTQTANLPVSRPKSRF
FELDGTRPKPAPEPEPYSDSDSEFEPEATDSSPGVPERLNPKASWPIGPR
ALTESIILITLMILLTASLSIPSLKAEYVWALKLWEWAVMLLVTLCGRLI
ANWLVWTFVFILRKSFPLKERILYFVYGLRRSVRSCVWLALVLLAWFLIF
QRPRSRHQKAIHRISRALIAFQIATTIWLVKIIFVKFLASSFHVNTFFDR
MKESVFHHYVLDALSGDPMGDEEEEGGADDHHVAMSRLKRLSRATSTAFD
VGRLVRHVIRTGLTTVSRTTDRVGVQFREAEAEITSEWEARHTAERVFRN
AARPGNKYIEAEDLRRFLIEEEVQTILPMIVDGAIDTGKIKKSTFRNWVV
RAYRERKSLAHALNDTKTAVHQLHRLASAIVSVIIAIITLLVVGVATTKV
LVTITSQLLLLGFMFQSTGKTLFESIVLSLLCIHLILMIVEEMNILTTVF
LRYDNEKIYYPNSVLLTKPISNFYRSPDMGDSIEFAVDFSTSEKTIELMK
KAVQTYIESKPKYWHPKHSVVLKEIENVNKIKMALYVLHTMNHQNFGERN
SRRSELAFELKRIFESLGIKYHLLPQEVHLTQQVMAEGGYLLLAPTRFDY
IMRQGS
>Asparagus_setaceus_OF19118-RA
MRPPHRQLAGVDLRLHPQEELSIEGKDPVLRVRAPPQRPKLRVAGPSSPR
LVPHLPAPSVSAPEGDPSDLARSHRVPDRHHDLARQDHLRQVFASSFHVN
TFFDRMKESVFHHYVLDALSGDPMGDEEEEGGADDHHVAMSRLKRLSRAT
STAFDVGGWEAEAEITSEWEARHTAERVFRNAARPGNKYIEAEDLRRFLI
EEEVQTILPMIVDGAIDTGKIKKSTFRNWVVRAYRERKSLAHALNDTKTA
VHQLHKLASAIVSVIIIIITLLVIGVATTKVLVTITSQMLLLGFMFQSTG
KTIFESIVFVFVVHPFDSGDCCVVDGVQMIVEEMNILTTVFLRYDNEKIY
YPNSVLLTKPISNFYRSPDMGDSIEFAIDFSTSEKTIELMKKAMQTYIES
KPKYWHPKHLVVLKEIENMNKIKMALCVLHTMNHQNFGEKVSRRTDLAFE
LKRIFESLGIKYHLLPQEVHLTQQVMAEGRIPASRSNTF
>Asparagus_setaceus_OF23971-RA
MAVGVSLQLPLNKFSVRRKYSGRTNQFESSEVRSWRHLRSPSISLSSSRA
LRQDLWSLIATDRIYRPLHYAPCRYNRFQCHCFGMPSFSDGIPLLKNTTL
ALSSPLLSRSYTALEESPLVMQLAPAIGIIAFAVWGLGPLMRFSRNLFLH
RSDSNWKKSKTHYVLTSYLQPLLLWTGTILVCRALGPVSLSSAASQAVKK
RLLNFVQSLSSVLAFAYCLTSLVQQLQQFFMEKYSSNDSRNMGFQFAGKA
VYSAVWVAAVSLFMELLGFSTQKWVTAGGLGTVLLTLAGREIFTNFLSSI
MIHATRPFVPREWVQAKIEGCEVSGKVEHVGWWSPTIIRGGNGEAIHIPN
HKFTTNVVRNLSQKTHWRIKTHLAISHLDVNKINNIVADMRKVLAKNPQI
EQQRLHRRVFLENIDPENQALLILISCFVKTARFEEYLGVKEAVLLDLLR
VISHHGARLATPIRTVQKMYNDTNMDNIPFSETIFTPGGRTSNRPFLLIE
PTQKINGDNKAKPRTSPQSNEEQASKNTIATDGTMQNSSEKQKPKKNSAS
ASKSKGSEKPLIVETQVEVVVPPTVKNEGEKPASSHSVTKPVFGENIVLN
VALEGSKRTLPIEEEVSVDASEMAASHNRNGSSPSNIKDMKESVDHRDKE
SISVQDRVRSDCSPVCEFYCCTR
>Asparagus_setaceus_OF20187-RA
MDSLRKSFKSQGSYKYPSSSSDIEERPILAGDIDDHGEVVVKIDGDSQSS
VDPINASSSANIWRGSSYDFCERGRDFSFPNQTLAPQPMAEISEDPPSRL
ISSFIDKQRASGAEMALDVDLEMDELKKSSVNTESREVRVSFVPEFRSNS
SDDSEEISSVHQRDGSSGEVLRCTSNSSFQRGSGLLRVKTRSRLMDPPTI
SPPAGGISPPANHDDEKKSGFLRKKSGILKSGILKSGLLSKFDEDEEDPF
LDEDLPEDYKNVKFDAVVILEIVSLVVILGALICSLTIPKLERLTVWRLH
LWKWEVMVLSLICGRLLSGWIIRVAVFFIERNFLLRKKVLYFVYGVRHAV
QNSLWLGLVLLTWHYMFDKKVERETNSSFLRKITKVIICFLLTTLVWLVK
TLLVKVLASSFHVSTYFERIQESLFNQYVIGTLSGPPLVEIQQCREEEDR
IFAEVQKLQNAGARIPNDLRNATMRTRSGRFIGGSSHGLAAMRKSTQLGI
GKSMKLSGGISKRESSRQEDAITIDQLHKLNQKNVSAWNMKRLMKIVRNG
TLTTLDEQLEHEHGGDESSIQIKSEFEAKVAARKIFNNVARPGSKYIYFV
DLMRFMREDEARKTMSLFEGADENNRVSGRCLKNWVVSAFKERRALSLTL
NDTKTAVNKLHQMANAVVGLIVLAIWLLILDIASSHFFVLLGSQLLVAVF
MFGNTLKMVFEDIIFLFVMHPFDVGDRCEIDGVQMFVEEMNILTTIFLRW
DNQKITYPNSVLATLPIGNYYRSPDMSDSINFCVHVSTPLEKIAIMKERI
IGYMESKKEHWYPNPSVVLKDVDDMNRLKVSIWMQHRINFQDMTLKWERR
ELIMREMIKVLKELDIEYRMLPVDINVRDMPSVQSTRMPSNWTTCS
>Asparagus_setaceus_OF20203-RA
MAMFGVRSLYGSVRAAIDPYCKTRSFQSYASCFRSQRLCSYGLPTASGSC
TSSKSKEACRPSWYLDKGNNRTHPLSSFVGIQQLQSDSSTKYSKRSLNSS
QSVRNILNSRCDPLCFSASSVFVHRAYSSQSGGKRDDHWNATSETSSNNS
TDAVGSEWVDTLNHARQSAVDAATSIGNKAKELSDEISPYIQQLYDSHPY
LEKVIVPVGGTVSATAAAWFILPRILRKFHKYAAQSPFASLSWSSKKEPV
SYEKSLWSALEDPARYLTAFMAFSQLGAMIAPTTSQYLPQAWRGAVVLSF
VWFLHRWKTNFFSNAMANQVNVGLDRDKLMALEKVSSVGLLILAVMALAE
ACGVAVQSILTVGGIGGVATAFAARDILGNVLSGLSVQFSKPFSVGDNIK
AGSVEGQVVEMGLTTTSLINPEKFPVIVPNSLFSSQVIINKSRAQWRASL
SKIPLHIDDLEKIPLVSEEIKSMLRSNPNVFLGKDAPYCYLSRIESSFAE
LTIGCNLKNMRKDELYAAEQDILIQAAKIIKQHGAELGSTEYNCTTR
>Asparagus_setaceus_OF09755-RA
MDPHKESTEKKQGDVVLLISGEEQSNSKELKIESCEEPSTYKPQPPSPEI
VLKSSPSPGKPPRAPRSETLVRRKSIPTSAFSKPKSRFVEQTVPVAHPIH
DALSSTYIGSPNPRASGTPKTPKDDDEEDEEEEEEEEVYKREQSSNGKVR
RRKIRVWNLIEWSILLVGQKLEGYVIWGLEIWRWCLMIAVVFCGRLVTNW
LIHILVFAIERNFLLKKKVLYFVYGLKKSVQIFLWLFLILLSWSFVFNQG
VRRSRKTEKVLFFVSRLLLSLQLGSLIWVIKTLLVKILASSFHMNRFFDR
IQESIYHQYILQTLPGPPLMELAEKIGTATHPGQLSFRSNRKGKGKGKEK
QEVIDVSKLYKMKQEKVSAWTMKGLVNVIIASGLSTISNTIDESFQEEEQ
REITSEWEAKLAAFRIFKNVARPGYKYINAEDLLRFLSREEVEYLLPLFE
GASETGKIKKSALRNWVVKAYLDRKSLAHSLNDTKTAVNQLHKLATAVVI
IAVLVMTLILTGIATTQVLVFISSQLLLVVFMFGNSCKMAFEAIIFVFVM
HPFDVGDRCVVDGVQMIVEEMNILTTVFLKFDNEKIYYPNSVLSTKPISN
FYRSPDMSDAVEFSVDISTSVESIGALKSMIKMYIDSKPNHWHPNHSIVV
KGIVDVNKMNMALYVNHTMNFQNVTEKNSRRSDLVLELKRIFEELSIKYN
LLPQEVHLSYTGSTPLPMAITQSLA
>Asparagus_setaceus_OF19115-RA
MRRSTTQRCCMKPISNFYRSPDMGDSIEFAVDFSTSEKTIELMKKAVQTY
IESKPKYWHPKHSVVLKEIENVNKIKMALYVLHTMNHQNFGERNSRRSEL
AFELKRIFESLGIKYHLLPQEVHLTQQVMAEGGYLLLAPTRFDYIMARII
EMK
>Atalantia_buxifolia_Ciclev10000412m
MEMSRPDHVVLCIDQQRPTNPSMQTELNKEPNNILPLEKKSLSFSAPDLQQIPDTRKNALRRLSFSKPKSRLQERNYPLI
AHNKTIPESYEIEPFPDDSNNISSTDDNDDGWDKELEDDAEDEDMGTESKEQRKKKRKFKWRLFVELVLFFIIMIGLICS
LTIKSIKIERKWGLEIWKWCLMVMVNFCGRLVSAWVMGFAVFLIERNFMLREKVLYFVYGLRNSIRNCIWLGLVLLAWTC
IFNEKLHKKNKILEKVFQALVAVLLGATIWLIKIVLVKVLASSFHVTTYFDRMKESVFHHYILETLSGPPIMEGSMANDE
EKQNPNHNLSGSMSLPSNWKEGKWKDARNVYKSKRFGSRKIDMEKLRKLSMERTASAWSMKRLVSYIKSSGLSTISKTVD
YFGNAESEITSEWEATNSAQRIFKNVAKLGAKFIEEEDLMRFLKRVEVHTIFPLFEGALETGRITKSSFRNWVVRAYFER
KSLAHSLNDTKTAVQQLHKLASAVVVVVIIVVSLLVMELATTKVVFFVLTQLVLVGFMFQNTCKMVFESIVFIFVMHPFD
IGDRCVIDGVQMVVEEMNILTTVFLRYDMEKIYYPNAVLLTKPISNFYRSPEMSDNVNFTIDMSTSMETIIALKKAIQVY
VESKPNYWNPKHSVIVKEIAELNKLKMCLSVQHTINHQNYGERSIRISELILELKKIFENLGIKYHLLPQEIHITQLNLD
NWTMPSHT
>Atalantia_buxifolia_Ciclev10000465m
MTCSSTMQLSQEFNIYNKFGCSNLYTTGKGRLVHINLSSLAMRRDAWGLNLLSHLCGPLNPISTKCNVFICRSVLAPGGI
DIPVLKSAAAAVLTRSYDTLRGNPVILRLIPAAALVAFAAWGLVPLVRLGRTIFLNRTDGSWKRSHTHYVLTSYLQPLLL
WTGVTLICRELDPLVLPSETSQGVKQRVLNFVRSLSTVLAFAYCLSSLIQQIQKFLTETNDADSTDARNMGFNFAGKAVY
TAVWVAAVSLFMELLGFSTQRWLTAGGLGTVLLTLAGREIFTNFLSSVMIHATQPFVINEWIQTKIQGYEVSGTVEHVGW
WSPTIIRGDDREAVHIPNHKFTVNVVRNLSQKTHWRIKTYLAISHLDVHKVNSIVADMRKVLAKNPQIEQQRLHRRVFLE
NINPENQSLNILVSCFVKTSRFEEYLCVKEAILLDLLRVISHHRARLATPIRTVQKIYSEPDLENIPFADTIFTHSRAAA
NRPFLLIEPSYKISSDDKIKASTRAARNEEKDTKVKPTSKSDSEAHSQAGLVSTPDYKEGKAIPTSTSTPGLKPQSGSLL
PDSSVHEEQQKRGSEDPRKRSGSQNSEDTDRGAMSEKSVTNAESGSEKTDIPSAIPPANQDIEGSVASQSVARTPLEENI
VLGVALEGSKRTLPIEEDMTSSSVPAESKELAASRNGSRKEKKDGQTPTVPGANQGD
>Atalantia_buxifolia_Ciclev10007516m
MDAEEKAAVKGGEISMSEKKNVNGSEVVIKISSDESPKDNVDARNSKGSSSEATTEPVTAGFAAKSVPASSPSPEIRFAS
SPNKPPKIPTTNEAATLARRRSLARSVYSKPKSRFGEPSYIDDNAFDEHVDLSRRDQVGVNSPYRTSFSRASPNSKSGLS
ARTNSITPKTPLMASPRGPGEDDEEIYKKVKLIKEQRNKVKPIVLIEWIFFACTVGCLVASLTWDELEKSVIWGLEVWKW
CLLVLVIFSGMLVTNWVMHFIVFLIEKNFLLRKKVLYFVHGLKKIVKVFIWLALVLITWVLLFDHGVKRSKLATKILDYI
SWTLVTIQIGAFLWLLKTLLLKILASNFHVTRFFDRIQESVFHQYVLQTLSGPALIEEAERVGRSPSFGQLSIKNKKKGK
ESEKTKIIDMGKVHKMKQEKVSMWTMKVLVDAVMNSGLSTISNALDESIEDGGEQADKEITSEMEARAAAFYIFRNVAQH
DSKYIEEEDLLRFMIKEEVDLVFPLIEGWDKGQIDRKALTDWVVKVYNDRKALAHALTDTKTAVKQLDKLVTAIVVVVTI
IVWLLLMGIATTKVIVFLSSQFVAAAFVFGTTCRTIFEAIIFVFVMHPFDVGDRCVVDGVPLLVEEMNILTTIFLKLSNE
KISYPNSVLATKPISNYNRSPDMSDTVEFSIAFATPIEKIGMLKERIKLYLENNSLHWYPNHSVVVKEIENVNKIKIALY
CNHTMNFQEFGEKNNRRSALITELKKFFEELEINYSLLPQQVHLHHIGTESATLTGK
>Atalantia_buxifolia_Ciclev10007517m
MDAEEKAAVKGGEISMSEKKNVNGSEVVIKISSDESPKDNVDARNSKGSSSEATTEPVTAGFAAKSVPASSPSPEIRFAS
SPNKPPKIPTTNEAATLARRRSLARSVYSKPKSRFGEPSYIDDNAFDEHVDLSRRDQVGVNSPYRTSFSRASPNSKSGLS
ARTNSITPKTPLMASPRGPGEDDEEIYKKVKLIKEQRNKVKPIVLIEWIFFACTVGCLVASLTWDELEKSVIWGLEVWKW
CLLVLVIFSGMLVTNWVMHFIVFLIEKNFLLRKKVLYFVHGLKKIVKVFIWLALVLITWVLLFDHGVKRSKLATKILDYI
SWTLVTIQIGAFLWLLKTLLLKILASNFHVTRFFDRIQESVFHQYVLQTLSGPALIEEAERVGRSPSFGQLSIKNKKKGK
ESEKTKIIDMGKVHKMKQEKVSMWTMKVLVDAVMNSGLSTISNALDESIEDGGEQADKEITSEMEARAAAFYIFRNVAQH
DSKYIEEEDLLRFMIKEEVDLVFPLIEGWDKGQIDRKALTDWVVKVYNDRKALAHALTDTKTAVKQLDKLVTAIVVVVTI
IVWLLLMGIATTKVIVFLSSQFVAAAFVFGTTCRTIFEAIIFVFVMHPFDVGDRCVVDGVPLLVEEMNILTTIFLKLSNE
KISYPNSVLATKPISNYNRSPDMSDTVEFSIAFATPIEKIGMLKERIKLYLENNSLHWYPNHSVVVKEIENVNKIKIALY
CNHTMNFQEFGEKNNRRSALITELKKFFEELEINYSLLPQQVHLHHIGTESATLTGK
>Atalantia_buxifolia_Ciclev10010725m
VLLMDANAKKKAVNSGEISISEKKISNGSEVVIKIASEESPSVSTEKVTNGFESNSVPPVSCPSPEPEGARFTRSHTKPP
KIPTTNDAVLIRRRSLARSVYSKPKSRFGEPSYNDPNMIVEDDDSALSEQLGGNSLSRTSCNTSKRSISSSRTNSIATKM
SSIASDDEEEIYNKVELIKEKRKRMTPMDLIQWVAFLCNVGCLIVSLTVNKWENFMIWGLEIWKWCVLVLVIFCGMLVTN
WFMHVIVFVIETNFLLRKKVLYFVHGLKKSVQVFIWLALVLVTWVLLFNHGVKRSEVATKVLHYITWTLVAFLIGAFLWL
LKTLSLKILASNFHVNRFFDRIQESVFHQYVLQTLSGPPLIEEDERVGRAPSFGQLSIRSNKKGKEAKETKIIDMGKVHK
MKQEKVSTWTMKLLVDAIMNSRLSTISNTLDESVNEGEHADMEITNEMEAKAAAYYIFRNVAQHGSKYIEEEDLLRFMIK
EEVDLVFPLIEGWENGRIDKKALTNWVLKVYKDRKALGHALDDTKTAVKQLNKLVTGILIVVTILVWLLLSEIATTKVIV
VLSTQLVAATFMIGHTCKTIFEAVIFVFVMHPFDVGDLCVVDGIPLLVEEMNILTTIFLKLDNEKISYPNSVLATKSISN
YNRSPDMGDTVEFSIAFVTPVERIAMLKEKIKQYLENTPQHWHPEHSVVVKEIENVNKIKFALYCNHTMNFQEFGEKNRR
RTELMIELKRIFEELNIEYNLLPQKVHLGNPGMQSTILTGK
>Atalantia_buxifolia_Ciclev10025137m
MGNDKGKDNAVIQINSDTEEAPETELETRLLDPNKAPAAALPKSLKSSALREDEDEEGEEQQEEEDEDEEEEDIIGKMKT
ILIVFELILFVSIIGLLISSLTVNKLKNHVIWDLELWKWCVLALVILCGRVASQWFINIIVFLIEKNFLLKHLVLYFVYG
LRTSISVFIWLTLVLLVWILLFDYGYGVKRSSRATSKILHHIITRTLACFLAGAALWLVKTFSVKLIGVSFQCKRFFDRI
HDSIFHQHVVQVLSTPKKKMDKKFRNINTAMQFIFTIRDVKKVKRMTEEKISTCSLKALIRFISGSKLSMSNELDDQDDI
KSVSEAKHLADKIIANIGSDPQSEFIEKDRLLEFLQNERHVKYMLKLFVGAARSGKINKSDFKKWVIKVYKDRETLKRSL
NDAKTAIEELNRILSAIVIVVIIIVWLLVMGLLTYKIIALVTSQLVLLAFMFGNTARTCFEAIIFVFVTHPFDVGDRCII
DGVQMVVDEMNILTTIFLRYDNERIYYPNSVLATKPIGNFFRSPPEMGDSVEFAIDVFTSIEIIAELKSRIKHYLERKHK
HWSKDHILVVKEIENVNKMEMALYVTHTINFQDYAKKVKRRSKLVLELKKIFEDLGIRYYLLPQEVRIRYTGPLPS
>Atalantia_buxifolia_Ciclev10024979m
MASAGSLQLSHDLGLCRNQVFKKQFKNVMGRGKSHLLSATLTSRASFWPQDFRSFNLSGSPYSQINPIPYRSNRIRCHFS
PLPGQACQLPGMKAASMAFTKSYNALQCSPQALKLVPGIAIIVFATWGLGPLMRQSRNLLLKKSDNSWKKSKTHHVMTSY
IQPLMLWTGAILICRALDPVVLPTEAGEVVKHRLLNFVRSLSTVLAFAYCLSSLIQQAQKFFMETTDSGDARNMGFQFAG
KAVYSAVWVASASLFMELLGFSTQKWLTAGGLGTVLLTLAGREIFTNFLSSAMIHATRPFVLNEWIQTKIEGYEVSGTVE
HVGWWSPTIVRGEDREAVHIPNHKFTVNVVRNLSQKSHWRIKTHLAISHLDVHKINSIVADMRKVLAKNPQVEQQRLHRR
VFLDNINPENQALLILVSCFVKTSHHEEYLCVKEAILLDLLRVISHHRARLATPIRTVQKIFSDADLENVPFADTIYNRG
GGASNRPLLLIEPPYRINGEDKTKSQTRPSRSSGEQDGKTTPRLTPDMKADSKVSVSSKSDSKADAKIPETPNSDTREDK
NGAAAHMSDPKVADKVTVKSTSKSFPKTKSKVAEISSSEPKVLGSTSDNPTKDRKVSDSKQPKVVGQGNATQNSKIDNPS
ISSSGGSDKAGGLQESKQESNKLPSTQPPVSRPALEENIVLGVALEGSKRTLPIEEGMPSSQPVVKELTTANRNGNVSST
AEKEKKDGQIPSTRSATSGVSESN
>Atalantia_buxifolia_Ciclev10025007m
MASAGSLQLSHDLGLCRNQVFKKQFKFWPQDFRSFNLSGSPYSQINPIPYRSNRIRCHFSPLPGQACQLPGMKAASMAFT
KSYNALQCSPQALKLVPGIAIIVFATWGLGPLMRQSRNLLLKKSDNSWKKSKTHHVMTSYIQPLMLWTGAILICRALDPV
VLPTEAGEVVKHRLLNFVRSLSTVLAFAYCLSSLIQQAQKFFMETTDSGDARNMGFQFAGKAVYSAVWVASASLFMELLG
FSTQKWLTAGGLGTVLLTLAGREIFTNFLSSAMIHATRPFVLNEWIQTKIEGYEVSGTVEHVGWWSPTIVRGEDREAVHI
PNHKFTVNVVRNLSQKSHWRIKTHLAISHLDVHKINSIVADMRKVLAKNPQVEQQRLHRRVFLDNINPENQALLILVSCF
VKTSHHEEYLCVKEAILLDLLRVISHHRARLATPIRTVQKIFSDADLENVPFADTIYNRGGGASNRPLLLIEPPYRINGE
DKTKSQTRPSRSSGEQDGKTTPRLTPDMKADSKVSVSSKSDSKADAKIPETPNSDTREDKNGAAAHMSDPKVADKVTVKS
TSKSFPKTKSKVAEISSSEPKVLGSTSDNPTKDRKVSDSKQPKVVGQGNATQNSKIDNPSISSSGGSDKAGGLQESKQES
NKLPSTQPPVSRPALEENIVLGVALEGSKRTLPIEEGMPSSQPVVKELTTANRNGNVSSTAEKEKKDGQIPSTRSATSGV
SESN
>Atalantia_buxifolia_Ciclev10025168m
MEDKKGNGNDNAVIQINPDTEETRVTEKAKNLNSAASRGDEYEKEEKEEEEEEEEKEDQDIIVGKIKEVSLMLELIMFVS
IMWLLIASLTLKRLQNHVIWDLELWKWCLLALVILSGPLLSRCFISVIVFLVEKKFMLKHLVLYFVYGLRTSVSVFIWLT
CVLLVWIFLFDDGYGVKGSKETSKIFQHVTRTLASFVAGAAVWFVKTLSVKLISVSFQSKRFFHRIHEAIFHQHVLQVLS
AAQENKIKKLRTANTAMQFISRISKRKKSKEKMTIEKISACISKRLFSSRNSDLKSSQSNEIDESNEIKSESEAKILADN
IIKNLEKLQSETTRFIEKKQLQWFLKDEQHVKKVLKLFGAVKSGKIDKADFKKWVTKVYNDRQTLKRSLNDAKTAIEELN
RILSAIVIVLIIIVWLLVMGLLTYKVFAVVTSQLLLLAFMFGNTARTCFEAIIFVFVTHPFDVGDRCLIDGVLMVVDEMN
ILTTIFLRYDKQRIYYPNSVLATKPISNFYRSPREMGDTVEFAIDVFTSVEIIDKLKYRIKDYLERKHKHWSGDHSVVVK
DIEDVNKMRMTLYVTHTMNFQDYMKKLKRRSKLVLELKKIFEELGIRYNLLPQEVRVSYAGR
>Atalantia_buxifolia_Ciclev10025321m
MEDKKGNGNDNAVIQINPDTEETRVTEKAKNLNSAASRGDEYEKEEKEEEEEEEEKEDQDIIVGKIKEVSLMLELIMFVS
IMWLLIASLTLKRLQNHVIWDLELWKWCLLALVILSGPLLSRCFISVIVFLVEKKFMLKHLVLYFVYGLRTSVSVFIWLT
CVLLVWIFLFDDGYGVKGSKETSKIFQHVTRTLASFVAGAAVWFVKTLSVKLISVSFQSKRFFHRIHEAIFHQHVLQVLS
AAQENKIKKLRTANTAMQFISRISKRKKSKEKMTIEKISACISKRLFSSRNSDLKSSQSNEIDESNEIKSESEAKILADN
IIKNLEKLQSETTRFIEKKQLQWFLKDEQHVKKVLKLFGAVKSGKIDKADFKKWVTKVYNDRQTLKRSLNDAKTAIEELN
RILSAIVIVLIIIVWLLVMGLLTYKVFAVVTSQLLLLAFMFGNTARTCFEAIIFVFVTHPFDVGDRCLIDGVLMVVDEMN
ILTTIFLRYDKQRIYYPNSVLATKPISNFYRSPREMGDTVEFAIDVFTSVEIIDKLKYRIKE
>Atalantia_buxifolia_Ciclev10033585m
MEDKNADPQILTADQVVLFMNHLSPEVQGSAAETTTNNINPMPSQTTPKTNKTVRGLSFSKPKARFAEPNHLLPPKTIIE
SDEHQPLNPHEDPSSSSDDDDEWFENIGGDGEDETQAKYRKRKERKINKRALIEWTLFLIIMTCLVCSLTLRSLQHKLQW
GLELWKWCLMILVLFCGRLVSGWVVGFLVFLIERNFMLREKVLYFVYGLRKSFQNCAWLGFALVSWMILFPNVHKHNPVL
KKNFRALVAVLIGATIWLLKIVLVKVLASSFHVTTFFDRMKESVFHHFILDALSGPPLDETEMEKPPLNGFHASKSLPAR
LRNRDVIGRTVSKKFGSRRIDMERLKKLSLHRRATAWSVKRLVKYVRSSGLSTISKTVDEFEAAESEINSEWEARTTAQR
IFKHVAKHGAKYIEEQDLLRFLKREEVHTIFPLFEGALETGRISKSSFRNWVVHAYVERKALAHSLNDTKTAVQQLHKLA
SAIVSVIIIVVSLLVIGLATTKVVFVVTSQLLLVGFMFQNTCKTTFESIIFVFVMHPFDVGDRCVIDGVQIYYPNSVLIT
KPISNFRRSPDMGDSVDFTIDVSTSVDAINALKKAIQAYIESKPKYWNPKHTVLFKEIENVDKMKMAVCVSHTMNHQNYG
EKSSRRSELVFELKKIFENLGIKYHLLQQEQLHKLATAIVSMIIIVVSLLVMGLAIAQVVFVVTSQLLFVGFMFQNTYKT
TFESIIFVFFIHPFDVGDRCVIDGVQINKLGLLI
>Atalantia_buxifolia_Ciclev10030800m
MEGGKGLVLVEKKRANSKDAVIQIPDPEEYHVTKEISGSQSSSKNLELGSLNIEVAEIDINDQDLSSCRNQLPVFAGSAS
PDNKPADTPSGQSLTRRKSVFRFAESHDEQDDAEILVEGNTELMKLTPRTPLMASPEQEDEYEEVYKQVKINKKHKKGNK
LKKLFLLIELIAFGCVMGLLIGSLIVSKLKNHFLWQLKLWKWCVLVLVIFCGRLVTKLLMIALICLIEKNFKLKLMVLYY
LDGLRRSVRAFIWFALVLLAWCLLFERGVERSKETKKIVNYITRGLVACLVGAVLWMVKTFSFKLLVASRLSKRFFDQIQ
EAIFDEYVISICSGSPLIEHSERVGSMSMKNGTENQEEKEEVIYHISGKRKKMKKISAWTMEKLINHINSTKLSIVSNEL
DDCENDEIDGDYNKKIESEWEAKAAAYQIFRNVAQPGSKYMDECDLLRFFIKEEVDEIMQRLGEAETGRVKRSDVTKWVV
NVYKQRKSLAHYLNNSKEAMQELNRLFRGIVIVLIIIVWLLIVGLLTTKALLVILSQVVLAVFLFGNTAKNVFEAIIFLF
VTHPFDVGDRCVIDGVQMVVEEMHILTTTFLRYDNEKIFYPNSVLANKPISNFYRSTVDMRDAVEFAIDVFTPLEKIGHL
KSQIKNYLESKPRHWSPNHSVVVKQIKDEKMIMGLYVTHIIIFENYEEKINRRSELVLELKRIFEQVAIRIYHVVPQEVQ
VSYVGSATSSAAPPPES
>Atalantia_buxifolia_Ciclev10018823m
MAVDSPDRREVLINVDGNKPNNSSSVSSNNSKIWRGSSYDFWEDRGKMDNNGFDFMQHGPSMEDPPSVLIGQFLHKQKAS
GEISLDMDLEMDELQHQASSKNNNCGSSSGININSNNKSTQGLPTVSESPTAVNRVSFESLKRRHSNSTNNNYKDSPQKD
SEGEVVKCTSNKSFDRNVSFNKKSALLMTKTKSRLMDLPPERMEPKSGRVVGRSGQLKSGFIGKNVDEEEEDPLLEEDLP
EEYKKEKISIWVLLEWFSLILIIGALVCSLTIDYFKKKKLWKLGLWKWELLILVLICGRLVSSWIVRIIVFCIERNFLLR
KRVLYFVYGVRKAVQNCLWLGLVLIAWHCLFDQRVERETNSDVLKYATKILICLWVGVMLWLVKTLLVKVLASSFHVSTY
FDRIQEALFNQYLIETLSGPPLIEIQKAEEEQERIVSEVQKLQNAGVTIPPGLKSSVLSSPQSAKVIGSGRLQRTPREGK
SPKLSRTFSNKDDDGITIDHLHKLNPKNVSAWNMKRLMNIIRHGSLTTLDEQIQDSTHEDESAPHIKTEYEAKAAARKIF
QNVAKPGSKFIYLEDLMRFLNEDEASKTMSLFEEASERKKISKSALKNWVVNVFRERRALAFTLNDTKTAVNKLHRFVNV
LIGIITVIIWLLILGIATTKFLLFISSQVVVVAFIFGNTCKTVFEAIIFLFVMHPFDVGDRCEIDGVQMVVEEMNILSTV
FLRYDNQKIIFPNSVLATKAIGNYYRSPDMGDAVEFCIHISTPAEKIAQMKQRILSFIENKKDHWCTNPMFIFKDVEELN
RVRFAIWLSHKMNHQDIGERWERRALLVEEMTKIFRELDIQYRLWPIDINVRAMPGPPMASDRLS
>Atalantia_buxifolia_Ciclev10028150m
MAGVRFSILKSLCSSSIYPSFKPRLLHTSNSYFKLARYAEQKHVKLSCAVVNNNYDNSRLHSALNSINNQLKVHGFAPIG
KTQCHKANAVSSYLPTSKNFCSRRLATFASISPFLGHRSYSSFFGSKTDKSTEIDVPAASSGSETDVSNHGIVGSDSFDK
IKDAWKSVVDGVSYTGQKAKDELSPQIEQLLDAHPYLRDVIVPVSCYLTGTVLAWVVMPRVLRRFHKYAIQGPVSLLSGG
LSIEQVPYEKSFWGALEDPVRYLITFMAFVQIGMMVAPTTIASQYLAQAWRGAVILSFVWFLHRWKTNVFTRALASQSIA
GLDREKMLALDRISSVGLFVIGLMALAEACGVAVQSILTVGGIGGVATAFASRDVLGNVLSGLSMQFSKPFSLGDTIKAG
SVEGQVVEMGLTTTTLLSAEKFPVIVPNSMFSSQVIVNKSRAPWRALVIRIPMQIDDLDKVPQISDDVKSMLRSNTKVFL
GKEAPYCFLSQIESSFAELNVGCNLKQMSKDELYSTQQDILLQSVRIIKEHGASLGRKYDS
>Atalantia_buxifolia_Ciclev10028406m
MAGVRFSILKSLCSSSIYPSFKPRLLHTSNSYFKLARYAEQKHVKLSCAVVNNNYDNSRLHSALNSINNQLKVHGFAPIG
KTQCHKANAVSSYLPTSKNFCSRRLATFASISPFLGHRSYSSFFGSKTDKSTEIDVPAASSGSETDVSNHGIVGSDSFDK
IKDAWKSVVDGVSYTGQKAKDELSPQIEQLLDAHPYLRDVIVPVSCYLTGTVLAWVVMPRVLRRFHKYAIQGPVSLLSGG
LSIEQVPYEKSFWGALEDPVRYLITFMAFVQIGMMVAPTTIASQYLAQAWRGAVILSFVWFLHRWKTNVFTRALASQSIA
GLDREKMLALDRISSVGLFVIGLMALAEACGVAVQSILTVGGIGGVATAFASRDVLGNVLSGLSMQFSKPFSLGDTIKVK
RAYTPLKMIFISFFQIGNKVCRSRDFMLKQRLSVFLTTIHRSCHTCPIREVLNRIR
>Atalantia_buxifolia_Ciclev10028414m
MAGVRFSILKSLCSSSIYPSFKPRLLHTSNSYFKLARYAEQKHVKLSCAVVNNNYDNSRLHSALNSINNQLKVHGFAPIG
KTQCHKANAVSSYLPTSKNFCSRRLATFASISPFLGHRSYSSFFGSKTDKSTEIDVPAASSGSETDVSNHGIVGSDSFDK
IKDAWKSVVDGVSYTGQKAKDELSPQIEQLLDAHPYLRDVIVPVSCYLTGTVLAWVVMPRVLRRFHKYAIQGPVSLLSGG
LSIEQVPYEKSFWGALEDPVRYLITFMAFVQIGMMVAPTTIASQYLAQAWRGAVILSFVWFLHRWKTNVFTRALASQSIA
GLDREKMLALDRISSVGLFVIGLMALAEACGVAVQSILTVGGIGGVATAFASRDVLGNVLSGLSMQFSKPFSLGDTIKVK
RAYTPLKMIFISFFQIGNKVCRSRDFMLKQRLSVFLTTIHRSCHTCPIREVLNRIR
>Atalantia_buxifolia_Ciclev10028410m
MAGVRFSILKSLCSSSIYPSFKPRLLHTSNSYFKLARYAEQKHVKLSCAVVNNNYDNSRLHSALNSINNQLKVHGFAPIG
KTQCHKANAVSSYLPTSKNFCSRRLATFASISPFLGHRSYSSFFGSKTDKSTEIDVPAASSGSETDVSNHGIVGSDSFDK
IKDAWKSVVDGVSYTGQKAKDELSPQIEQLLDAHPYLRDVIVPVSCYLTGTVLAWVVMPRVLRRFHKYAIQGPVSLLSGG
LSIEQVPYEKSFWGALEDPVRYLITFMAFVQIGMMVAPTTIASQYLAQAWRGAVILSFVWFLHRWKTNVFTRALASQSIA
GLDREKMLALDRISSVGLFVIGLMALAEACGVAVQSILTVGGIGGVATAFASRDVLGNVLSGLSMQFSKPFSLGDTIKVK
RAYTPLKMIFISFFQIGNKVCRSRDFMLKQRLSVFLTTIHRSCHTCPIREVLNRIR
>Atalantia_buxifolia_Ciclev10028408m
MAGVRFSILKSLCSSSIYPSFKPRLLHTSNSYFKLARYAEQKHVKLSCAVVNNNYDNSRLHSALNSINNQLKVHGFAPIG
KTQCHKANAVSSYLPTSKNFCSRRLATFASISPFLGHRSYSSFFGSKTDKSTEIDVPAASSGSETDVSNHGIVGSDSFDK
IKDAWKSVVDGVSYTGQKAKDELSPQIEQLLDAHPYLRDVIVPVSCYLTGTVLAWVVMPRVLRRFHKYAIQGPVSLLSGG
LSIEQVPYEKSFWGALEDPVRYLITFMAFVQIGMMVAPTTIASQYLAQAWRGAVILSFVWFLHRWKTNVFTRALASQSIA
GLDREKMLALDRISSVGLFVIGLMALAEACGVAVQSILTVGGIGGVATAFASRDVLGNVLSGLSMQFSKPFSLGDTIKVK
RAYTPLKMIFISFFQIGNKVCRSRDFMLKQRLSVFLTTIHRSCHTCPIREVLNRIR
>Atalantia_buxifolia_Ciclev10027767m
MLLSLNNSFKSHGSYKHIHEKSGRTSSSNASSRGESSILLDEERQKNITAVGAQDTIKMDGGYGGTDNDRHHRLLYNNTP
TIRESSCQFCSDDDEDDGEKISERNMRSGDYKRRTIKFTQREDENNKDYNDPPSKLIGQFLNKQKDIGEIVLDMDLEMDE
LQQFTQSNNCNNNNANTPSSPHSTDVSREIRVSFEPSPVVDAAAKESVRRRCKDSPEQVIQAEPSFGRSKRDEILRCTSN
NLSFQRRPHTLTATLTRSKTRSRLQDPPPEEIIERIPKSGQLRSGLLGKMGGDDDDETVFGEDLPEEFTRSKFSALIFIE
WASLILIVAALLCSLLIHEIKKKSLWDLKLWKWEVMVLVLICGRLVSGWGIRLIVFFIERNFVLRKRLLYFVYGVKKPVQ
NCLWLGLVLITWYNLFDSKVERETKSAILSYITKILVCLLIGTIVWLVKTLMIKVLASSFHVSTYFDRIQESLFYQYVIE
TLSGPALLEIQMHDDEEERKTATEVNKLQNAGAVSPPDLRYAFAKSGKVIGKSSRDNKGSGKLSRASSKKGTNDHDGITI
DHLHKLNPKNVSAWNMKRLVNMVRHGALITLDEQLPGQPPEADDSANQIRSEYEAKAAARKIFLNVARYGSKHIYLEDLM
RFMQEEEAVKTMSLFEGSKENGRISKSSLKNWVVNAFRERRALALTLNDTKTAVKKLHKLVNVVFAIIILVIWLLILKIA
TTEFLLFLSSQLVLVAFVFGNTCKTIFEALIFLFVIHPFDVGDRCEVDGVQMIVEEMNVLTTVFLRYDNLKIIYPNGVLS
TKPIHNFYQSPDMGDAIEFCVHITTPSEKIALMRQRIVGYIEGKKEHWCTAPMIILKDVEDFTRLRVAVWPCHKMNHQDM
GERWTRRALLVEEMVKIFRELDIQYRLFPLDINVRSVPAPIVSERMPSSWTNNTSTS
>Begonia_fuchsioides_Begfu255S27709
MEFTRKKSLKSSLSYKHSGGRGSSEDCTEALPILLDHQPEAGPPILSSDR
EVILKIDDGDSSSGASRYRRENLEFMQRSDNEMVEDPPSKLIGQFLRKQK
TSGQMALDMDLEMEELRDHGGNLLPVPETPSCNPSREIKVSFQTNSPEIS
KNDSFRRRFRESQEQEELRGQKSQEQRHHRRRSSNFNDNGADQVLRCSSN
ASFQREASFQRRSSLLRLKTKSRLMDPPNEPDRRSGRVPKSGQFRSGLLG
KPIDDEEDDPFFDEDLPDEYKRANLGVFTILQWVSLVLIMAALICTLSIS
DLRKVILWKLKLWKWELMILVLICGRLVSGWGIRMVVSFIEMNFLLRKRV
LYFVYGIRKPVQNCLWLGLVLIVWHLLFDKRVAAETKGKALRYVTKILVC
LLVGFLIWLVKTLMVKVLASSFHVSTYFDRIQESLFNQYVIETLSGPPLI
EIQRNDEDEEKLADEMRKLQNAGATIPVDLNNTAFSTLKSGRVIGSGGLP
KGPTPAGKNGKFSSSLTKKGDDQGITIDHLHKLSPKNVSAWNMKRLMNIV
RHGTISTFDEQILGATSRHEDDSATQIRSEREAKAAARKIFQNVARHGFK
YIYLEDLMRFMREDEAMKAMSLFDGASESRMISKSSLKNWVVNAFRERRA
LALTLNDTKTAVDKLHRIVNFIISIVLIVVWLIILEIATTKFFLLASSQL
VLVAFVFGNTCKTVFEAIIFLFVIHPYDVGDRCEIDGVQMIVEEMNILTT
IFLRYDNQKIIYPNSVLSTKSIHNFYRSPDMGDSVEFCVHVATPAEKIAA
VRQRILSYVEGKKEHWCPNPTIVFKELEELNRVRCAVWLTHRMNHQDMGE
RWARRAGLVEEMVKIFRELDIQYRIFPLDINVRSLPPGASFEMPTNRTAM
TG
>Begonia_fuchsioides_Begfu319S03395
MANSGSVLVSRELRIHNGLRYSQSYNNAMVKNRTHVVTLTSHGLRPNLST
LQKFRRVPSPASISSKYNIFLCQTVLVPGGGSGSSILKSATLVLSRSYDA
LYGSHLIIKLLPAIGLIAFAAWGVRPLIRLSRNIFLHTTDNNWPRSNIYY
VTTSYIQPVLLWIGATLVCSALDPLVLPSEASQAIKQRLLNFVRSLSTVL
AFAYCLSSLIQHAQKFFVETNDSSEARNMGFDFAGKAVYTAVWVAALSLF
MELLGFSTQKWLTAGGLGTVLLTLAGREIFTNFLSSVMIHVTRPFVLNEW
IQTKIEGYEVSGTVEHVGWWSPTIIRGDDREAVHIPNHKFTVNVVRNLSQ
KSHWRIKSYLAISHFDVNKINNIVADMRKVIAKNPQVEQQRLHRRVFLDY
IDPENQALMVLVSCFVKTSHFEEYLCVKEAILLDLLRVISHHRARLATPI
RTVQKIYREGDVEEVTLSDTIFSRSTAANDRPLLLIEPLYKINSDEKKSS
ARSTRSEEEKDSKQEASDNGGLVSNLDGKADDRSAPKSNSHSGQTVKSSQ
ASKLDSQTQNLENSEERIAEMPVVKSGVKGKEDDNMDYKANTTKASAVLP
ESDSEQLDKSSSGFRTKQDGEAFSMPPLEENILLGVALEGSKRTLPIEED
MSSPTTLESREMSAIRTPLSQISEAKDGQIPTVPNVMKND
>Begonia_fuchsioides_Begfu536S37438
MSLGQSLQFSCELGLCKNRDQYKQTKFAIGRDKLLMLGAAKLSFPPRQNF
WGCQLSDSVYKPKYFLPYKHNILKCHSSLLPGGRLVELPFVVKTAAVNLT
RSYDIIRGNPSTAKLIPAIAALLFAVWGIGPLLRQTRNLLFHRSDNNWKK
SGTYYVMTSYLQPMLLWVGATLVCSALEPIILPTAVSQVIKKRLLNFVRS
LSTVMAFAYCLSSLIQQAQKLFMETNESSDTRNMGFQFAGKAVYTAVWVA
AVSLFMELLGFSTQKWLTAGGLGTVLLTLSGREIFTNFLSSAMIHATRPF
VVNEWIQTKIEGYEVSGTVEHVGWWSPTIVRGEDREAVHIPNHKFTVNVV
RNLSQKTHWRIKTHLAISHLDVNKINNIVADMRKVLAKNPQVEHKRLHRR
VFLENVNPENQALMILISCFVKTSHFEEYLCVKEAILLDMLRVISHHRAR
LATPIRTVQKIYSETELDSRFNRGGMASNRPLLLIEPPYRINGEDKLRNQ
NRPMRTTADPNPEKVKEAPQSDDKGDIKNRDFVESALKEDSRVGAETSPD
SLSDKTTVKSVPEKLVSRTDPKAPEMGVFDVRATENSTKNGPNIKLENAA
NLSTESNVANSAKSDGDKVRVAQAPSIPALEENIVLGMALEGSKGMLPIE
EDDAASSLAEAKELLASCLKGNGHIASEKDKKEDQTKSSSD
>Begonia_fuchsioides_Begfu619S38911
MDFSLKKSFKSYASSKSGSKVSTAATSDCASEDRTLLLDRSPSMRGETEL
PVRSEVIVKIDDGDSSTGSRRMESKNNGGNLLRNSSYDFWNDVEDGDNAN
GSTARTGDTFDLPRQRPALDDPPSKLIGQFLHQQEASGDISLDMDLEMDE
LCRDKTLTPVTESPVVRTSREIKFSFQPNNNDMVRRRCSDSPGQEEHERQ
QQQDRRTPANVGGTHKDGGAEVVKCTSNSSFKREYSFQRNSGLLKTKTKS
RLLDHPAEPDRRSDRIPPKSGQVRSGMLSRVMDDEEDDPFLGEDLPDEYK
KADFSIWTLLQWVSLILIIAALVVTLYIPFLRRKNLWKLKLWKWELMIFV
LICGRLVSGWGIRIVVFFIERNFLLRKRVLYFVYGIRKAVQNCLWLGLVL
LAWHLLFDKKVERETNSQALNYVTKILVCLLVGTLLWLVKTFIIKVLASS
FHVSTYFDRIQDSLFNQYVIETLSGPPLIEIQKNEEDDQKLANEVRKLQS
AGATVPPDLKETMKGGRVIGSGGLQKSPRGKSEKLSRAMSSKGDEGITID
HLHKLSPKNVSAWKMKRLIRLVRHGALSTLDEQIKDSTQGDDSATKIRSE
IEAKTAARRIFLNVAKHGYKYIDLEDIMRFMPEDESMKTLNLFEGASESR
RISKTSLKNWVVNAFRERRALALTLNDTKTAVNKLHQTVNVVVGIVILVI
WLLILGIATSKFLLFVSSQLVLVAFVFGNTCKTVFEAIIFLFSMHPFDVG
DRCEIDGVQMVVEEMNILTTVFLRYDNQKIMYPNSVLATKAIHNFYRSPD
MGDGVEFCLHISTPAEKIAVIRQRILSYIENKKEHWHPNPMIVVKDLEEL
NKLRVAVWLTHRMNHQDMGERWARRALLVEEMARIFRELDIQYRLYPLDI
NVRSMPPSSSPGLLSN
>Begonia_fuchsioides_Begfu646S05248
MEVIEKGNQQKEKEGFVVLNIDPPNLPKLRQSPEVILHKELPARSKTLRR
LAFSKPRSRFEEINYPPIPPKTILESDELLPLNPHHENSSSDEEWSQSEE
DEPGEETGIGKRKRKRKRKINKKVLIEWALFLVIMTCFVCSLVLESLKNK
FIWSLETWKWCLMVMVIFCGRLVAGWLVGILVFLIERNFMLREKVLYFVY
GLRKSFQNCAWLALVLIAWSIMFPDVHKHNKVMKRLFRALIAILVGATIW
LLKIVLVKVLASSFHVTTFFDRMKQSVFTHYVLDALSGPPLEEDQREHQN
RQLQSSKSLPSRLKEGTTDPMPRNQSRKIDMESLKRLSTVIKASPWSVKR
LVSYVRSSGLSTISRTVDDFVNEKSEITTEWEARNCAQRIFKNVAEPGVK
YIDEEDLLKFLKREEVHTIFPLFEGAIETGKISKSSFRNWVVHAYVERKA
LAHSLNDTKTAIQQLHKLASAIVIVIIIIISLLVMGLATTKVIFVVTSQL
LIVGFMFQNTCKTIFESIIFVFVMHPFDVGDRCVIDGVHMIVEEMNILST
VFLRFDNEKIYYPNSVLLTKPISNFKRSPDMSDNIEFTIDVSTSIDTINA
LKKAIQIYIESKPKFWSSKHSVIVKEIENVDKMKMGLCVQHTMNHQNFGE
RNQRRSDLFLELKRIFENLGIKYNLLPQEVNVTQFNLSDGRLVIPS
>Begonia_fuchsioides_Begfu647S39511
MGDYRDVEVKAGSGSCEGDTMSVHGGDWQGKVKDAYQSAVEAVSFSGQRA
KQVSREWTPCIDQLFDPHPYLKDVIVPVSSTFTASVLAWVVMPKVLRRLH
KYATSGPAALLSGSLLGEPIPYEKTFWGALEDPVRYLATFIAFTQIGMMV
APTSIASQYVIQASRGAVIVSLVWFLYRWKTNVLTRALAKTKTVVGFDRD
RLLALDKLSSIGLFVLGLMAFAEACGVAIQSILTVGGIGGVATAFAAKDV
LGNVLSGLVMQFSKPFSIGDTIKAGSIEGQVVEMGLTTTSLLSSEKFPVI
VPNSLFSSQVITNISRAQWRSMTTKIPLRVDDFSKITQIVEEIKSMLRSN
PKLFFEKEAPYCYLSRVESLFSELTLGYNLKQMKRDELYSTEQEILLRSV
QIIKKHGVSLG
>Begonia_fuchsioides_Begfu1101S16027
MSLGQSLQFSCELGLCKNRDHYKQAKGALGRDKLFMLGAVKLSFSSRRKG
SQLSDSVYKPKYSLPYKYNVLTCHSSLLPGGRPFELPFVIKTAALKLTRS
YDIIRGNPSPAKYIPAIAVLLFAVWGIEPLLRKGRILLFHRNDNNWKKSG
TYYVMTSYLQPLLLWVGATLVCRALEPIILPTAVSQVIKQRLLNFVRSLS
TVMAFAYCLSRWVDVMDLVKLQDTHLNKLVFPESFLTALTKQENDLLGVS
SLLGELISMIQQAQKFFMETNESSDTRNMGFQFAGKAVYTAVWVAAVSLF
MELLGFSTQKWLTAGGLGTVLLTLAGREIFTNFLSSAMIHATRPFVVNEW
IQTKIEGYEVSGTVEHVGWWSPTIVRGEDREAVHIPNHKFTVNVVRNLSQ
KTHWRIKTHLAISHLDVNKINNIVADMRKVLAKNPQVEHKRLHRRVFLEN
VNPENQALMILISCFVKTSHFEEYLCVKEAILLDLLRVISHHRARLATPI
RTVQKIYSETELESIPYADSMVNNGGVASNRPLLMIEPPYRINGEDKTRN
QNRAVRTISDANLEKAKEAPQSDDKKTRPAIKLDAAAIPSSETNVGSPAK
SDGEKLRVAQAPSSMPALEENIVLGVALDGSKRTLPIEEEDMASTLAESK
ELASCLYGNVHTASEKDSKEDQPKASSSSGD
>Begonia_fuchsioides_Begfu1675S08570
MEGEKSVAEKMRTNEVVVQILAVEEAFNENEKAKESKGSVLIDNWGNSYP
VTPKPQSDSETATKFTEARTVQSTIPIPTVEIPPSEIFKTSPSPNRPPKI
PTESFIRRRSLTQPSLSKSKSRLAEPPFPADVNLAEAKAPTKLLSGLSLL
NIPKMASPAAKDTATTPILKSGQITPKAPVIITPEIDEEEDEEVYKTADL
KVKLLSRKKMEKTLIMECIIFVCIMVVLIASLAIEKMENREILGLILWKW
CVLVMVIFCGRLFSLWLINCVVFLLERNFLLKRKVLYFVFGMRKSVIVLI
WLGLVLLAWALLFNGKNDRSQGTNDILNYVTRILASTLVAAAIWVLKTLF
VKLLSSSFQCNRFFDRIQESIFHQYVLRALSGPPLMEIADRLGSTKSTTL
SFRHLKTQKDVVKEGTEEVIDVEKLKKMKGGKVSAWTMKGLINVIGSSGL
STISNTLEADVDENEEGDPKDKEINNEWEAKAAAYQIFRNVAKPGSKYIE
EDDLLRFLKKEEVETVLPQFEGAADTRKIKRKSLKNWLINVYLERKALAL
SLNDTKTAIEELNKLLSVLVAVVMIIVWLLVMGFLSTKVLLFLSSQLLLV
VFVFGNSVKIVFEAIIFVFVMHPFDVGDRCVVDGVQLIVEEMNLLTTIFL
RYDNEKISYPNAVLASKAISNFYRSPEMGDSVEFDIDLSTSLETFGALKA
RIKSYVDSKPQHWRPNHSVIVKEIENVNKMKLGLYVTHTINFQNSGDRSS
RRSDLMLELKKIFEELGIKYHLLPQEVYLSSVGSRDSALSPGLR
>Begonia_fuchsioides_Begfu2528S27221
MEGQKGVTENFRADDVILQILAGDDDENKETIDSKRSAAIDNGGNSIFLN
QTPPSESLDRKTSKSESSLPDSGLRCAIPPPSVASPQADISKTSPSPNKP
PKIPTQSITRRRSLSQSSFSKSKSRLAEPPCPADFNLEEEKTQTNVTSGL
PQQSAAKASPLASKDGGAPSPMPKSVPATPRGPVIVTPDEDEEEEDEEVY
KTADLKVKQMSSKKIKKMALIEWILFVAIAGFLIASLTVEKLKNEHLWGL
ELWNWGVLVMVIFCGRLFSQWFINCLVFLLERNFLLQRKVLYFVFGMRKS
VIVFIWLALVLLAWVLLFTRRNNSSEKTNEILHYVTRVLASTLVGAAIWL
LKTLAVKLVSSSYQCTRFFDRIQESIFHQYVLRTLSGPPLMEDAEILGRT
STATLSLRHVKKRKDKVKAGTEEVIDVEKLKNLKQGKVSAWTMKGLMNVI
GSSGLSTISNTLEADADEEDGNTKDKGINNEWEAKAAAYQIFRNVAKPCS
KYIEEEDLLRFLKKEEVDTVLPQFEGATDSRRIKRKSLKNWLVNVYLERK
ALALSLNDTKTAIEELNRLLSVLIVIVIIVIWLLVMGFLTTHILLLLSSQ
LLLVVFVFGNSAKAVFEAIIFVFVMHPFDVGDRCVVDGVQMIVEEMNLLT
TIFLRYDNEKISYPNSVLAVKPISNFYRSPEMSDSIEFGIDLSTSLETVG
ALKERIKSYLESKPQHWRPNHSVIVKEIEDVNKMKLGLYVNHTINFQNYG
DKNSRRSDLVLELKKIFEELGIKYNLLPQEVRLANVDPGNSAVRPGWR
>Begonia_fuchsioides_Begfu3358S11183
MAGLRLSMLKRALCDLNPRSFQCFKYTECGNYAHHLRLTVRSLFVLPDHK
YHSTPNSETITHSRTTSVESQPAKNYYKSKPITASSLRFCQLRNTIPLSM
SNPLYNYRSYSSSSGDKAVSGTNEGDVNTTSVLGNDWHERVKDAYQSVVE
ALSFSAQGAQDLSDEWTAYIDQLFDAHPYLNNVIVPVSSTLTVSVLAWVV
MPKVLRRFHKYATSGQAALLSGSLLGKPIPYEKTFWGALEDPVRYLTTFI
AFTQIGMMVAPKSIASSYVIQASRGAVIVSLVWFLYRWKTNVLTRALAAK
NVIGFDRDRLLAVDKLSSIGLFVLGLMALAEACGVAVQSILTVGGIGGVA
TAFAAKDVLGNVLSGLVMQFSKPFSIGDTIKAGSIEGQVVEIGLTTTSLL
SAEKFPVIVPNSLFSSQVITNKSRAQWRSMTTKIPLQVDDFGKIAQIGDE
IVSMLRSNPNVFLEKEAPYCYLSRVESMFSELTLGYNLKHMKRDELYRTE
QEILLRSVQIIKEHGVSLGNTGTG
>Begonia_fuchsioides_Begfu4391S34961
MEGEKDVPEKLRADEVILQILPGDEDENKESRESKRSAAIDSGGTSISLN
QMPQSESLDRKTSKPDSLLPDFGLRCTIPPPSVASPQADFSKVSHSPNKP
PKIPTQSVTHRRSLSQSSFSKSKSRLIEPPCPADLNFDEEKPQTNVTSSS
PRLSTTNAVPLAEKDGPAATPTPKSVPATPRGPVIITPDEDEEEDEDEEV
YKTADIKVKQMSSKKMKKMVVIEWILFVSIAGLLIASLTVEKLKNEHLWG
LELWKWAVLVMVIFSGRLFSHWFINCLVFLLERNFLLQRKVLYFVFGMRQ
SVIAFIWLALVLMAWLILFTRRNNRSEKTNEILHYVTRVLASTLVGAAIW
LLKTLLVKLVSSSYQCSRFFDRIQESIFHQYVLRTLSGPPLMENPEKLGR
TNTATLSFRHVRKQKDKVKEGTEEVIDVEKLKNLKQGKVSAWTMKGLMNV
IRSSGLSTISNTLEADADEEEGDPKDKGINNEWEAKAAAYQIFRNVAKPG
CKYIEEEDLLRFLKKEEVDTVLPQFEGSADTRRIKRNSLKNWLVNVYLER
KALALSLNDTKTAIEELNRLLSVLIIIVIIIVWLLIMGFLTTHILLFLSS
QLLLVVFVFGNSAKAVFEAIIFVFVMHPFDVGDRCVVEGVQMIVEEMNLL
TTIFLRYDNEKISYPNSVLAVKPISNFYRSPEMSDSIEFAIDLSTSLETI
GALKERIKSKPEHWRANHSVIVKEIENVNKMKLALYVNHTINFQNYGDKN
SRRSDLVLELKKIFKELGIKYHLLPQEVRLGNVDPENSAVHPGWR
>Begonia_fuchsioides_Begfu5706S50206
MGDGEVIVKIDDGDCSTGSRTMDSKNTGGNLLRNSSYDFWNDVEDGDNAP
GSTARTGDSFDLPRQRPALDDPPSKLIGQFLHKQKASGDISLDMDLEMDE
LLRDKTLTPVTESPVLRTSTELKVSFKPNNEAEHNDMVRRRCRDSPDKEE
NERQQQQDRRTPANVGGNHKDGGAEVVKCTSNSSFQRNSGLLKTKPKSRL
LDPPAEPDRRSDRMPPRSGQVRSGMLSRVMDDEEDDPFLGEDLPDEYKRA
DFSIWTLLQWVSLILIIAALVVTLYIPFLRRKNLWKLKLWKWELMIFVLI
CGRLVSGWGIRIVVFFIERNFLLRKRVLYFVYGIRKAVQNCLWLGLVLIA
WHLLFDKKVERETNSQALNYVTKILVCLLVGTLLWLVKTLIIKVLASSFH
VSAYFDRIQDSLFNQYVIETLSGPPLIEIQKSEEDDQKLANEVRKLQNAG
ATIPPDLKETMKGGRVIGSGGLQKSPKGKSEKLSQTISRNRDEGITIDHL
HKLSPKNVSAWKMKRLIRLVRHGALSTLDEQIKDSTEGDESATKIRSEIE
AKTAARRIFLNVAKHGYKYIYLEDIMRFMPEDKSMKTLNLFEGASESRRI
SKSSLKNWVVNAFRERRALALTLNDTKTAVNRLHQTVNVVVGIVILVIWL
LILGIATSKFLLFVSSQLVLVAFVFGNTCKTVFEAIIFLFSMHPFDVGDR
CEIDGVQMVVEEMNILTTVFLRYDNQKIMYPNSVLATKAIHNFYRSPDMG
DGVEFCLHISTPAEKIAVIRHRILSYIENKKEHWHPNPMIVVKDLEELNK
LRIAVWLTHRMNHQDMGERWARRALLVEEMAKIFRELDIQYRLYPLDINV
HSMPPLSSPGFLSH
>Begonia_fuchsioides_Begfu6328S39267
MDQTEHFASYPTSLSCNQHGYNGGQLSLSQSTRLRYSFIVDYSVPEQTKW
TIAPGRANSATLQQPLESEINLRKVIFWKNELWKWGLMILVIGGGGLVSR
WGFLLVVYLIGKNSSIRKRVQYFVHEISIQVEIFLGLGLILTVWLLLFDE
SFEAESWFRYLTKIQICFLVELLIYFVKTLMLNALVSSFHVRSYFDRIKN
CLAYQFAIETLSRSGIDINIAIDTTPADLKNNELSTIKREREIGSEGLPR
VDDKGITMNDLQKLSTENVCPTDMKRMMNIVQHQTISISHEQNLGASSSK
RDDFATAAARKIFLKVSPHGSNSILLEDLTRFMRKEEAKSFFDLASNGRE
ISESSLKKFVVKVLNEQKALAVTLSDIEAIVDKLHTTANIIIVISLIVVC
LIILELITTKYILLTGVLGAVAAAISGNTGKTAFENVIYLFIIHPFDGGD
LCEIDGVKLAVEKMNIMTTVFRTYNNEHIIMQNSVLSTKSIKNFSRSTDM
IDSIEFFVHQSTPAEKIAAIRERILTYVAGKNEHWYPNPTIIVKELEPSC
MVRREVRLTTRMSHQDMDERLAMRGSFVEEMVKILLDLNIETSSHGRLEA
ETCFQYLTKIQICFLVGLLIYCLKNLMVNVLVSSFHVRSYFDRIKNCLFN
QFVIETLFQKNDRVLQFHITEKTTPADLKNNELLTVKRERMTGNEGLPRG
PNLPGKSMKLSGSIRKKGDNELAINHLQKLSRENVCARDMNRMMNIVQHQ
TISTFDEQNLGASRREGNAAARKIFSNVARHGSNSILLEDLRRFMGEEEA
KSFFHLASDGSQISESSLTKFVVNSLRERKALALTLNDIEAIVDKLRTMV
NIIITISLIVVCLPELELATTTIYILLLGSLIAFDAAIFGNNCRTVFENI
FFLFVKHPFDVCDWCEIDGVQLTVEKMNIMTTVFRTYDHEHIIMQNSVLS
TKSIKNFSRSTDMIDSIEFFVHQSTSAEKIASIRERILTYVEGKKERWHP
NPTIRIKELEPLCMVRHEVRLTARMSHQDMDERLAMRGSFVEELVKILLD
LNIETSSHGRVVAV
>Begonia_fuchsioides_Begfu91298S06187
MSLSEKKPANGGEVVVEIPTEIEISSKPFTESEKANPSKPREEQSCVDSP
SRASAELTHRSTKPATISSGSPELSRYPHISNKPPKIPDCNETMIRKRSL
SRSVYSKPKSRFGEEPYRIDSNMFEENHATSHERVGAISPHRFSFNQTSP
GNKSQPTAVTPKTPLMASSDLLNEYEDEEEIFKKVELNKEKHKRLKLKII
VEWIGVLFITSCFIATLTYQPLKSFVVWGLESWKWCLLIIVTFSGLLVTT
WFMHFIVFLIEMNFLLKKKVLYFVHGLKKTVQVTIWLALVLLTWMLLFDQ
HDHSIYRSKTTMLILHDATMTLVSLLIGAFLWLLKTLFLKVLASNFHVNQ
FFDRIQEAIFHQYVLQTLSGPPLVEGAERIGRLSSIGQMSIKRSKDNRKK
EKEVIDMGKLHKMKQEKVSAWTMKVLVDAVTNSELSTISHALEESFQSRE
DEQLDSEITNEMEAIAAAFKIFRNVARPGSKRIEEGDLLRFMIKEEVELV
FQLFDGSETRKIDKACLTNWVVKVYQGRKTLAHALSDTKTAVKQLNKLVT
GIVIAVTIVIWLLLIEITTSKVLVFLGSQLVVAVFIFGNTCKTIFEALIF
VFVMHPFDVGDRCVIDGDPMMVEEMNILTTVFLKLNKEKVYYPNSVLATK
PIGNYFRSPNMSDSVQFTIDFMTPLERIGAMKEKIKSYLEKNPTQWQPSH
NVVVKEIENVNEIKIALNVNHTMNFQDWVEKNRRRSELVMELKRIFHELN
IKYNLLHQRVHLCNVEDNCFSTH
>Beta_vulgaris_Beta_vulgaris_Bv1_004330_hiix.t1
MARIWSLKLKSLAGSIVHLPNSLTSRSCNAYMKSMRTDNDFQVRPVFGYLSHHYHTHTND
RFLKFEFRACAQLSKPNYASAFSPTSKIRIWDRISLKPMSGFLTYSSFTSGKGDNKGIEV
PEASKIGDADVGSSGGILGNMEWTDKFKDAWKTVTDAATVTGQRAKEASDELTPYAQQVL
DSHPYLKDVVGPVGGTFMAALFAWVVLPSLLKRLHRYSSHGSTVLLSGTGRVFAIEVPYE
KSVWGALEDPVRYLMTFMAFSEILYLIAPDAVTSHFISQNWKAPLVLSFVWFLQRWKTNL
FARALAAKNLHLLDQERLLTLNRVSSVGLLAIGVVAIAEACGVAVQSILTVGGIGGVATA
FAARDILGNVLSGLAIQFSKPFSLGDTIKAGSIEGQVVDMGLTTTSLLNAEKFPVIVPNS
MFSSQVIVNKSRAEWRAFISRIPLQFYNLEKVPAITTEISSMLQSYPKVFLGREAPYCYL
SRIENSYAELTLGCNLKHLSKAERYSTEQDILLQCIQIVKQHGALLGSAQQDLISQ
>Boechera_stricta_Bostr.27895s0024.1.p
MELLGFSTQKWLTAGGLGTVLLTLAGREILTNFLSSIMIHATRPFVLNEWIQTKIPGYEVSGTVESEEKKKESVGDSNKA
EFLMAKVQQSRHWNQKQNKGPTKSSRDSKTRDGGGCGTSSLLEENIILGVALDGSKRTIPIDEELKASEARSR*
>Boechera_stricta_Bostr.13175s0050.1.p
MALYGTLQLSHGMGLCRNQGCYKPEYSVMRRRLHISKGPLSLGVPLGQHGFSNILLSDYLRRPICSIPSRTTAFRCHSFS
AGGNAIEPAVKAVTMVLTKSHGLIQQFPFVYKLIPAVALLVFSLWGLVPFVRQGRNLLLNKNDNGWKKSGTYHVMTSYVQ
PLLLWLGALFICRALDPLVLPTEASKIVKDRLLNFVRSLSTVLAFAYCISSLIQQTQKVISETSNPSDTRNMGFQFAGKA
VYSAVWVAAVSLFMELLGFSTQKWLTAGGLGTVLITLAGREILTNFLSSVMIHATRPFILNEWIQTKIEGYEVSGTVEHV
GWWSPTIIRGEDREAIHIPNHKFTVNVVRNLTQKTHWRIKTHLAISHLDVNKINNIVADMRKVLAKNPMVEQQRLHRRVF
LENVIPENQALSILISCFVKTSHHEEYLCVKEAILLDLLRVISHHRARLATPIRTIRKMYTDADMENAPFGESMYGPGGV
ASRRPLMLIEPSYKINGEDKSKSQNRTSKPTSEQENKVSSPKSKETSSPDPKANLKVGELLVSDTKKVAEETIAKPGTKV
VAKVATTPKDTETSGAEKTKGKRSGSTTKSPKTDETDGSTPSASRSALEENIVLGVALEGSKRTLPIDEEIHSSSMETDA
KELTGARRSGGNGPLVADKEQKDVQSQPNSSASPEQ*
>Boechera_stricta_Bostr.4965s0001.1.p
MAERRSSSRGEVVINVSNKEDAAASPSSKVAASTDSDTGTRKLEPVSISTSGNEGLARRRSLSRSYSKPNSRFGKQESYQ
FDKIIIVEDDGTPREHVGAASLSKVAEEEADENEEIYEKVMLNRVKRSGVKPLALLELAVFVAILCTLVVSLTVDKVNKH
CIWGLQVWKWCVFVMVKLSGMFITNWFMHLAVFIIERNYLLRKKVLYFVHGLKKNVQVFIWFSLVLVAWVILFEEDHKHS
RKTKRFLDLITWTIVSLLIGSILFLLKTLALKVLASKFNVRNFFERIQESVFHQYVLKSLSGPPLIEEAERVGRKPSAGH
LSFTSTEDGTVKEKKVLDMGKVHRMKQEKVSALTMRVLIEAVGSSGLSTISNTLDECNNRKRKTDKEITTEMEAVAAAYD
IFNNVARPNHNYIEEDDMLRFMIKEEVELVLPLIEGAAETGKITRKAFTEWVIKVYTSRKALGHSLDDTKTAVKQVDKLI
IGILTVVTFIIWLILLDIASTKFLVVFSTQLVGLAFMIGSTCKNIFESFVFVFVMHPYDVGDRCVVEGVMLLVEEIHLLT
TVFLKIDNEKVFYPNAVLISKPISNFYRSPDQGDYVELSIAFSTPAAKIAILKERVTEYLGQNPQHWYPETMLMIKAIEN
VNKLKINLLFQHTINFQKFVVKNLRRTELIIAIKKILEDLEIHYSLLPQDVHLTGHK*
>Boechera_stricta_Bostr.26527s0248.1.p
MAERRANNGEEVVINVSDKEETKDSVASPSFIPLPSPEADVRAEKSKPVPISIPLPEIYKFAGSVHKPPKTPSPNNGGLV
RRKSVSRSVYSKPNSRFGEQQSFRYDNNRAEENRGSLREQFGAASFARSSFDRASPNNKSNRSVASAALSKVAEDETDEN
EEIYKKVKLHRVKRSRMKPLALLELVVFMAILATLVVSLTNDAVNKYTIWGLEVWKWCVLVMVTLSGLFLTNWFMHFVVF
IIEKNYLLKKKVLYFVHGLKKNVQVFIWFGLILIAWIFLFDDDEKHSRKTKKFLDFITWTIVSLLVGSILFLVKTFALKV
LASKFNVRNFFERIQESVFHQYVLQTLSGPPLIEEAENVGREPSTGHVSFTSTKNGKVKDKKVIDMGKVHRMKQEKVSAW
TMRVLIDAVGTSGISTISNTLDEVNNSKGQTDKEITNEMEAVAAAYEIFNNVAKPNQSYIEEDDLLRFMIKEEVDLVLPL
IEGADTGQITRKAFTEWVVKVYTSRKTIGHSLNDTKTAVKQLDKLISGILTVVTFVVWLVLLDIASTKLLVVFSSQLVGL
AFMIGSTCKNIFESFMFVFVMHPYDVGDRCVVDGVMLLVEEIDLLTTVFLKIDNEKVFYPNSVLISKPISNYYRSPDMGD
YVDFAIAFSTPAAKIGTLKEKIKEYLVANPQHWYPEPQMMVRAIENMNKLVLNVLVQHTINFQVFVEKNLRRTALIIAIK
GILEELEIDYTLLPQDVRLTGHTHN*
>Boechera_stricta_Bostr.0124s0137.1.p
MAVDSTDQRRDFVVKIDGEDNGDSEKFWRESSINFWHDDKNSKPPGGQEDGGSFDFMRRSSDKPEEQDPPSKLINQFLNK
QKASGDEISLDMEANMPEIQSNTISPARVTAVSGSASPVTATASNYNGTVDAIRRRQNRVTLSPSVKDSDSSDDEENRVD
ESEVVKCSSNRSTMRTKTLMKTKTRSRLMDPPTPTYPEMVSGRTPKSGNLKPGFSGRNTKPGTPNQGGAMDLEEEEDPFS
EEDLPEGLRKEKICVWVIMEWIFLILIIAGLICSLVIPYLRGKTLWDLALWKWEVMVLVLICGRLVSSWIVKLFVYFVES
NFLWRKKVLYFVYGIRKAVQNCLWLGLVLIAWHFLFDKKVEREMRSTVLKYVTKVLICLLVAVIFWLIKTLLVKVLASSF
HMSTYFDRIQESLFTQYVIETLSGPPRVEIHIAEEKVANDVKTFEIAGRKLSPLGPKAVSSSPQVTVGSGRLQKSPTRVG
KSPALSRSGSKKEGEGEGIRIDHLQRMNTKNVSAWKMKRLMNVIRKGTLSTLDEQIQDTTTQEDDKATQIRSEFEAKLAA
RKIFQNVAEPGSRYIYMEDFMRFLSEDESERAMDLFEGASESHKISKSCLKNWVVNAFRERRALALTLNDTKTAVNRLHR
IVDVLVGIVILIIWLLILGIATTKFLLVLSSQLLLVVFVFGNSCKTIFEAVIFVFVMHPFDVGDRCEIDGVQMVVEEMNI
LTTVFLRFDNQKIVYPNSLLGTKPIANYYRSPDMQDAIEFFVHIATPPEKTAALKQRILSYVDNKKDHWHPSPMIVFRDM
CGLNSVKIAMWPTHKMNHQDMGERFVRRGQLLEEIGRSCRELDIEYRLYPLNINVKSLPPATPITSDRIPPSWNQQRGA*
>Boechera_stricta_Bostr.20129s0294.1.p
MAVDSADRREVIVKIDGDKGSSGNGVSGETVGRIWRDGSYDFWTDGEGNLNKGHNAERSAATTEEQHDEGFEFRRGEDPP
TKLIGQFLHKQQASGEICLDMDLSMDELQSRGLTPVSESPTSAKVSTKPDAVGRRESRGNNNNNDDAEVVKCSGNAPVQR
NSSTLLKMRTRSRLSDPPTPQLPPQPADMKSGRIPKSGQIKSGFFGKSPKNQGEEEEDDPFAEEDLPEEYRKDKLSLWII
FEWLSLILIIAGFVCTLAIPSLRKKKLWELQLWKWESMVLVLICGRLVSSWIVKIVVFFIERNFLLRKRVLYFVYGVRKA
VQNCLWLGLVLLAWHFLFDEKVAKAANTKALRVVTKIFVCLLVGFLLWLVKTLLVKVLASSFHMSTYFDRIQESLFTQYV
IETLSGPPLIEIQKNEEEEERISVEVKKFQNPGGVEIQSGAQKSPMKTGKSPLLSRVLSNGGGENKGITIDSLHKLNPKN
VSAWKMKRLMNIIRNGSLTTLDEQLQDPNLDDDKGNQIRSEFEAKLAARKIFHNVAKPGSKFIYVNDIMRFLPDDEALKT
LSLFEGASETNRISKSSLKNWVVNAFRERRALALTLNDTKTAVNRLHKMVNIVVGIIILVIWLIILGITSTKFLVVMSSQ
VVVVAFIFGNMCKIVFESIIYLFVIHPFDVGDRCEIDGVQMVVEEMNILTTVFLRFDNQKMVYPNSLLWTKSIGNYYRSP
DMGDGIEFSIHITTPAEKIILIKQRITSYIEGKKDHWYPAPMIVFKDMESLNSVRIAVWLTHRMNHQDMGEKWARRSQLV
EEIAKICRELDIEYRLYPLDINVRNMPTSTVLPVSDRLPPTWTAPASGSN*
>Boechera_stricta_Bostr.18351s0159.1.p
MDFRKPFNSHSSYKQIISTGDQTEKTKKKKKLPVLDDDDDHITHIAKTQSSGHSYKFWKDIATDDHVKSGSFDFPQCREE
ITLDVNDETEETEDISNSNNLSGSKEMKVSFKINSSGTNNMSGSVRSCTSSTSFSSATMQMNLEQQEDEGEVVVRCSSMR
KTEIVSRAKARSRLIDPPQEEEQQYSSWIGTSDHLRSGLLGRQSDDNEEEDDSSAEEDVPEEYRRLKMDAITLLQWLSLI
ALVVALVLSLAFHTWRNATLWSLHLWKWEVVLLVLICGRLVSGCGIRIIVFFIERNFLLRKRVLYFVYGVKTAVQNCLWL
GLVLLAWHFLFDKKVERETQSDVLLLVSKILVCFLLSTILWLIKTLVVKVLASSFHVSAYFDRIQEALFHHYLIETLSGP
PMLELSRIEDEEEQAQEEIFKMQKGGADLSPELCSTAFPQEKSASTVNTKFSPIIPKTGTDNGITMDDLHKMNQKNVSAW
NMKRLMKIVRNVSLTTLDEQALQNTSEDESTRQIRSEKEAKAAARKIFKNVAQPGTKHIYLEDLMRFLRVDEAMKTMSLF
EGALVTKKITKSALKNWLVNAFRERRALALTLNDTKTAVNKLHHMISFLTAIVIVVIWLILLEIATSKYLLFLTSQVVLL
AFMFGNSLKTVFESIIFLFIIHPYDVGDRLVIDTVEMVVEEMNILTTVFLRADNLKIVYPNILLWQKAIHNYHRSPDMGD
EVTCCVHITTPPEKIAAIKQRISSYIVSNPEYWYPKADIIVKDVEDLNIMRLAIWPCHKINHQNMGERFTRRALLVEEVI
KILLELDIQYRFHPLDINVKTMPTVVSSRVPPGWSQNPDSG*
>Boechera_stricta_Bostr.18351s0160.1.p
MDFRNSFKSHSSYKQIRSPGDQSEASPEYLPILHDHDHSGMVDNPKQESTRSSLDDGRNAPVERDASYKFWQENTASSSD
HTAARTSAKDPIAINRKGDRLSGSFDFSQCGGKPTIEESPTKMVAGEPMNRKWRVRNEEITLDVDQENDDVSHQTMPTPT
STARTSFDVSRELRVSFNVRRAGGAYVTGSVPSSSSHSTTSSSATMRTNQDQPQQQEDEVVRCTSNMSFQRKSELISRVK
TRSRLQDPPREEETPYSGWRSGQLKSGLLGDIDEEDDPLAEEDVPDEYKRGKLDAITLLQWLSLVAIIAALACSLSIRSW
KKVRVWNLHLWKWEVFLLVLICGRLVSGWGIRIVVFFIERNFLLRKRVLYFVYGVRRAVQNCLWLGLVLLAWHFLFDKKV
QRETKSKFLPYVTKILVCFLLSTILWLIKTLAVKVLASSFHVSTYFDRIQEALFNQYVIETLSGPPMIEMSRIEEEEERA
QEEIFKMQNAGANLPPDLCAAAFPPGKSGRVMNPKLSPIIPKTTTENGISMEHLHRMNHKNISAWNMKRLMKIVRNVSLT
TLDEQMLESTYEDESTRQIRSEKEAKAAARKIFKNVAQRGAKYIYLEDLTRFLREDEAMKTMGLFEGAPETKRISKSALK
NWLVNAFRERRALALTLNDTKTAVNKLHHMINIVTAIVIVVIWLVLLEIASSKVLLFVSSQVVLLAFIFGNTVKTVFESI
IFLFIVHPYDVGDRCEIDNVQLVVEEMNILTTVFLRYDNLKIMYPNSLLWQKSINNYYRSPDMGDAIEFCVHITTPLEKI
AVIKQRISNYIDNKPEYWYPQAKIIVKDVEDLHIVRLAIWPCHRINHQDMAERWTRRAVLVEEVIRILLELDIQHRFYPL
DINVRTMPTVVSSRTPPGWSQNPPA*
>Boechera_stricta_Bostr.20055s0020.1.p
MADQKSSNGGGGEVVINVSGEGASKRSKEMASPESEKAVPINKSPSPEISKLVGSPNKPPRAPNQNNEGLTKRKSFARSV
YSKPKSRFVDPSCPVDSTILEEEVKEQLGAGFSFSRRSPNNKSNRSVGSTTPLTPSKAVVEKDEDEEIYKKVKLNKEMRS
KISTLALIESAFFVAVLGALVASLTVNVLKNHTLWGLELWKWCVLVMVIFSGMLVTNWFMRLIVFLIETNFLLRRKVLYF
VHGLKKSVQVFIWLSLILIAWILLFNHDVKRSPAATKILNIITKTLISVLTGALLWLVKTLLLKILAANFNVNNFFDRIQ
DSVFHQYVLQTLSGPPLIEEAERVGREPSTGHLSFASVVKKGTVKEKKVIDMGKVHKMKREKVSAWTMRVLVEAVRTSGL
STISDTLDETAYVDGKEQADRGEITSEMEALAAAYHVFRNVAQPFFNYIEEDDLLRFMIKEEVDLVFPLFDGATETGKIT
RKAFTEWVVKVYTSRRALAHSLNDTKTAVKQLNKLVTAILMVITVVIWLLLLEVATTKVLLFFSTQLVALAFIIGSTCKN
LFESIVFVFVMHPYDVGDRCVVDGVAMLVEEMNLLTTVFLKLDNEKVYYPNAVLATKPISNYFRSPDMGETVEFSIAFST
PVSKIAHLKERISEYLEQNPQHWAAVHTVVVKEIENMNKLKMALYSNHTITFQEYRERNLRRTELSLAIKRILEDLHIEY
TLLPQEVHLTKS*
>Boechera_stricta_Bostr.30057s0097.1.p
MMIRTVSLPLSHDLNVHKIHEASGYHNSVAGKNRVSLTRTGLSSCATRQDVWSLQILESLSGSIVPASSRCNAFVCRSAL
FPGNGNEGPILKSTVVIFTRAYDALCGNPHLMKLIPAVGILAFATWGLRPLLHLARATLFEKGNDANSQKSSTQYIVVSY
LQPLLLWSGAILLCRTLDPIVLPSSASQAVKQRLLSFARSMSTVLAFACCLSSLLQQAQKFFMETNNPADTRNMGFSFAG
KAVYTAAWVAAASLFMELLGFSTQKWLTAGGLGTVLLTLAGREILTNFLSSIMIHATRPFVLNEWIQTKIGGYEVSGTVE
VF*
>Boechera_stricta_Bostr.28625s0226.1.p
MAAVDSTDRRDFIVNIDGQESGAVGATGSSSNAEGGNVWKESSYDFWDGEKGKNDKKGDDDEDGGSFHFRQTKERRHSSA
EPSDPPSKLIRQFLHKQRAAGDEISLDAELNMAELQSNTPPRAATTSNTPRSGLTTISESSSPFTTKVKADAVRRRQNRI
SLGGSSDEEGRNRDEAEVVKCSSNKPVLRRNRTKSRLQDPPTPTHPAIDKTEMKSGRRSGIFKSGFLGKSPKAGTPGRSG
ILEEDEEEDPFLDEDLPEEFKRDKLSIWVLLEWISLVLIITSLVCSLTVHSLQRKTWWKLDLWKWEVTVLVLICGRLVSS
WIVRIIVFLVEKNFLWRKRVLYFVYGVRKSVQNCLWLGLVLLAWHLLFDKKVERETRSTALRYVTRVLVCLLVAVIIWLV
KTILVKVLASSFHMSTYFDRIQESLFTQYVIETLSGPPLMEIQRMEEEEQKVAEDVKSLEKLAGAKLPPALKETVKSFMK
VGKRHRLARIGSKKGEDSEGIRIDHLQRMNTKNVSAWNMTRLMNIIRKGALSTLDHKVQDTNQEDEDATQIRSEYEAKCA
AKKIFHNVTEPGSRYIYLEDFFGFLSEEESERAMALFEGASESHKISKSCLKNWVVKAFRERRALALTLNDTKTAVNRLH
RIINVLIGIIVIIIWLLILGIATTRFLLVLSSQLLLVAFVFGNSCKTIFEAIIFLFVMHPFDVGDRCEIDGVQLVVEEMN
ILTTVFLRYDNQKIIYPNSVLGTKPIANYYRSPDMGDAVEFCVHIATPPEKIAAIKQRILSYVDNKKDYWYPAPMIVYLS
MDDLNSVKIAVWLTHRMNHQDMGERYLRRSQLLEEVGKACRELDIEYRLYPLSINVRSLPPTANPMTSDRVHPPWTQQRG
P*
>Bombax_ceiba_evm.model.Scaffold4.63
MEPSRMSLKSCCSNAKQQQNPEEQPLLLHSNDSHMAQSFDASKQRGEIAVNIDSNDAAGK
ENGNTSRGSSKKSKVSFHEVLTEAVRQKSKDLSDQGETRRLSFGSGGGQFSRCGSNDFLR
QNSWRQLVNKTKSRLLDPLEDRYGRENSMSSEEEFKEDNHDEEDMEDIPDEYKILKFSAL
TILQWLSLVLIIAALVCSVTIPDIKRKRLWDLQLWKWEIMILALICGRLVSGWAIRVVVI
FIERNFLLRKRVLYFVYGLRKAVQNCLWLGLVLLVWNWIFDDKVQEETNSKVLPYVTKII
ICFLVATLIWLVKTLLVKVLASSFHVNTFFERIQEALFNQYVIEMLSGPSLFEINSTEEE
EKDNTEESHSAVGSMVDKLRATLPPRTEAERGSGKQQKTTMVENTPRFSRGIAKRKDEDI
QLDHLRKLNQKNISAWNMRRMINMVSHGHLTTLDEQILNSERDDESSVQIKSECQANEAA
KKIFQKVAKPESQYIYLRDIMRFMGRDEASKALHLFGAGSEEEGISKASLNNWLVVNAFK
DRKALALSLNDTKTAVDELHNMLDIVVAIIIVVIWLIILGIPVTHFLVFISSQLLLVVFI
FGNTCKTVFEAIIFLFIMHPFDVGDRCEVDGVQMVVEEMNILTTVFLRFDGQKIVYPNSV
LSTKPIGNFYRSPDMVETIEFCIHVSTPLEKIAKMKERIIGYIESREHHWHGNPLVVVTG
VEEMNKLKFAVTSKHKMNYQNVVERLTRRGHLFEETISILRDLDIEYRLLPVDVNVRNLP
TLVSHRLPSNWSACAS
>Bombax_ceiba_evm.model.Scaffold54.383
MAEKRNNGGGQVVINVSCEENPKGLKQNAQGSPNKASTEAGGAVIAGVAKPVPVSCSSPE
ASIFSPTANKPPKVPIAGNEPPLRRRSFAKPKSRFGEQSYVIESDEMEVQGLANQEQVVG
SKSSYRHSFNKASPNNKSARTVRMDSAVSKTSSMASIGSTGETEYEEIIKKVELHKEKLK
GVKPKVVIEWLVFLFLLGCLIASLTVDKLQNTLLWGLKIWKWCVLVMVIFCGMLVTRWFV
HLVVFLIEINFLLQKKVLYFVHGLKKSVQVFIWLSSVLGTWIILFLDVERSKTATKVFNY
LTWTLVSILIGAFLCLLKTLLLKILASNFHMNKFFDRIQESVFHHYIIRTLSGPPFMETD
GVRKSPAHLTVGSAKRGKESKTKKLIDMGKVHKLKREKVSSWHMKVLVDAITNSGLSTIS
NTLEESAYDEGGEQADKEITNEEEARYVAHQIFSNVARHDCNHNCNYIDEDDLLRFMIHE
EVELVFPMFEGSSTGKIDRKSFTNWVIKVYQDRKTLAHALSDTKTAVKQLNTLVTVIVII
ATVIIWLLLVEIATTKLLLLLSSQTLLAVFMFGNACKTLFEAIIFIFVMHPFDVGDRCVI
DGVQLLVEEMNILTTVFLKINNEKVYYPNSVLATKPISNYYRSPDMRDTIEFSIDFMTPA
KTIGRLKEEIKKHLEANTLWHPNHSVLVREIENVNKLKMALICNHTMNFQDLGEKNRRRT
ELVLELKRIFEGLGIRYNLLPQHVNFHQVNQDRPDATYATT
>Bombax_ceiba_evm.model.Scaffold64.26
MFHNTCEMVFESIVFIFVMHPFDIGDRCVVDGVQKIVEEMNILTTVFLRSDMEKIYYPNW
VLLSKPISNFYRSPEMGDTIDFQIDISTSVETIMALKRAIQAVSRHIGTKASCDSEGNRE
FEQTEIKLVRPTHNKPSELRRTQQSDFRAGS
>Bombax_ceiba_evm.model.Scaffold71.433
MTRVASLQLSNELKVHNSHGSGGRHIGVAEKGRLHLFRINLSSHAMRQDAWSLHLLSSVC
RPIRPLYSRSNVTFCRSVLFPTGGNEVPIVKSASTVLTRTFGFLHGSSIVPRLIPAVVII
AFAAWGLGPLMRLGRVILFHRSNSSWKKSRTHHIMSNYLRPVLLCTGVTLICRALDPVVL
PSEASQAVKQRLVHFVRSLSTVLAFSYCLSSLIQQAQKFLMEMNDSNDATNMGFDFAGKA
VYTAVWVAAVSLFMELLGFSTQKWVTAGGLGTVLITLAGREIFTNFLSSVMIHATRTFVV
NEWIQTNIEGYEVSGTVEHIGWWSPTIIRGDDREAVHIPNHKFTVNVVRNLSQKAHWRIK
NYFAISHLDVNKINNVVADMRKVLAKNPQVEQQRLHRRVFFESIDPENQALMILVSCFVK
TSRFEEYLCVKEAILLDLLRVISHHRARLATPIRTVQKMYKDAEIEDVPFADTIFRRSRA
ATNRPLLLIEPSYKINGDDKVKASTRANEEKEDSMEEATLTSDSKASTKSGSTSSIDSKG
DKVMASSTNNSSSSSKVSLSEAESGNSMPDGLLEVDSERQFSESEDETWKTRSSGKVVMT
EKFPGANPQSANEEPKIPLGVSQAKQDAEDSVPQPSVARPPSLEGNIVLGVALEGSKLTL
PIEEEMSSVELEQLGAHQSGSHLVGGKDKKDGEMPVVNGGAPNN
>Bombax_ceiba_evm.model.Scaffold73.39
MIDIFLTFQRVVEEMNILTTVFLRYDNEKIFYPNSVLATKPISNCYRSPEMSNSVEFTVD
VSTSVQQIGALKAKIKEFVRLRNFNSQLIF
>Bombax_ceiba_evm.model.Scaffold74.307
MAEKRSTAGGEVVINVLAEENPKGPIGSSPKESEAWAAPKQNPQVSHNKASTEPVAVTAG
LAQPVAPMSCPSPEASKFGPNANKPPKAPSAGNEPPLTKRRSFAKPKSRFGGQSFILESD
QMEDSTLAIQEQIGGNSPYGHSFNKASPNNKSVRRTDSAVSKTLSMTSTGENEYYEIIKK
VKLHKENLKGVKPKVVIQWVVFLFLLGCLIASLTVDKLQSTQIWGLHIWKLCVLVMVIFC
GMFVTHWFMHLVVFLIEINFLLRKKVLYFVHGLKKSVQVFIWLSLVLVTWVLLFLDVERS
KTATKILDYVTWTLVSILIGSFLWLLKTLLLKILASNFHMNKFFDRIQESVFHHYVLRTL
SGPPLMEIDGFQKSAAHLTVSKSKKGKGAEVKKLIDMGKVIKLKREKVSSWHMKLLVDAI
MNSGLSTISNSLEESAFEDGGEQEDKEITNEEEAQYVAHHIFSKVARHESNHYRSCIDED
DLLRFMIKEEVDLVFPLFEGSNTGKIDRKSFTNWVIKVYNDRKTLAHALSDTKTAVKQLN
KLVTVILIIVTVIIWVLLVEIATTKVLLLLSSQLVVAAFIFGNTCKTIFEAIIFVFVMHP
FDVGDRCVVDGVQLLVEEMNILTTVFLKLDNEKVYYPNSVLATKAISNYYRSPDMGDTIE
FSIDFMTPAKIIGKLKEEIKKHLEANTLWHPNHLVVVKEIENVNKLKMALYCNHMMNFQD
FRERNRRRTELVLELKRIFEELGIRYNLLPQHVNLNKVNQQRPDATYLTT
>Bombax_ceiba_evm.model.Scaffold77.7
MAVDSADRKEIILKIDDRSNDGSISTPAAGATTSGGGKIWSESSNDFWKDSEKSNCNGKN
KNANMNATGSSGGISNKESESFDFMQSKQAAVEEDPPSKLIGQFLHKQKASGEISLDMEL
EMDELQQQPPHDGILLPTVAETPSPSAAALPRVSFESNPVRRRQSKGSASTEKEESDGVV
KCSSNSSFKRSEGGSFQGKSSLLATKPKSRLMDPPTPERGEPKSAKAGVGKSGQVMRSGF
LGRTIEEEEDDPLLEEDIPDEYKKAKLSFLVLLQWLSLILIIAALICSLTIPYLRKKLLW
DLMLWKWEVLVLVLICGRLVSGWIIRIIVFFIERNFLLRKRVLYFVYGVRKAVQNCLWLG
LVLIAWHHLFDKKVQRETKSEFLRFVTKVLICLVVGVMLWLVKTLLVKVLASSFHVSTYF
DRIQDSLFNQYVIKTLSGPPLIEIQRAEEEEERITNEVMNLQKAGAMIPPGLKTSTLSSP
HHGKQIGSGQIQKSPRGKSPMISRVLSSETGEKDDKGITIEHLHKLNPKNVSAWNMKRLM
NIIRHGVLTTLDEQIQDSTHEDESATEIRSEYEAKVAARKIFQNVAKPGSKYIYLEDIER
FLREDEALKTMSLFEGASESRKISKKALKNWVVNAFRERRALALTLNDTKTAVNRLHRMV
NVLVGIIIAIIWLLILEIATSKVLVFISSQLLLAAFVFGNTCKTVFEAIIFLFVMHPFDV
GDRCEIDGVQMVVEEMNILTTVFLRYDNQKVIIPNSVLATKAINNYYRSPDMGDAVEFCI
HVKTPAEKIGLMKQRILSYIEHKSDHWYPAPMIIFKDLEELNRVRIAIWLTHRMNHQDMG
ERWARRALLVEEMVKIFKDLDIKYRLYPMDINVCSMPPSSSDHLPPNWTGPVS
>Bombax_ceiba_evm.model.Scaffold78.84
MAVDSADRKEIILKIYDRSNDGSIPAAAAASATESGGGKIWRESSYDFWNDSQKIESKWK
KENVNTNGTGSSGSNSNRESEGFDFMQSKQEAMEDPPSKLIGQFLHKQKASGEFSLDMDL
EMDELQQEPPHYHGSLLPTVAESPSPSAAALPRVSFENNPVRRRQSKGSPSPGKEESKES
RETDGVVKCSSNSSFKRSEGGSFQRKSSLLVTKPKSRLMDPPTPEKGEPKSAKAGAGKSR
QIMRSGFLGKSIEEEEDDLLLEEDLPDEYRKDKLSLLVLLEWLSLILIIAALVCSLTIPY
LREKRLWRLMLWKWEVLVLVLICGRLVSGWIVRIIVFFIERNFLLRKRVLYFVYGLRKAV
QNCLWLGLALIAWHYLFDKKVQRETKSEVLRYVTKVLVCLLVGVMLWLVKTLLVKVLASC
FHVSTYFDRIQDSLFNQYVIETLSGPPLIEIQRAEEEEERIANEVMNLQKAGATIPPGLK
ASTLSSPHCGKLTGSGWIQKTPRGKSHMLSRVLSSETGEKDEKGITIDHLHKLNPKNVSA
WNMKRLINIIRHGALSTLDEQIQDSTKEDESATQIRNEYEAKVAARKIFQNVAKPGSKYI
YLDDIERFLQEDEALKTMSLFEGASESRRISKKALKNWVVTAFRERRALALTLNDTKTAV
NRLHHIVNGLVGIIILVIWLLILGIATSKVLVFISSQLLLVAFVFGNTCKTVFEAIIFLF
VMHPFDVGDRCEIDGVQMVVEEMNILTTVFLRYDNQKIIIPNSVLATKAIHNYYRSPDMG
DAVEFCIHVKTPAEKIGLMKQRILSYIEHKSDHWDPSPMIIFKELEELNRVRIAIWLTHR
MNHQDMGERWARRALLVEELVKIFNDLDIKYRLYPVDINVCSMPPVASDRLPPTWTGPPS
>Bombax_ceiba_evm.model.Scaffold92.171
MTSVTSMQLSYELKIHNSHGCRSQHIGVIGKSRLHSVHINLSSHSMRQDVWSLHLLSSAC
MPIRPVYSRSNVVLCRSFLIPTGGNEISILKSASTVLTRIFGTLHGSHIVPRLIPAVGII
AFAAWGLGPLMRLGRVNIFHRSDSSWKKSRTYHIMSYYLRPLLLWTGATLICRALDPVVL
PSDASEAVKQRLVNFVRSLSTVLAFSYCLSSLIQQVQKFFMEMNDSNDTRNMGFDFAGKA
VYTAVWIAAVSLFLELLGFSTQKWVTAGGLGTVLITLAGREIFTNFLSSVMIHATRPFVV
NEWIQTNIEGYEVSGTVEHVGWWSPTIIRGDDREAVHIPNHKFTVNVVRNHSQKTHWRIK
NYFAISHLDVNKINNVVADMRKVLAKNPQVEQQRLHRRVFLESIDPENQALKILVSCFVK
TSRFEEYLCVKEAILLDLLRVISHHQARLATPIRTVQKIYSEAEIEDVPFADTIFSRSKA
ATNSPLLLIEPSYRINGDEKVKASIRANEENDSTEEAILTSDSKANTKSGSTSTINSKGD
KVTASSAANFSSSSKVPLSEPQSGNLVPDGSVEVNSVKQFSERRGETWKTTSSGRVVITE
KSPGASSQSTNKESEIPWGILPAKQDVDKSVAPSSVARPSLEENIVLSVALEGSKLTLPI
EEEIAPSTLSTESKELSAHQSGSGSHLVGKDKKDCQVRCQ
>Bombax_ceiba_evm.model.Scaffold105.377
MEAGKGLVEKKETNDVVLQISSPENYVIFNKGNNDSEGFSSATEAGSYSSPKILELKQLE
NLSVRVSTPVPSPSPSSEIARMSPTPTKPPKVPVDKKLTPRKSLGRSAFSKPKSRLVEPS
YPNDAKLVEETSTLTLNSSSSPYRSSPAAASLINKATTPKENLRSAPITPKTPLISPGIE
EEDDEEIYKTADLKVSEKSGKKWKFLFLIEFVAFISIMGLLVASLTLHRLEKTKIWSLEL
WKWCVLILVIFCGRLFTEWMMNIVIFLIEKNYLLRKKVLYFVFGLKGSVRVFVWLGLVLL
AWGLLFNRGVKRSKQANRVLNYITRALASCLIGSAIWLVKTLFVKLLASSFQCTKFFDRI
QESIFHQYILRALSGPPVMEMAENVGSSMSIAQLSFKSLIKDKGGEKQEVIDIDRLKKMK
QEKVSAWTMKGLINVITGSGLSTIANYIEDVDDEENEQKDTEITSEWEAKAAAYHVFKNV
AKSGSKYIEEEDLLRFMKREEVDNVLPLFEGAVDTGKIKRSTLKNWLANEFNLSLSIELA
ACLQVNVYLERKSLAHSLNDTKTAIEELNKLISAVLLVVIIIVWLLMMGFLTTQVLVFIS
SQLLLVAFMFGNTAKTVFEAIIFVFVMHPFDVGDRCVVDGIQMVVEEMNILTTVFLRYDN
EKIFYPNSVLATKPISNFYRSPEMSDSVEFTVDVSTSIEQIAALKAKIKEYLESKPQHWR
PGHSVQVKDIENVNKMKMGLYVTHTINFQNYGDKSSRRSELVLELKRIFEALDIKYNLLP
QEVHVTYVGSAASTLHQQPTR
>Bombax_ceiba_evm.model.Scaffold114.157
MGKVHKLKREKVSSWHMKVLVDAITNSGLSTISNTLEESAYDEGGEQEDKEITNEEEAQY
AAHQIFANVARHDSNHNRNYIDEDDLLRFMIKEEVDLVFPLFEGKIDRKIDRKSFTNWVI
KVYKDRKTLAHALSDTKTAVKQLNKIVTVILIVVTVIIWLLLVEIATMKVLLFLSSQLVI
AAFMFGNTCKTIFEAIIFVFVMHPFDVGDRCVIDGVQLLVEEMNILTTVFLKLDNEKVYY
PNSVLATKPISNYYRSPDMGDGIEFSIDFMTPAKTICRLREEIKKHLEEANTLWHPNHLV
VVKEIENVNKLKMALYVNHKMNFQDFREKNRRRTELVIELKRIFEELGLRYNLLPQHVNL
NQVNQDRPDPTYATT
>Bombax_ceiba_evm.model.Scaffold117.312
MAVDSTDRKEIILNIDERSNDGSIPAAASATASGGGKIWRESSYDFWKDSENINSNWKKE
NANTNGTGSSGNNSNRESEGFDFMQSEQAAMEDPPSKLIGQFLHKQKASGEFSLDMDLEM
DELQQEPPDHDSLLPTVAESPSPSAAALPRVSLENNPVRRRQGQGSPSTGKEQIRDYRES
DGVVKCSSNSSFKRSEGGSFQRKSSLLVTKTKSRLMDPPTPGKGEPKSAKAVGGKSGQIM
RSGFLGKNAEEEEDDPLLEEDLPDEYKKDKLSFLVLLEWLSLIVIIAALVCSLSIPYLRE
KRVWNLMLWKWEVLVLVLICGRLVSGWIIRIIVFFIERNFLLRKRVLYFVYGLRKAVQNC
LWLGLVLIAWHYLFDKKVQRETKSRFLRYVTKVLVCLVVGVMLWLLKTLLVKVLASSFHV
STYFDRIQDSLFNQYVIETLSGPPLIEIQRAEEEEERVANEVMSLQKAGATIPPELKTTN
FSSLHHGKLIGSGRIQKSPRGKSPTLSRVLSSEKGEEDDKGITIDHLHKLNPKNVSAWSM
KRLMNIIRHGALSTLDEQIQDSTHEDESATQIRSEYEAKVAARKIFQNVAKPGFKYIYLE
DIERFLEEDEALKTISLFEDASESRRISKKALKNWVVNAFRERRALALTLNDTKTAVNRL
HQVVNILVGIIIVVISLLILEIATSKVLVFISSQLLLVAFIFGNTCKTVFEAIIFLFVMH
PFDVGDRCEIDGVQMVVEEMNILTTVFLRYDNQKITIPNSVLATKAINNYYRSPDMGDAV
EFCIHVKTPAEKIGLMKQRILSYIEHKSDHWYPAPMIIFKELEELNRVRIAIWLTHKMNH
QDMGERWARRALLVEEMVKIFNDLDIKYRLYPIDINVCSMPSVPSDRLPPNWTGPAS
>Bombax_ceiba_evm.model.Scaffold127.377
MMFEEIFFFFSFLPQFLQLDSWRIRLSNGLYGPLHSVPYKNNAFRCHAFRVPGQIFELPG
VKAASIALTRSYNNLQASPLVFKLVPAVSIIIFALWGVGPLMRLSRSLLLNKSDNSWKKS
RTRYVTTSYVQPLLLWTGAILICRILDPLVLPTEASQVVKQRLLNFVRSLSTVLAFAFCL
SSTIQQMQKFLMETSETSDDTRNMGFQFAGKAIYSAVWIAAVSLFMELLGFSTQKWLTAG
GLGTVLLTLAGREIFTNFLSSAMIHATRPFVVNEWIQTKIEGYEVSGTVEHVGWWSPTIV
RGEDREAVHIPNHKFTVNVVRNLSQKTHWRIKTHLAISHLDVHKINNIVADMRKVLAKNP
QVEQQRLHRRVFLENINPENQALLILVSCFVKTSHLEEYLCVKEAILLDLLRVISHHRAR
LATPIRTVQKIYSDADLENIPFADSMYNRGGVPSNRPLLLIEPSYKINGEDRTKGRSSRP
AGEQDGKTTVRPTADTKADNKAGTTTKPDSKSKGTPSIESKADGKIGESPNSDAKEDFKA
AFESTSDLRTDDKVTLKSPSKSVPKTSSNAAETSSLNQTVLDSISDNLPINKKVNDKQQK
IARQSNKSENPPVPLPESGIDQASGLREPFQSKKEGEKQLVSQPPIARPALEENIVLGVA
LEGSKRTLPIEEELTPSVADAKEMASASRNGNGYTAEDKKDGQIRSNPNNPDNK
>Bombax_ceiba_evm.model.Scaffold221.71
MAGIGLSRLRSLSNSLYSSLKPPSLPSYDSFTKLARSADQNYVRPSHAYVDSFYDKRETQ
SAAKFMNTHIKIAASVPLANTCFGKTNPMSALSSASSIFHFQGVFPFVSTSPVLGHHSGL
LSFSSKAEKSVESEVSATSGGEEVDINNSSVIGGDWVDKFKDAWHSAVDVIGYTGQKAKE
ASNELKPHVEQLLDTYPYLKDVVVPVGCTLTGTLLAWVVLPRLLRRFHNYAVQTSVLPSE
SLLGDHIPYEKSFWGALEDPVRYLITFMAFSQIGMMVAPSTIASQYIAQAWRGAAILSFV
WFLHRWKTNLLSRALAAQNLAGIDREKLLTMDKVSSIGLFVIGLMALAEACGVAVQSILT
VGGIGGVATAFAAKDILGNVLSGLSMQFSKPFSLGDTIKAGSVEGQVVEMGLTSTTLLNS
EKFPVLVPNTLFSSQVIVNKSRAQWRAVVTKIPLQIEGLDKIPQISDEIKSMLRSNSKVF
LGEEAPYCFLSHIESYYAELTVGCNLRHMSKDELYSAQQDILLQSVQIIKKHGAKLGNAS
FQGTTS
>Bombax_ceiba_evm.model.Scaffold364.247
MAGIRISRLRSLPNSLYSSSKPPSLPIYYSYMKLTRNADENYVRLSYASVDSFYNKTETK
SAAKCVKTYIKVAVSDSLADTCLHKTNLMSSLSSTSSTLQFRSVFPFVSISPVLRHQSDS
LSFSSKADKSVGSGVSAASGGGEVDVSESGVIGSDWIDKVKDAWHTAVDAIGYTGEKAKE
ASNEFKPHVEQLLDTHPYLKDVAVPVGSTLTATILAWMILPRLLRRFHNYAMLTSVLPYG
GILGDQVPYEKSLWGTLEDPAWTGAAILSFVWFLHRWKTNVLSRALAAQNLAGGSCGVAV
QSILTVGGIGGVATAFAARDILGNVLSGLYMQFSKPFSLGDTIKAGSIEGQVVEMGLTST
TLLNSEKFPVLVPNSLFSSQAIVNKTRAQWHALLTKIPFEIEDLDKIPEISNDIKSMLQS
NSKIFLGKEALYCFLSHVESSCAELTVGCNLRPMSEDELYSAQQDILLQSVRIIKKHGAT
LGNAFQGTGDQ
>Bombax_ceiba_evm.model.Scaffold399.4
MEAQNQNKQKPNSDQVVLFMDEPNLKHKESSPHVDSNLTDPVPQSPSKPKTLRRLNFSKP
RARFAETTFPLTPKTIPESDQNQPLYPQDDTSSTDSDNEWFENEEDDYGDSKEAKYRRTR
KRKINKRALLEFILFVIIMTCLICSLTLQSLKHQLTWGLELWKWCLMIMVLFCGRLVSAW
VVGFMVFLIERNFMLREKVLYFVYGLRKSFQNCAWLGLVLICWMIMFPDIHKQNIVVKKT
FLGLIAVLTGATIWLLKIVLVKVLASSFHVATFFDRMKESVFHHYILDALSGPPLDEAER
ELPQKRGLRHSKTVPARLKEGGGGGGMAARTFSKKGSRRIDMEKLRKLSLEGRATAWSVK
RLVNYVKSSGLSTISRTVDDFGAGESEINSEWEARTCAQRIFKNVAKPGAKYIEEEDLLK
FLSSEEVHTIFPLFEGALETGKISKSSFRNWVVHAYVERKALAHSLNDTKTAVQQLHRLA
SAIVIVIIIVVSLLVMGVATIKVVFVVTSQLLLVGFMFQNTCKTIFESIIFVFVMHPFDV
GDRCVIDGVHMIVEEMNILTTVFLRYDMEKIYYPNSVLITKPISNFRRSPDMGDTVDFTI
DVSTPVEDINALKKAIQLLMKHELTLNAGYIESKPKYWSPKHAVIFKEIENMDKMKAVLC
VSHTMNHQNYGEKSGRRSELVLELKKIFESLGIKYHLLPQEVHLSHVNMLPNANANARMP
I
>Bombax_ceiba_evm.model.Scaffold520.2
MAVDSADRKEIILKIYDRSNDGSIPAAAAASATESGGGKIWRESSYDFWNDSQKIESKWK
KENVNTNGTGSSGSNSNRESEGFDFMQSKQEAMEDPPSKLIGQFLHKQKASGEFSLDMDL
EMDELQQEPPHYHGSLLPTVAESPSPSAAALPRVSFENNPVRRRQSKGSPSPGKEESKES
RETDGVVKCSSNSSFKRSEGGSFQRKSSLLVTKPKSRLMDPPTPEKGEPKSAKAGAGKSR
QIMRSGFLGKSIEEEEDDLLLEEDLPDEYRKDKLSLLVLLEWLSLILIIAALVCSLTIPY
LREKRLWRLMLWKWEVLVLVLICGRLVSGWIVRIIVFFIERNFLLRKRVLYFVYGLRKAV
QNCLWLGLALIAWHYLFDKKVQRETKSEVLRYVTKVLVCLLVGVMLWLVKTLLVKVLASC
FHVSTYFDRIQDSLFNQYVIETLSGPPLIEIQRAEEEEERIANEVMNLQKAGATIPPGLK
ASTLSSPHCGKLTGSGWIQKTPRGKSHMLSRVLSSETGEKDEKGITIDHLHKLNPKNVSA
WNMKRLINIIRHGALSTLDEQIQDSTKEDESATQIRNEYEAKVAARKIFQNVAKPGSKYI
YLDDIERFLQEDEALKTMSLFEGASESRRISKKALKNWVVTAFRERRALALTLNDTKTAV
NRLHHIVNGLVGIIILVIWLLILGIATSKVLVFISSQLLLVAFVFGNTCKTVFEAIIFLF
VMHPFDVGDRCEIDGVQMVVEEMNILTTVFLRYDNQKIIIPNSVLATKAIHNYYRSPDMG
DAVEFCIHVKTPAEKIGLMKQRILSYIEHKSDHWDPSPMIIFKELEELNRVRIAIWLTHR
MNHQDMGERWARRALLVEELVKIFNDLDIKYRLYPVDINVCSMPPVASDRLPPTWTGPPS
>Bonia_amplexicaulis_Bam024959.4
MDQVRRKSGLRSYGSGKSSSWSGSGVLDQQHEERPILADGGGDRREVVVK
IDGNGNGHASFAFQGAEGGGAGNASSNTNSRANRAWSSGTNSPRSPTKVW
REGSYEFWKNDGGGEGEGGGRSGQAFSFKNRPPHPPSSSQASSPSLSPQP
ASAAGECGEDPPTRLIGNFLRKQAASGAELSLDLDLEMGELGRPAQLREQ
PSFSNSLEREARVSFQDPHKRLSSSSSDSDSDAGDSRRRSGDDGEVIRCT
STSTAAGPLLRAKTRSRLMDPPPQSQPAPATAPAVDEERKSSVLRTPTKS
GQVLSGLMTGKSGHIGKSGPIGKSGPIGKSGLLDEEEDDPFMDEDIPDDF
KRGKLDALTILQWVSLVLIIAALACSLSIRTLSEKKVWGLHLWKWELLVF
VLICGRLVSGWVIRIAVFCVERNFLLRKRVLYFVYGLRSAVQNTLWLGLV
LASWHFLFDKNVQRETNTPVLPYVTKILFCFLVATLIRLVKTLLLKVLAS
SFHVSTYFDRIQEALFNQYVIETLSGAPLVDEKQVLAEVHELQRAGATIP
DELRAALPTKSLSGQRGIGLSGVMSKGEGSKQLSKEKAERQIDEGITIDK
LHRLNQKNISAWNMKRLMRIVRFGTLTTMDEQIHQATGEGDESATQIHNE
HEAKMAARKIFHNVAQPGSKYIYLSDLMRFMRQEEATKAMNLFEGAQEHS
RVSKRSLKNWVVNAFRERKSLALTLNDTKTAVNKLNQMANVVVVIIVFAL
SLLILGIATTHFFVFLSSQLLLAVFVFGNTLKTIFEAIVFLFVMHPFDVG
DRCEIEEVQVVVEEMNIMTTVFLRYDNLKIYYPNSVLATKPIMNYYRSPD
MGEGIDFSIHVATPVEKLALMKERILRYIDNKKEHWYPGAMVVLRDVDDT
NKLKVSIWLRHTLNFQDMGMRFVRRELVLQEMIKVLKDLDIEYRMLPLDV
NVRNAPPIQSTRMPTTWNYS
>Bonia_amplexicaulis_Bam020763.1
MDQVRRKSSLRSYGSGKSSSPSESGMLDRQHEEQPILADGAGGGERREVV
VKIDGNGNGHAPFAFHGAEGGGAGNASSNTNSTANRAWSCGANSPRSPTK
VWREGSYEFWKNDGGGKGEGGGGRGEAFSFKNRPPQPPSSSQASSPSLSP
QPATANAAGEGGEDPPTRLIGNFLRKQAASGAELSLDLDLEMEDLGRPAQ
LREQPSFSNSREREARVSFQDPHKRLSSSSSSDSEAGDSHRRAGDDGEVI
RCTSTSTAAGPLLRAKTRSRLMDPPPQSQPAPVAAPGVDEERKSSVLRAP
TKSGQLLSGLMTGKSGHIGKSGPIGKSGPIDEEEDDPFTDEDIPDEFKRG
KLDALTVLQWVGLVLIIAALACSLSIRILSEKKVWDLHLWKWELLVFVLI
CGRLVSGWVIRIAVFCVERNFLLRKRVLYFVYGVRRAVQNTLWLGLVLAS
WHFLFDKNVQRETNTPVLPYVTKILFCLLVATLIRLVKTLLVKVLASSFH
VSTYFDRIQEALFNQYVIETLSGPPLVYENQVLAEVHELQRAGATIPKEL
RAAVPTKNMSGQRSIQLSGVMSKGEVSKQLSKEKAERQIDEGITIDKLHR
LNQKNISAWNMKRLMRIVRFGTLTTMDEQIQQATGEGDESATQISSEYEA
KMAARKIFHNVAQPGSKYIYLSDLMRFMRQEEATKAMNLFEGAQEHNRIS
KGSLKNWVVNAFRERKALALTLNDTKTAVNKLNQMVNVVVVVIVFALWLL
ILGIATTHFFVFLSSQLLLAVFVFGNTLKTVFEAIVFLFVMHPFDVGDRC
EIEGVQLVVEEMNIMTSVFLRYDNLKVYYPNTVLATKPIMNYYRSPDMGE
AIDFSIHVATPVEKLALMKERILRYIDNKKEHWYPGAMVVLRDVDDTNKL
KVSIWLRHTLNFQDMGMRFVRRELVLQEMIKVLKDLDVEYRMLPLDVNVR
NAPPIQTTRMPTTWNYSRSTEQL
>Bonia_amplexicaulis_Bam034573.1
MDLPRKSSIKSYGSNKSSRSGSFDFDQDQDRDGDRREVVVKIDGDGQASF
ALHATGGIANVSGHSSNYGSTVNTPRAAGASGVVLGSGSSVSSTPSSGND
VGRDGESFSFKNRPPESPASPPLSVGGETSDDPPSRLIGSFLRKQAAAGG
ELSLDPDLEMEELRRPPRPPASISASRELRVSFQDPHKRFSPSSSSASSS
SSDAAENRKQAANAGDTAEVIRCTSTSTGASLLPRSKTRSRLMDPPPPSS
GPATEGERCERKSFVTKGPPKSGQLRSGLIGKSGLIGKSGPVCKSGAFDD
EDDDPFMDEGLTSDFKRETVDCLIILEWVGLVVIVAALVCSLTIPSLSNK
KLSGLHLWKWELLVFVLICGRLVSGWVIRIAVFFIERNFLLRKKVLYFVY
GVRRAVRNVLWLGLALVSWHLLFDKDVKRETHELVLPYVTKVLCCLLVAT
VIRLIKTLLLKVLASSFHVSTYFDRIQDALFNQYVIETLSGPPLVDESRM
LAEVQRLQSAGAAIPNELQAAAMPNESGPLPKSGRLTAAASRRGGVSKQL
QRQKTERHFDEGITIDQLHRLSQKNISAWSMKRLMKIVRYGALTTMDEQI
KHARGEEDELATQIHSEYEAKVAAKRIFHNVAKPGSKHIYLSDLMRFLRQ
EEAFKAMDLFEGAQEHNRVSKRSLKNWVVNAFRERKALALTLNDTKTAVN
KLHQMANVVVGLIVFALWLLILGIATTRFFVFLSSQLLVAVFMFGNTLKT
IFEAIVFLFVMHPFDVGDRCEVDGMQVVVEEMNIMTTIFLRYDNLKVYYP
NSKLAVLPIMNYYRSPDMGDAIDFSVHVATPVEKLALMKERLLQYVSLLF
AK
>Bonia_amplexicaulis_Bam022200.2
[truncated: 19,466 more rows]

## Sheet: Database III
>Capsella_grandiflora_Cagra.1268s0048.1.p
MAEKRASNGEEVVINVSDKEESKDSIASPPFNPLPSPEADAAAAEKSKPMPISIPPPEIYKFAGSVHKPPKTPSPNNGGL
VRRKSVSRSVYSKSKSRFGEQQSFRYDHNREENGGSSLREQFGAASSFARSSFDRASPNNKSNRSIASQALSKVDEDETD
ENEEIYRKVKLHRSKRSAMTFLALLELVLFMGILATLVVSLTIDKVKDHTIWGLELWKWCVLVMVTLSGLFLTNWFMHFA
VFLIEKNYLLKKKVLYFVHGLKKNVQVFIWFGLILIAWICLFDDDDRHSRKTKKFLDFITATIITLLVGSVLFLVKTFAL
KVLASKFNVRNFFERIQESVFHQYVLQTLSGPPLIEEAENVGRVPSTGHLSFTSTKNGKAKDKKVIDMGKVHRMKQEKVS
AWTMRVLIEAVGTSGISTISSTLDEVNNRKERTDKEITSEMEAVAAAYEIFNNVAKPNQNFIEEDDLLRFMIKEEVDLVL
PLIEGAADTGKITRKAFTEWVVNVYTSRKTIGHSLNDTKTAVKQLDKLISGVLTVATLIVWLVLLDIASTKLLLLFSSQF
VGLAFMIGSTCKNIFESFIFVFVMHPYDVGDRCVVDGVMLLVEEIDLLTTVFLKIDNEKVFYPNSVLITKPISNFYRSPD
MGDYVDFGIAFSTPAEKIGTLKEKIKEYLVANPQHWYPEPLVMVRSIENVNKLVLNVLVQHTINFQVFVEKSIRRTALII
AVKKILEDLEIDYTLLPQDVRLTGQN*
>Capsella_grandiflora_Cagra.1261s0016.1.p
MAGVRSSLLKSLHRSSRRPFSRLAHYPLLRPSNSSSSSSSSSSSSFSLLNSCHARSITSGNTLLDGLSHKPKASHPSSIV
SFASNLRLLHNAKPFSYSIPFLGHSSCARSFCSKPDNFVAPAVTGDGNGGTDWLDKAKDVLQTSVDAVTQTAIKTKEASD
DLIPHLHQFLDSNPCLKEVIVPISLTMTATLFAWIVMPRLLKSFHTYAMQSSAALLPGGFSTEDVPYEQSFWGALEDPAR
YLVTFIAFAQIAAMVAPTTVAAQYFTPTVKGAVILSLVWFLYRWKTNVITRMLSAKSFGGLDREKVLTLDKVSSVGLFAI
GLMASAEACGVAVQSILTVGGVGGVATAFAARDILGNVLSGLSMQFSRPFSMGDTIKAGSVEGQVVGMGLTTTSLLNAEK
FPVLVPNSLFSSQVIVNKSRAKWRAIASKIPLQIDDLDKIPLISNEIEEMLRVNAKVYLGKEAPYCYLSRVEKSFAELSI
GCNLVGMGKGELYTTQQEVLLESVKIIKKHGASLGSTWDNPTF*
>Capsella_grandiflora_Cagra.1085s0010.1.p
MALYGTLQLSHGMGLCRNQGCYYKPEYSVMRRRLHISKGPLSLGVPLGQHGFSNVLLSDYLRRPICSVPLRTTAFRCHSF
SVGVNAIEPAVKAVTVVLAKSHGLIQQFPFVYKLVPAVALLVFSLWGLVPFVRQGRNLLLNKNDNGWKKSGTYHVMTSYV
QPLLLWLGALFICRALDPVVLPTEASKIVKDRLLNFVRSLSTVLAFAYCISSLIQQTQKLFSETSNPSDTRNMGFQFAGK
AVYSAVWVAAVSLFMELLGFSTQKWLTAGGLGTVLITLAGREILTNFLSSVMIHATRPFVLNEWIQTKIEGYEVSGTVEH
VGWWSPTIIRGEDREAIHIPNHKFTVNVVRNLTQKTHWRIKTHLAISHLDVNKINNIVADMRKVLAKNPMVEQQRLHRRV
FLENVIPENQALSILISCFVKTSHHEEYLGVKEAILMDLLRVISHHRARLATPIRTIRKMYTDADLENAPFGESMYGPGG
VGSRRPLMLIEPSYKINGEEKSKSQNRASKPTAEQDNKDSSPKSKETSPPDLKENAKAVELPVSDTNKVPDEPVAKPGIK
AVSKPATSPKDTETSGAEKAKAKRSGSTIKSPKTDETDGTSSASRSALEENIVLGVALEGSKRTLPIEEEIHSSSTETDS
KELTGARRSGGNGPLVVDKEQKDGKSQPSSGASSEQ*
>Capsella_grandiflora_Cagra.4091s0019.1.p
MTERRSSNRGEVVINVPEKEDAAASPSTKVVASTDSDTRTRRPEPLTFSNKDGLAPRRSLSRSVYSKSNSRFDKQLSHRF
DETILEENVGTAREHSDTSVGVAAPLSKVAEEEVDENDEIYEKVMLHRVKRSGIKPLALFELALFVAILCTLVVSLTVDK
VKKHCVLGLQVWKWCVFVMVTLSGMFLTNWFMHLAVFIIERNYLLRKKVLYFVHGLKKNVQVFIWFTLVLVAWVILFEED
HKHSRKTKKFLDLITWTIASLLIGSILFLLKTLALKVLASKFNVRNFFERIQESVFHQYVLQTLSGPPLIEEAERVGREP
STGHLSFTSTKDGTVKGKKVLDMGKVHRMKQEKVSALTMRVLIEAVGSSGLTTISNTLDECKNKRKKNDKEITSEMEAVA
VAYDIFNNVARPNHNYIEEDDMLRFMIKEEAELVLPLIEGAETGKITRKAFTEWVIKVYTSRKALGHSLGDTKTAVKQVD
KLIIGILTVATFIIWLILLDIASTKLLLVFSTQLVGLAFMIGSTCKNIFESFVFVFVMHPYDVGDRCVIDGVMLLVEEIH
LLTTVFLKIDNEKVFYPNAVLISKPISNFYRSPDMGDYIELSISFSTPVAKIATLKERITEYLVQNPHHWYPETMLMVKA
IENVNKLKLNLLFQHTINFQKFVVKSLRRTELIIAVKQILEDLEIDYSLLPQDVHLTGHK*
>Capsella_grandiflora_Cagra.0007s0025.1.p
MAAVDSTDRRDFIVNINGQESGAVGGATGSSSNAEGGSIWKESSYDFWDGEKGKNDKKGDDDDDDDEDGGSFHFRQRRHK
SVELSDPPSKLIRQFLHKQRASGDEISLDVELNMAELQSNTPPRAATTSNTPRHGLSTISESSSPFTTKVKADAVRRRQN
RISLGGSSDEEGRNRDEAEVVKCSSNKPMLSRNKTKSRLQDPPTPKHPAIDKTEMKSGRRSGIFKSGFLGKSPKAGTPGR
GGIMDEEEEEDPFLDEDLPEEYKRDKLSIWLLLEWISLVLIITSLVCSLTVHSLQRKTWWKLDLWKWEVTVLVLICGRLV
SSWIVRIIVFLVEKNFLWRKRVLYFVYGVRKSVQNCLWLGLVLLAWHFLFDKKVERETRSTALRYVTRVLVCLLVAVIIW
LVKTILVKVLASSFHMSTYFDRIQESLFTQYVIETLSGPPLMEIQRMEEEELKVTEDVKILEKLAGAKLPPALKETVKSF
MKVGRGPGLTRLGSKKGEDSEGIRIDHLQRMNTKNVSAWNMKRLMNIIRKGALSTLDQKIQDTTQEEEDATQIRSEYEAK
CAARKIFHNVTEPGSRYIYLEDFLRFLCEEESERAMALFEGVSESHKISKSCLKNWVVKAFRERRALALTLNDTKTAVNR
LHRIINVLIGIIIIIIWLLILGIATTRFLLVLSSQLLLVAFVFGNSCKTIFEAIIFLFVMHPFDVGDRCEIDGVQLVVEE
MNILTTVFLRYDNQKIIYPNSVLGTKPIANYYRSPDMGDAVEFCIHIATPPEKIAAIKQRILSYVDNKKDYWYPAPMIVF
LSMDNLNSVKIAVWLTHRMNHQDMGERYIRRGLLLEEVGKACRELDIEYRLYPLNINVRSLPPTASPMTSDRIPPSWMQQ
RGP*
>Capsella_grandiflora_Cagra.1525s0002.1.p
MDFRKPFKSHSSYKQIISTGDQNEKTKKKKKHQVLDDGSGSSFSVHKAAMERDPSYMFWQDNSTDDHVKTGSFDFSQCRE
EITLDVNDETEETEDVSNSNNMFGSKEMRVSFKINSSGTNNMSSSVRSCASSTSFSSATMRMNLEQQEDEGEVVLRCSSM
RKTELVSRAKARSRLIDPPQEEEQQYTSWMGTSEQLRSGLLGRQSDDIEEEDDSLAEEDVPEEYRRLKMDAVTLLQWLSL
IALVVALVLSLAFHTWRNATLWSLQLWKWEVVLLVLICGRLVSGCGIRIIVFFIERNFLLRKRVLYFVYGVKTPVQNCLW
LGLVLIAWHFLFDKKVERETHSGVLFLVSKILVCFLLSTVLWLIKTLVVKVLASSFHVSTYFDRIQEALFHHYLIETLSG
PPMLELSRIEEEEERAQEEIFKMQRGGADLSPELCSAALPQEKSGSTVNIKLSPIIPKTGSDNGITMEDLHKMNQKNVSA
WNMKRLMKIVRNVSLTTLDEQALQNTSEDESTRQIRSEKEAKAAARKIFKNVAQPGTKHIYLEDLMRFLPVDEAMKTMSL
FEGALVTKKITKSALKNWLVNAFRERRALALTLNDTKTAVNKLHHMISFLTAIVIIIIWLILLEIATSKYLLFLTSQVVL
LAFMFGNSLKTVFESIIFLFIIHPYDVGDRLVIDSVEMVVEEMNILTTVFLRADNLKIVYPNILLWQKAIHNYHRSPDMG
EEVTCCVHITTPPEKIVAIKQRISSYIDSKPEYWYPKADIIVKDVEDLNIVRLAIWPCHKINHQNMGERYTRRALLVEEV
IKILLELDVQYRFHPLDINVKTMPTVVSSRVPPGWSQTPDSG*
>Capsella_grandiflora_Cagra.1525s0001.1.p
MDFRNSFKSHHSSYKQIKSPGDHSDASPEHLPILHDHDHHSGMVDNTKPESNRSSLDDDEEDDGRNAPVERDASYKFWQD
NTAATTSSLDHTASRVSAKDPIAINRKSDRFSGSFDFAHGGGGKAIIEESPTKMVAAGGESMNRWRVRNDHEITLDVDQD
NDDVSHQTMPTPTSTARTSFDASRELRVSFNVRGAGGGTYVAGSVPSSSSHSSTSSSATMRTNQDQPQQEDEVLRCTSNV
SFQRKSEIISRVKTRSRLQDPPREEETPFSGWRSGQLKSGLLGDIDEEDDPLAEEDVPDEYKSGKLDAITLLQWLSLVAI
IAALACSLSIRSWKKVRVWNLHLWKWEVFLLVLICGRLVSGWGIRIVVFFIERNFLLRKRVLYFVYGVRRAVQNCLWLGL
VLLAWHFLFDKKVQRETKSKFLPYVTKILVCFLLSTILWLIKTLVVKVLASSFHVSTYFDRIQEALFNQYVIETLSGPPM
IEMSRIEEEEEKAQDEIFKMQNAGANLPPDLCAAAFPPAKSGRVMNPKLSPIIPKTTTDNGISMEHLHRMNHKNISAWNM
KRLMKIVRNVSLTTLDEQMLESAYEDESTRQIRSEKEAKAAARKIFKNVAQRGAKYIYLENLMRYLREDEAIKTMGLFEG
APENKRITKSALKNWLVNAFRERRALALTLNDTKTAVNKLHHMINIVTAIVIVVIWLVLLEIASSKVLLFVSSQVVLLAF
IFGNTVKTVFESIIFLFIVHPYDVGDRCEIDNVQLVVEEMNILTTVFLRYDNLKIMYPNSLLWQKSINNYYRSPDMGDAI
EFCVHITTPLEKIDLIKQRISNYIDNKPEYWYPQAKIVVKDVEDLHIVRLAIWPFQRINFQDMLERWSRRGVLVEEVIKI
LLELDIQHRFYPLDINIRTMPTVVSNRTPPGWSQIPPA*
>Capsella_grandiflora_Cagra.4247s0010.1.p
MMMRTVSLPLSHDLNVHKIHEASGYHNSVAGKNRMSLTRTGLLSSCATRQDVWSLQLLESLSGSIVPVSSRCNAFVCRSA
VFPGNGNEGPILKSTAVIFTRAYDALRGYPHLVKLIPAVGILAFATWGLRPLLRLARATMFEKGNDANSQRSSTQYIVVS
YLQPLLLWSGAILLCRTLDPIVLPSSASQAIKQRLLSFARSMSTVLAFACCLSSLLQQAQKFFMETNNPADTRNMGFSFA
GKAIYTAAWVAAASLFMELLGFSTQKWLTAGGLGTVLLTLAGREILTNFLSSIMIHATRPFVLNEWIQTKIGGYDVSGTV
EHVGWWSPTVIRGDDREAVHIPNHQFSVNIVRNLTQKTHWRIKTHLAISHLDVSKINNIVADMRKVLSKNPQIEQQKIHR
RVFLEDIDPENQALRILISCFVKTSRFEEYLCVKEAVLLDLLRVIRHHGARLATPIRTVQRMRNEAEVDSAGFSDIVFNQ
AAMNRRYMLIEPSYKINGDDTTKSSSPSSVQKSEDRDLQEELLETKDETENNRSVPVSNAKKDKQKAALGFNSSTGTKGS
PASTSDQPVAQKSEEKKKESVGDSNKAEKDEVSDGEGATEQTLKSKSKQGTEKSSGDSKARDGGGSGTSSSLEENIVLGV
ALDGSKRTLPIDEDLNASGALMDSEELGIGSE*
>Capsella_grandiflora_Cagra.3696s0012.1.p
MAEQKSSNGGGGGGEVVINVSGEEASRRSKDMASPESEKAVPINKSPSPEISKLVGSPNKPPRAPNHNNEGLTQRKSFAR
SVYSKPKSRFVDPSGPVDSTLLEEEVKGQLGTGFSFNRRSPNNKSNRSVGSTAPLTPSKAVVEKDEDEEIYKKVKLNKEM
RSKISTLALVESAFFVAVLSALIASLTVNVLKDHTLWGLELWKWCVLVMVIFSGMLVTNWFMRLIVFLIETNFLLRRKVL
YFVHGLKKAVQVFIWLSLILIAWILLFNQDVKRSPAATKVLKCITRTLISLLTGSLLWLVKTLLLKILAANFNVNNFFDR
IQDSVFHQYVLQTLSGPPLIEEAERVGREPSTGHLSFTSVVKKGTVKEKKVIDMGKVHKMKREKVSAWTMRVLVEAVRTS
GLSTISDTLDETAYGDGKEQADRGEITNEMEALAAAYHVFRNVAQPLTSYIEEEDLLRFMIKEEVDLVFPLFDGAAETGK
ITRKAFTEWVVKVYTSRRALAHSLNDTKTAVKQLNKLVTAILMVITVVIWLLLLEVATTKVLLFFSTQLVALAFIIGSTC
KNLFESIVFVFVMHPYDVGDRCVVDGVAMLVEEMNLLTTVFLKLDNEKVYYPNSVLATKPISNYFRSPDMGETVEFSISF
STPVSKIAHLKERIAEYLEQNPQHWAAVHTVVVKEIENMNKLKMALYSNHTITFQEYRERNIRRTELSLAIKRILEDLHI
DYTLLPQEVHLTKN*
>Capsella_grandiflora_Cagra.1361s0007.1.p
MAVDSADRREVIVKIDGDKGTTGNGVSGETVGRIWRDGSYDFWTDGEGNLNKGHNAAAAGSDRSASTTEELQDEGFEFRR
GEDPPTKLIGQFLHKQQASGEICLDMDLSMDELQSRGLTPVSESPTSAKVPAKPDAVGRRSNNNNNDDGEVVKCSGNAPI
QRSTSSLLKMRTRSRLSDPPTPQLPPQPADMKSGRIPKSGQMKSGFFGKSPKTQGEEEEDDPFAEEDLPEEYRKDKLSLW
IVLEWLSLILIIAGFVCTLSIPSLRKKKLWELQLWKWESMVLVLICGRLVSSWIVKIVVFFIERNFLLRKRVLYFVYGVR
KAVQNCLWLGLVLLAWHFLFDEKVAKAANTKALRVVTKIFVCLLVGFLLWLVKTLLVKVLASSFHMSTYFDRIQESLFTQ
YVIETLSGPPLIEIQKNEEEEERISVEVKKFQNPGGVEIQSGAQKSPLKTGKSPLISRVLSNGGGGGGGDNKGITIDSLH
KLNPKNVSAWKMKRLMNIIRNGSLTTLDEQLQDPNLDDDKGNQIRSEFEAKLAARKIFHNVAKPGSKFIYANDIMRFLPD
DEALKTLSLFEGASETNRISKSSLKNWVVNAFRERRALALTLNDTKTAVNRLHKMVNIVVGIIIIVIWLIILGITSTKFL
VVMSSQVVVVAFIFGNMCKIVFESIIYLFVIHPFDVGDRCEIDGVQMVVEEMNILTTVFLRFDNQKVVYPNSLLWTKSIG
NYYRSPDMGDGIEFSIHITTPAEKIILIKQRITSYIEGKKDHWYPAPMIVFKDMESLNSVRIAVWPTHRMNHQDMGEKWA
RRSQLVEEIAKICRELDIEYRLYPLDINVRNMPTSTVLPVSDRLPPTWTAPASGSN*
>Capsella_grandiflora_Cagra.8996s0003.1.p
MRRSSDKPAEEPDPPSKLINQFLNKQKASGDEISLDMEANMPELQSNTISPARVTVVSGSASPVTATASNYNGPVDAIRR
RQNRVTLSPSVKDSDSSDEDENRVDESEVVKCSSNRSTMRTKTLMKTKTRSRLMDPPTPTYPEMVSGRTPKSGHLKPGFS
GRNTKPGTPNQGGAMDLEEEEDPFSEEDLPEGFRKEKICVWVIMEWIFLILIIAGLICSLVIPFLRGKTLWDLALWKWDV
MILVLICGRLVSSWFVKLFVFFVESNFLWRKKVLYFVYGIRKPVQNCLWLGLVLIAWHFLFDKKVEREMRSTVLKYVTKV
LICLLVAVVFWLIKTLLVKVLASSFHMSTYFDRIQESLFTQYVIETLSGPPRVEIHIEEQKVANDVKTLEIAGHKLSPLG
PKAVSSSPQVTLGSGRLQKSPTRVGRSPVLSRSGSKKEGEEEGIRIDHLQRMNTKNVSAWKMKRLMNVIRKGTLSTLDEQ
IQDTTTHEDDKATQIRSEFEAKLAARKIFQNVAEPGSRYIYIEDFMRFLSEDESERAIDLFEGASESHKISKSCLKNWVV
NAFRERRALALTLNDTKTAVNRLHRIINVLVGIVIFIIWLLILGIATTKFLLVISSQLLLVVFVFGNSCKTIFEAVIFVF
VMHPFDVGDRCEIDGVQLIVEEMNILTTVFLRFDNQKIVYPNSLLGTKPIANYYRSPDMQDAIEFFVHIATPPEKTSALK
QRILSYVDNKKDHWYPSPMIVFRDMCGLNSVKIAMWPTHKMNHQDMGERYVRRGQLIEEIGKLCRELDIEYRLYPLNINV
KSLPAPTPITSDRVPPSWNQQRGV*
>Capsella_rubella_XP_006287126.1
MAEKRASNGEEVVINVSDKEESKDSIASPPFNPLPSPEADAAAAEKSKPMPISIPPPEIYKFAGSVHKPPKTPSPNNGGL
VRRKSVSRSVYSKSKSRFGEQQSFRYDHNREENGGSSLREQFGAASSFARSSFDRASPNNKSNRSITSQALSKVDEDETD
ENEEIYRKVKLHRSKRSAMTFLALLELVLFMGILATLVVSLTIDKVKDHTIWGLELWKWCVLVMVTLSGLFLTNWFMHFA
VFLIEKNYLLKKKVLYFVHGLKKNVQVFIWFGLILIAWICLFDDDDRHSRKTKKFLDFITATIITLLVGSVLFLVKTFAL
KVLASKFNVRNFFERIQESVFHQYVLQTLSGPPLIEEAENVGRVPSTGHLSFTSTKNGKAKDKKVIDMGKVHRMKQEKVS
AWTMRVLIEAVGTSGISTISSTLDEVNNRKERTDKEITSEMEAVAAAYEIFNNVAKPNQNFIEEDDLLRFMIKEEVDLVL
PLIEGAADTGKITRKAFTEWVVNVYTSRKTIGHSLNDTKTAVKQLDKLISGVLTVATLIVWLVLLDIASTKLLLLFSSQF
VGLAFMIGSTCKNIFESFIFVFVMHPYDVGDRCVVDGVMLLVEEIDLLTTVFLKIDNEKVFYPNSVLITKPISNFYRSPD
MGDYVDFGIAFSTPAEKIGTLKEKIKEYLVANPQHWYPEPLVMVRSIENVNKLVLNVLVQHTINFQVFVEKSIRRTALII
AVKKILEDLEIDYTLLPQDVRLTGQN
>Capsella_rubella_XP_006287139.1
MAEQKSSNGGGGGGEVVINVSGEEASRRSKDMASPESEQAVPINKSPSPEISKLVGSPNKPPRAPNHNNEGLTQRKSFAR
SVYSKPKSRFVDPSGPVDSTLLEEEVKGQLGTGFSFNRRSPNNKSNRSVGSTAPLTPSKAVVEKDEDEEIYKKVKLNKEM
RSKISTLALVESAFFVAILSALIASLTVNVLKDHTLWGLELWKWCVLVMVIFSGMLVTNWFMRLIVFLIETNFLLRRKVL
YFVHGLKKAVQVFIWLSLILIAWILLFNQDVKRSPAATKVLKCITRTLISLLTGSLLWLVKTLLLKILAANFNVNNFFDR
IQDSVFHQYVLQTLSGPPLIEEAERVGREPSTGHLSFTSVVKKGTVKEKKVIDMGKVHKMKREKVSAWTMRVLVEAVRTS
GLSTISDTLDETAYGDGKEQADRGEITNEMEALAAAYHVFRNVAQPLTSYIEEEDLLRFMIKEEVDLVFPLFDGAAETGK
ITRKAFTEWVVKVYTSRRALAHSLNDTKTAVKQLNKLVTAILMVITVVIWLLLLEVATTKVLLFFSTQLVALAFIIGSTC
KNLFESIVFVFVMHPYDVGDRCVVDGVAMLVEEMNLLTTVFLKLDNEKVYYPNSVLATKPISNYFRSPDMGETVEFSISF
STPVSKIAHLKERIAEYLEQNPQHWAAVHTVVVKEIENMNKLKMALYSNHTITFQEYRERNIRRTELSLAIKRILEDLHI
DYTLLPQEVHLTKN
>Capsella_rubella_XP_006289182.1
MAGVRSSLLKSLHRSSRRPFSRLAHYPLLPPANSFSSSSFSLLNSCHARSISSGNTLLDGLSHKPKASHPSSFASNLRLH
HNAKPFSYSIPFLGHSSYARSFSSKPDNFGSIVSPALTGDGDGNGGTDWLDKAKDVLQTSVDAVTQTAIKTKEASDDLIP
HLHQFLDSNPCLKEVIVPISLTMTATLFAWIVMPRLLKSFHTYAMQSSAALLPGGFSTEDVPYEQSFWGALEDPARYLVT
FIAFAQIAAMVAPTTVAAQYFTPTVKGAVILSLVWFLYRWKTNVITRMLSAKSFGGLDREKVLTLDKVSSVGLFAIGLMA
SAEACGVAVQSILTVGGVGGVATAFAARDILGNVLSGLSMQFSRPFSMGDTIKAGSVEGQVVGMGLTTTSLLNAEKFPVL
VPNSLFSSQVIVNKSRAKWRAIASKIPLQIDDLDKIPLISNEIEEMLRVNAKVYLGKEAPYCYLSRVEKSFAELSIGCNL
VGMGKGELYTTQQEVLLESVKIIKKHGASLGSTWDNPTF
>Capsella_rubella_XP_006289477.1
MALYGTLQLSHGMGLCRNQGCYYKPEYSVMRRRLHISKGPLSLGVPLGQHGFSNVLLSDYLRRPICSVPLRTTAFRCHSF
SVGGNAVEPAVKAVTVVLTKSHGLIQQFPFVYKLVPAVALLVFSLWGLVPFVRQGRNLLLNKNDNGWKKSGTYHVMTSYV
QPLLLWLGALFICRALDPVVLPTEASKIVKDRLLNFVRSLSTVLAFAYCISSLIQQTQKLFSETSNPSDTRNMGFQFAGK
AVYSAVWVAAVSLFMELLGFSTQKWLTAGGLGTVLITLAGREILTNFLSSVMIHATRPFVLNEWIQTKIEGYEVSGTVEH
VGWWSPTIIRGEDREAIHIPNHKFTVNVVRNLTQKTHWRIKTHLAISHLDVNKINNIVADMRKVLAKNPMVEQQRLHRRV
FLENVIPENQALSILISCFVKTSHHEEYLGVKEAILMDLLRVISHHRARLATPIRTIRKMYTDADLENAPFGESMYGPGG
VGSRRPLMLIEPSYKINGEEKSKSQNRASKPTAEQENKDSGPKSKETSPPDLKENAKAVELPVSDTNKVPDEPVAKPGIK
AVSKPTTSPKDTETSGAEKAKAKRSGSTIKSPKTDETDGTSSASRSALEENIVLGVALEGSKRTLPIEEEIHSSSTETDS
KELTGARRSGGNGPLVVDKEHKDGKSQPSSGASSEQ
>Capsella_rubella_XP_006293779.1
MAERRSSNRGEVVINVPEKEDAAAFPSTKVAATTDSDSRTRRPEPLTFSNKDGLAPRRSLSRSVYSKSNSRFDKQLSHRF
DETILEENVGTAREHSNTSVGIAALSKVADEEVDENDEIYEKVMLHRVKRSGIKPLALFELALFVAILCTLIVSLTVDKV
KKHCVLGLQVWKWCVFVMVTLSGMFLTNWFMHLAVFIIERNYLLRKKVLYFVHGLKKNVQVFIWFTLVLVAWIILFEEDH
KHSRKTKKFLDLITWTIASLLIGSILFLLKTLALKVLASKFNVRNFFERIQESVFHQYVLQTLSGPPLIEEAERVGREPS
TGHLSFTSTKDGTVKGKKVLDMGKVHRMKQEKVSALTMRVLIEAVGSSGLTTISNTLDECKSKRKKNDKEITSEMEAVAV
AYDIFNNVARPNHNYIEEDDMLRFMIKEEAELVLPLIEGAETGKITRKAFTEWVIKVYTSRKALGHSLGDTKTAVKQVDK
LIIGILTVATFIIWLILLDIASTKLLLVFSTQLVGLAFMIGSTCKNIFESFVFVFVMHPYDVGDRCVIDGVMLLVEEIHL
LTTVFLKIDNEKVFYPNAVLISKPISNFYRSPDMGDYIELSISFSTPVAKIATLKERITEYLVKNPHHWYPETMLMVKAI
ENVNKLKLNLLFQHTINFQKFVVKSLRRTELIIAVKQILEDLEIDYSLLPQDVHLTGHK
>Capsella_rubella_XP_006299055.1
MDFRKPFKSHSSYKQIISTGDQNEKTKKKKKHQVLDDGSGSSFSVHKAAMERDPSYMFWQDNSTDDHVKSGSFDFSQCRE
EITLDVNDETEETEVVSNNNNMFGSKEMRVSFKINSSGTNNLSSSVRSCASSTSFSSATMRMNLEQQEDEGEVVLRCSSM
RKTELVSRAKARSRLIDPPQEEEQQYTSWMGTSEQLRSGLLGRQSDDIEEEDDSLAEEDVPEEYRRLKMDAVTLLQWLSL
IALVVALVLSLAFHTWRNATLWSLQLWKWEVVLLVLICGRLVSGCGIRIIVFFIERNFLLRKRVLYFVYGVKTPVQNCLW
LGLVLIAWHFLFDKKVERETHSDVLFLVSKILVCFLLSTVLWLIKTLVVKVLASSFHVSTYFDRIQEALFHHYLIETLSG
PPMLELSRIEEEEERAQEEIFKMQRGGADLSPELCSAALPQEKSGSTVNIKLSPIIPKTGSDNGITMEDLHKMNQKNVSA
WNMKRLMKIVRNVSLTTLDEQALQNTSEDESTRQIRSEKEAKAAARKIFKNVAQPGTKHIYLEDLMRFLPVDEAMKTMSL
FEGALVTKKITKSALKNWLVNAFRERRALALTLNDTKTAVNKLHHMISFLTAIVIIVIWLILLEIATSKYLLFLTSQVVL
LAFMFGNSLKTVFESIIFLFIIHPYDVGDRLVIDSVEMVVEEMNILTTVFLRADNLKIVYPNILLWQKAIHNYHRSPDMG
EEVTCCVHITTPPEKIVAIKQRISSYIDSKPEFWYPKADIIVKDVENLNIVRLAIWPCHKINHQNMGERYTRRALLVEEV
IKILLELDVQYRFHPLDINVKTMPTVVSSRVPPGWSQIPDSG
>Capsella_rubella_XP_006300726.1
MAVDSADRREVIVKIDGDKGTTGNGVSGETVGRIWRDGSYDFWTDGEGNLNKGHNAAAAGSDRSASTTEELQDEGFEFRR
GEDPPTKLIGQFLHKQQASGEICLDMDLSMDELQSRGLTPVSESPTSAKVPAKPDAVGRRSNNNNNDDGEVVKCSGNAPI
QRSTSSLLKMRTRSRLSDPPTPQLPPQPADMKSGRIPKSGQMKSGFFGKSPKTQGEEEEDDPFAEEDLPEEYRKDKLSLW
IVLEWLSLILIIAGFVCTLSIPSLRKKKLWELQLWKWESMVLVLICGRLVSSWIVKIVVFFIERNFLLRKRVLYFVYGVR
KAVQNCLWLGLVLLAWHFLFDEKVAKAANTKALRVVTKIFVCLLVGFLLWLVKTLLVKVLASSFHMSTYFDRIQESLFTQ
YVIETLSGPPLIEIQKNEEEEERISVEVKKFQNPGGVEIQSGAQKSPLKTGKSPLISRVLSNGGGGGGDNKGITIDSLHK
LNPKNVSAWKMKRLMNIIRNGSLTTLDEQLQDPNLDDDKGNQIRSEFEAKLAARKIFHNVATPGSKFIYANDIMRFLPDD
EALKTLSLFEGASETNRISKSSLKNWVVNAFRERRALALTLNDTKTAVNRLHKMVNIVVGIIIIVIWLIILGITSTKFLV
VMSSQVVVVAFIFGNMCKIVFESIIYLFVIHPFDVGDRCEIDGVQMVVEEMNILTTVFLRFDNQKVVYPNSLLWTKSIGN
YYRSPDMGDGIEFSIHITTPAEKIILIKQRITSYIEGKKDHWYPAPMIVFKDMESLNSVRIAVWPTHRMNHQDMGEKWAR
RSQLVEEIAKICRELDIEYRLYPLDINVRNMPTSTVLPVSDRLPPTWTAPASGSN
>Capsella_rubella_XP_006306740.1
MAVDSTDQRRDFVVKIDGEENGDPEKFWRESSINFWHDDKNSKPPGGQEDDGSFDFMRRSSDKPAEEPDPPSKLINQFLN
KQKASGDEISLDMEANMPELQSNTISPARVTVVSGSASPVTATASNYNGPVDAIRRRQNRVTLSPSVKDSDSSDEDENRV
DESEVVKCSSNRSTMRTKTLMKTKTRSRLMDPPTPTYPEMVSGRTPKSGHLKPGFSGRNTKPGTPNQGGAMDLEEEEDPF
SEEDLPEGFRKEKICVWVIMEWIFLILIIAGLICSLVIPFLRGKTLWDLALWKWDVMILVLICGRLVSSWIVKLFVFFVE
SNFLWRKKVLYFVYGIRKPVQNCLWLGLVLIAWHFLFDKKVEREMRSTVLKYVTKVLICLLVAVVFWLIKTLLVKVLASS
FHMSTYFDRIQESLFTQYVIETLSGPPRVEIHIEEQKVANDVKTLEIAGHKLSPLGPKAVSSSPQVTLGSGRLQKSPTRV
GRSPVLSRSGSKKEGEEEGIRIDHLQRMNTKNVSAWKMKRLMNVIRKGTLSTLDEQIQDTTTHEDDKATQIRSEFEAKLA
ARKIFQNVAEPGSRYIYIEDFMRFLSEDESERAIDLFEGASESHKISKSCLKNWVVNAFRERRALALTLNDTKTAVNRLH
RIINVLVGIVIFIIWLLILGIATTKFLLVISSQLLLVVFVFGNSCKTIFEAVIFVFVMHPFDVGDRCEIDGVQLIVEEMN
ILTTVFLRFDNQKIVYPNSLLGTKPIANYYRSPDMQDAIEFFVHIATPPEKTSALKQRILSYVDNKKDHWYPSPMIVFRD
MCGLNSVKIAMWPTHKMNHQDMGERYVRRGQLIEEIGKLCRELDIEYRLYPLNINVKSLPAPTPITSDRVPPSWNQQQGV
>Capsella_rubella_XP_023637195.1
MAEQKSSNGGGGGGEVVINVSGEEASRRSKDMASPESEQAVPINKSPSPEISKLVGSPNKPPRAPNHNNEGLTQRKSFAR
SVYSKPKSRFVDPSGPVDSTLLEEEVKGQLGTGFSFNRRSPNNKSNRSVGSTAPLTPSKAVVEKDEDEEIYKKVKLNKEM
RSKISTLALVESAFFVAILSALIASLTVNVLKDHTLWGLELWKWCVLVMVIFSGMLVTNWFMRLIVFLIETNFLLRRKVL
YFVHGLKKAVQVFIWLSLILIAWILLFNQDVKRSPAATKVLKCITRTLISLLTGSLLWLVKTLLLKILAANFNVNNFFDR
IQDSVFHQYVLQTLSGPPLIEEAERVGREPSTGHLSFTSVVKKGTVKEKKVIDMGKVHKMKREKVSAWTMRVLVEAVRTS
GLSTISDTLDETAYGDGKEQADRGEITNEMEALAAAYHVFRNVAQPLTSYIEEEDLLRFMIKEEVDLVFPLFDGAAETGK
ITRKAFTEWVVKVYTSRRALAHSLNDTKTAVKQLNKLVTAILMVITVVIWLLLLEVATTKVLLFFSTQLVALAFIIGSTC
KNLFESIVFVFVMHPYDVGDRCVVDGVAMLVEEMNLLTTVFLKLDNEKVYYPNSVLATKPISNYFRSPDMGETVEFSISF
STPVSKIAHLKERIAEYLEQNPQHWAAVHTVVVKEIENMNKLKMALYSNHTITFQEYRERNIRRTELSLAIKRILEDLHI
DYTLLPQEVHLTKN
>Capsella_rubella_XP_023642082.1
MAAVDSTDRRDFIVNINGQESGAVGGATGSSSNAEGGSIWKESSYDFWDGEKGKNDKKGDDDDDEDGGSFHFRQRRHKSV
ELSDPPSKLIRQFLHKQRASGDEISLDVELNMAELQSNTPPRAATTSNTPRHGLSTISESSSPFTTKVKADAVRRRQNRI
SLGGSSDEEGRNRDEAEVVKCSSNKPMLSRNKTKSRLQDPPTPKHPAIDKTEMKSGRRSGIFKSGFLGKSPKAGTPGRGG
IMDEEEEEDPFLDEDLPEEYKRDKLSIWLLLEWISLVLIITSLVCSLTVHSLQRKTWWKLDLWKWEVTVLVLICGRLVSS
WIVRIIVFLVEKNFLWRKRVLYFVYGVRKSVQNCLWLGLVLLAWHFLFDKKVERETRSTALRYVTRVLVCLLVAVIIWLV
KTILVKVLASSFHMSTYFDRIQESLFTQYVIETLSGPPLMEIQRMEEEELKVTEDVKILEKLAGAKLPPALKETVKSFMK
VGRGPGLTRLGSKKGEDSEGIRIDHLQRMNTKNVSAWNMKRLMNIIRKGALSTLDQKIQDTTQEEEDATQIRSEYEAKCA
ARKIFHNVTEPGSRYIYLEDFLRFLCEEESERAMALFEGVSESHKISKSCLKNWVVKAFRERRALALTLNDTKTAVNRLH
RIINVLIGIIIIIIWLLILGIATTRFLLVLSSQLLLVAFVFGNSCKTIFEAIIFLFVMHPFDVGDRCEIDGVQLVVEEMN
ILTTVFLRYDNQKIIYPNSVLGTKPIANYYRSPDMGDAVEFCIHIATPPEKIAAIKQRILSYVDNKKDYWYPAPMIVFLS
MDNLNSVKIAVWLTHRMNHQDMGERYIRRGLLLEEVGKACRELDIEYRLYPLNINVRSLPPTASPMTSDRIPPSWMQQRG
P
>Capsella_rubella_XP_023642637.1
MDFRNSFKSHHSSYKQIKSPGDQSDASPEHLPILHDHDHHSGMVDNTKPESNRSSLDDDEEDDGRNAPVERDASYKFWQD
NTTATTSSLDHTSSRVSAKDPIAINRKSDRFSGSFDFAHGGGGKAIIEESPTKMVAAGGESMNRWRVRNDHEITLDVDQD
NDDVSHQTMPTPTSTARTSFDASRELRVSFNVRGAGGGTYVAGSVPSSSSHSSTSSSATMRTNQDQTQQQEDEVLRCTSN
VSFQRKSEIISRVKTRSRLQDPPREEETPFSGWRSGQLKSGLLGDIDEEDDPLAEEDVPDEYKSGKLDAITLLQWLSLVA
IIAALACSLSIRSWKKVRVWNLHLWKWEVFLLVLICGRLVSGWGIRIVVFFIERNFLLRKRVLYFVYGVRRAVQNCLWLG
LVLLAWHFLFDKKVQRETKSKFLPYVTKILVCFLLSTILWLIKTLVVKVLASSFHVSTYFDRIQEALFNQYVIETLSGPP
MIEMSRIEEEEEKAQDEIFKMQNAGANLPPDLCAAAFPPAKSGRVMNPKLSPIIPKTTSDNGISMEHLHRMNHKNISAWN
MKRLMKIVRNVSLTTLDEQMLESAYEDESTRQIRSEKEAKAAARKIFKNVAQRGAKYIYLENLMRYLREDEAIKTMGLFE
GAPENKRITKSALKNWLVNAFRERRALALTLNDTKTAVNKLHHMINIVTAIVIVVIWLVLLEIASSKVLLFVSSQVVLLA
FIFGNTVKTVFESIIFLFIVHPYDVGDRCEIDNVQLVVEEMNILTTVFLRYDNLKIMYPNSLLWQKSINNYYRSPDMGDA
IEFCVHITTPLEKIDLIKQRISNYIDNKPEYWYPQAKIVVKDVEDLHIVRLAIWPFQRINFQDMLERWSRRGVLVEEVIK
ILLELDIQHRFYPLDINIRTMPTVVSNRTPPGWAQIPPA
>Capsella_rubella_XP_023643204.1
MMMRTVSLPLSHDLNVHKIHEASGYHNSVAGKNRMSLTRTGLLSSSATRQDVWSLQLLESLSGSIVPVSSRCNAFICRSA
VLPGNGNEGPILKSTAVIFTRAYDALRGYPHLVKLIPAVGILAFATWGLRPLLRLARATMFEKGNDANSQRSSTQYIVVS
YLQPLLLWSGAILLCRTLDPIVLPSSASQAIKQRLLSFARSMSTVLAFACCLSSLLQQAQKFFMETNNPADTRNMGFSFA
GKAIYTAAWVAAVSLFMELLGFSTQKWLTAGGLGTVLLTLAGREILTNFLSSIMIHATRPFVLNEWIQTKIGGYDVSGTV
EHVGWWSPTVIRGDDREAVHIPNHQFSVNIVRNLTQKTHWRIKTHLAISHLDVSKINNIVADMRKVLSKNPQIEQQKIHR
RVFLEDIDPENQALRILISCFVKTSRFEEYLCVKEAVLLDLLRVIRHHGARLATPIRTVQRMRNEAEVDSAGFSDIVFNQ
AAMNRRYMLIEPSYKINGDDTTKSSTPSSVQKSEDKDLQEELLETKDETENNGSVPVSNAKKDKQKAALGFNSSTGTKGS
PTSTSDQPVAQKSEEKKKESAGDSKIAEKDEVSDDEGATEQTLKSKAKQGTEKSSGDSKARDGGGSGTSSSLEENIVLGV
ALDGSKRTLPIDEDLNASGALMDSEELGIGSE
>Cardamine_hirsuta_CARHR043690.1
MVVDSSEQRRDFVVKIDGEDNGDGDKFWRESSINFWHNDKNTKQPGGEEDNGSFDFMRRSSEKSEESDPPSKLISQFLNK
QKASGDEISLDMEPTMPELQSNVNTIAVSGSASPVTASNRNGTGDVVRRRQNRVTLSPSVKDSDSSEDDENRVDEAEVVK
CSSNRSTRMTKTLMKTKTRSRLMDPPTPSYPDMVSGRTPRSGNLKQGYSGKSTKPGTPMQGGGAMDLEEEEDPFSEEDLP
EGYKKEKFCVWVIMEWVFLILIVAGLICSLVIPNLRSKKLWDLSLWKWEVMVLVLICGRLVSSWIVKLFVYFVESNFLWR
KKVLYFVYGIRKAVQNCLWLGLVLIAWHFLFDKKVEREVRSTVLKYVTKVLVCLLVAVIIWLIKTLLVKVLASSFHMSTY
FDRIQESLFTQYVIETLSGPPRIEIHVEEEKVANDVKTFEMAGRKLSPLGPKVTVGSGMMQKSPSRVGKSPVLSRCGSKK
EGDEEGIRIDHLQRMNTRNVSAWKMKRLMNVIRKGTLSTLDEQIQDTSAHEDDNATQIRSEFEAKLAARKIFQNVAEPGS
RYIYMEDFMRFLSEDESERAMGLFEGASESHKISKSCLKNWVVNAFRERRALALTLNDTKTAVNRLHRIVDVLVSIVIII
IWLLILGIATTKFLLVLSSQLLLVVFVFGNSCKTIFEAVIFVFVMHPFDVGDRCEIDGVQMIVEEMNILTTVFLRFDNQK
IVYPNSLLGTKPIANYYRSPDMQDTIEFFVHIATPPEKTTALKQRILSYVDNKKDHWHPSPMIVFRDMCGLNSVKIAMWP
THKMNHQDMGERFVRRSQLLEEIGKLCRELDIEYRLYPLNINVKSIPPSTPITSERIPLSWSQQRSA*
>Cardamine_hirsuta_CARHR053820.1
MMMRTVSLPLSHDLNVHKIHEASGYHNSVAGKNRVYLTRTGLSSCATRQDVWSLQLLGSLSSSVAPVSYRCNAFVCRSAL
YPGSGNEGPILKSTAVIFTRAYDALRGNPHLMTLIPAVGILSFATWGLTPLLRLSRATMFEKKNDANSQKSNTQYIVVSY
LQPLLLWSGAILLCRTLDPIVLPSSASQAIKQRLLSFARSISTVLAFACCLSSLLQQAQKFFMETNNPADTRNMGFSFAG
KAVYTAAWVAAASLFMELLGFSTQKWLTAGGLGTVLLTLAGREILTNFLSSIMIHATRPFVPNEWIQTKIGGYEVSGTVE
QVGWWSPTIIRGDDREAVHIPNHQFSVNIVRNLTQKTHWRIKTHLAISHLDVSKINNIVADMRKVLSKNPQIEQQKIHRR
VFLEDVDPENQALRILISCFVKTSRFEEYLCVKEAVLLDLLRVISHHGARLATPIRTVQRMRNEAEVDSAGFSDIAFNQA
AMNRRFMLIEPSYKINSDDNAKSSSSSSVQKSEEKDLQEETSDTETENNGSVSVSNAKKEKPKEAFSSNSSAGTNGSSTS
TSSDQPVAQKSEEKKKVGDSKKAEKDEVFDGEGATEQTLKSKARQGTEKTSGDSKARDSGGSGTSSSLEENIVLGVALDG
SKRTLPIDEELEASGALMESEELGIGSE*
>Cardamine_hirsuta_CARHR053820.2
MMMRTVSLPLSHDLNVHKIHEASGYHNSVAGKNRVYLTRTGLSSCATRQDVWSLQLLGSLSSSVAPVSYRCNAFVCRSAL
YPGSGNEGPILKSTAVIFTRAYDALRGNPHLMTLIPAVGILSFATWGLTPLLRLSRATMFEKKNDANSQKSNTQYIVVSY
LQPLLLWSGAILLCRTLDPIVLPSSASQAIKQRLLSFARSISTVLAFACCLSSLLQQAQKFFMETNNPADTRNMGFSFAG
KAVYTAAWVAAASLFMELLGFSTQKWLTAGGLGTVLLTLAGREILTNFLSSIMIHATRPFVPNEWIQTKIGGYEVSGTVE
QVGWWSPTIIRGDDREAVHIPNHQFSVNIVRNLTQKTHWRIKTHLAISHLDVSKINNIVADMRKVLSKNPQIEQQKIHRR
VFLEDVDPENQALRILISCFVKTSRFEEYLCVKEAVLLDLLRVISHHGARLATPIRTVQRMRNEAEVDSAGFSDIAFNQA
AMNRRFMLIEPSYKINSDDNAKSSSSSSVQKSEEKDLQEETSDTETENNGSVSVSNAKKEKPKEAFSSNSSAGTNGSSTS
TSSDQPVAQKSEEKKKVGDSKKAEKDEVFDGEGATEQTLKSKARQGTEKTSGDSKARDSGGSGTSSSLEENIVLGVALDG
SKRTLPIDEELEASGALMESEELGIGSE*
>Cardamine_hirsuta_CARHR072100.1
MAVDSADPREVTVKINGDHGSNNNGVSGETVGKIWRDGSYDFWTDGEGNIQKGTNASSDVDRSAATSEEQQKEEAFEFRR
GEDPPTKLIGQFLHKQQASGEICLDMDLAMEELQSKGLTPVLESPSSNKPDAVGRRDSRSNNNVDGEVVKCSGTAPTQKN
SSNLLKMRTRSRLSDPPTPHLPPQPAPSEIKSGRVQKSGLLKSGQLKSGFFGKSPKIQDEEDEDDPFAEEDLPEEYRKDK
LSLLMVLEWLSLILIIAGFVCTLTIPTLRKKKLWELELWKWESMVLVLICGRLVSSWIVRIVVFFVERNFLLRKRVLYFV
YGIRKAVHNCLWLGLVLLAWHFLFDDKVAKAANTRALRVVTKIFVCLLVGFLLWLVKTLLVKVLASSFHMSTYFDRIQES
LFIQYVIEALSGPPLIEIQRNEEEEERISIEVKKFQNPNGVEMQSGAQKSPMTVGKSPLLSRVLSNGGGGDNKGITIDSL
HKLNTKNVSAWKMKRLMNIIRNGSLTTLDEQLQDPNLDDDKGNQIRSEFEAKLAARKIFHNVAKPGSKFIYAKDIMRFLP
DDEALKTLSLFEGASETNRISKSSLKNWVVNAFRERRALALTLNDTKTAVNRLHKMVNIVVGIIILVIWLIILGITSTKF
LVVMSSQVVVVAFIFGNMCKIVFESIIYLFVIHPFDVGDRCEIDGVQMVVEEMNILTTVFLRFDNQKVVYPNSLLWTKSI
GNYYRSPDMGDGIEFSIHITTPAEKIILIKQRITSYIEGKKDHWYPAPMIVFKDMESLNSVRIAVWPTHRMNHQDMGEKW
ARRSQLVEEIAKICREVDIEYRLYPLDINVRNMPPSTVLPVSDRFPPNWPAPASSSN*
>Cardamine_hirsuta_CARHR089750.1
MATVDSTDRRDFIVKINGEDSGAVGATGSSSNADGGNIWKESSYDFWDGEKGKTDNKKGGGNNDDDEDGGSFHFTQRRQQ
QQQQRPKSDELSDPPTRLIDQFLHKQKASGDDISLDVELNMAELQSNTAPSGLTPISESSSPFTTKVKSDAVRRRQNRIS
LGESSDEEGRTGKLRDEAAEVVKCSSKIPMLRRNMTKSRLLDPPTPTHPSIDKTEMKSGRRSGILKSGFLGRSPKAGTPG
RGGGILEEEEEEDPFLDEDLPEEFKRDKLGIWVLLEWISLVLIITSLVCSLTVHNLQRKTWWKLDLWKWEVTVLVLICGR
LVSSWIVRILVFLVEKNFVLRKRVLYFVYGVKKSAQNCLWLGLVLLAWHFLFDKKVERETRTTVLRHVTRVLVCLLVAVI
IWLVKTLLVKVMASSFHMSTYFDRIQESLFTQYVIETLSGPPLMELQRMEEEEQQVTEDVKSLEKLAGAKLPPALKATVK
SFMKVGKSQGLTRIGSKDGKDSEGIRIDHLQRMNTKNVSAWNMKRLMNIIRKGALSTLDETMQDTAEEDENATQIRSEYE
AKLAARKIFHNVTEPGSRYIYLEDFLRFLCEEESERAMALFEGASESHKISKSCLKNWVVKAFRERRALALTLNDTKTAV
NRLHRIINVLIGIIIIIIWLLILGIATTKFLLVLSSQLLLVAFIFGNSCKTIFEAIIFLFVMHPFDVGDRCEIDGVQLVV
EEMHILTTVFLRYDNQKIIYPNSVLGTKAIANYYRSPDMGDAVEFSIHILTPPEKITAIKQRILSYVDNKKDHWYPAPMI
VFLSMDDLKSIKIAVWLTHRMNFQDMGERYIRRGQLLEEVGKICRELDIEYRLSPIGINVKSFPAPVNSMPSDRLPPTWM
QQRGP*
>Cardamine_hirsuta_CARHR107320.1
MDFRKSFNSHSSYKQIISTGDQTELTKKKKKKHQILDDDDGSINHNVKTQSSRSSLDSHKANMERDSSYKFWQDIVTNDQ
SRKSNGSFDFPQCREDITLDVNDETERISNSNNLSGSNEMRVSFKMNSSGTNNLSGSVRSCTSSASFSSATMRMNLEQQD
EEGEVVIRCSSMRKTELVSRAKARSRLIDPPQEEEQQYSSWMGTSEQLRSGLLGRQSDDIEEEEDSLAEEDVPEEYRKLK
MNAITLLQWLSLFALVVALVLSLTLSSWRKATLWNIRLWKWEVVLLVLICGRLVSGCGIRIIVFFIERNFLLRKRVLYFV
YGVKTAVQNCLWLGLVLLAWHFLFDKKVERETQSGVLVLVSKILVCFLLSTVLWLIKTLVVKVLASSFHVSTYFDRIQEA
LFHHYLIETLSGPPMLELSRIEEDEERAQEEMFKMQKGGADLSPELCSAAFPAAEKSGNTMNTKLSPIIPKKGTDNGITM
DDLHKMNQKNVSAWNMKRLMKIVRNVSLTTLDEQALQTTSEDETTRHIRSEKEAKAAARKIFKNVAQPGTKHIYLEDLMR
FLRVDEAMKTMCLFEGALVTKKITKSALKNWLVNAFRERRALALTLNDTKTAVNKLHHMINILTAIVIIVLWLILLEIVT
SKYLLFLTSQVVLLAFMFGNSLKIVFESIIFLFIIHPYDVGDRLLIDTIEMVVEEMNILTTVFLRADNLKIVYPNILLWT
KAIHNYHRSPDMGDEVLCCVHITTPPEKIAAIKQRISSYIDSKPEYWYPKADIIVKDVEDLNIVKLAIWPCHKINHQNMG
ERFTRRALLVEEVIKILLELDIQYRFYPLDINVKTMPTVVSSRVPPGWSQNPESR*
>Cardamine_hirsuta_CARHR107330.1
MDFRNSFKSHSSYKQITRSPGDQSEASPEHRPILHDHHDHHNPNRLGMVSDNPKTESSRSSLDDGRNAPVERDSSYKFWQ
DNTGTTSDQTSVKDPMAINRKSNRLSGSFDFAQGKPPSLEESPVRMVGEPMNRTWGGGGGGGRNEEITVDVDDDVQTTPT
STARTSFDGSRELRVSFNVHGVAATNCASSVPSSSSHSTSSSAIMRTNQEQTQQQEDEVLRCTSNVSFQRKSEVISRTKT
RSRLQDQEETPFTGWRSGQLKSGILGDIDEEDDPLADEDVPDEYKRGKLDAITLLQWLSLVAIIAALACSLSIRSWKKVR
VWNLHLWKWEVFLLVLICGRLVSGWGIRIVVFFIERNFLLRKRVLYFVYGVRRAVQNCLWLGLVLLAWHFLFDKKVQRET
ESKFLPYVTKILVCFLLSTILWLIKTLVVKVLASSFHVSTYFDRIQEALFNQYVIETLSGPPMIEMGRIEEEEERAQEEI
FKMQNAGANLPPDLCAAAFPPGKSGRVQTPKLSPIKSKTTNDNGISMEHLHRMNPKNVSAWNMKRLMKIVRHVSLTTLDE
QMLEPTYEDESTRQIRSEKEAKAAARKIFKNVTKRGAKHIYLEDLMRYLREDEAMKTMSLFEGAPETKRISKSSLKNWLV
NAFRERRALALTLNDTKTAVNKLHHMINIVTAIVIVVIWLVLLEIASSKVLLFVSSQVVLLAFIFGNTVKTVFESIIFLF
IVHPYDVGDRCEIDNVQVVVEEMNILTTVFLRYDNLKIMYPNSLLWQKSINNYYRSPDMWDIIEFCVHITTPPEKMATIK
HRISNYIDNKPEYWYPTATIIVKDVEDLNKVRIAIWPCHRMNFQDMIERWTRRSVLVEEIVKILIELDIEHRFYPIGINV
KTMPDIVSSRVPPGWSQNSPA*
>Cardamine_hirsuta_CARHR193380.1
MAEKRLSNGEEVVINVSEKEESKDPIPSHSFNPLASPESDAGTTKPVPPISIPPPEIYKFSGSVHKPPKIPSPNNEGLAR
RKSLSRSVYSKPKSRFGEQPSFRYDKPRTEENGGTLRDQFGAASFARSSFDRASPNNKSNRSVASAALSKVAEEETDENE
EIYKKVKLHRVKRSGMKPLALIELVVFLVILATLVVSLTIDVVHEHRIWGLEVWKWCVLVMVTLSGMFVTNWFMHLAVFL
IERNYLLRKKVLYFVHGLKKNVQVFIWFSLVLVAWVFLFEDDYIHSRKTRRFLDFITWTIVSLLVGSILFLVKTFALKVL
ASKFNVRNFFERIQESVFHQYVLQTLSGPPLIEDAERVGREPSTGHLSFTSTKKGKVKNKKVIDMGKVHKMKQEKVSAWT
MRVLIEAVGASGISTISHTLDEVEQTDKEITNEMEAVAAAYEIFNNVAQPNHSYIEEDDLLRFMIKEEVDLVLPLIEGAE
TGNITRQAFTDWVVKVYTSRKALGHSLNDTKTAVKQVDKLITGVLTLVTLVIWLVLLDIATTKLLLVFSSQFVGLAFMIG
STCKNIFESFVFVFVMHPYDVGDRCVVDGVLLLVEEIDLLTTVFLKIDNEKVFYPNAVLISKPISNFYRSPDMGDFVDFS
IAFTTPAAKIATLKEKVAEYLVQNPAHWYPEPLLMVKAIENMNKLKMNLLVQHTMNFQVYVEKNLRRTALVIALKRMLEE
LEIDYSLLPQDVNLTGHK*
>Cardamine_hirsuta_CARHR201050.1
MTEGKSSNGGGGEVVINVPGEEASKPSKEMASPESERSVPINKSPSPEISKLVGSPNKPPRAPNQNNEGLTQRKSFARSV
YSKPKSRFVDPSCPVDTTILEEEVREQLGSGFSFSRASPNNKSNRSVGSTAPLTPTKAVVEKDEDEEIYKKVKMNKEMRS
RISTLALIESGFFVLVLSALVASLTIHAVKKHTFWGLEVWKWLVLVMVIFSGMFVTNWFMRLIVFLIETNFLLRRKVLYF
VHGLKKSVQVFIWLCLILVAWVLLFNQDVKRSPAATKILNVITRTLISVLTGSFLWLVKTLLLKILAANFNVNNFFDRIQ
ESVFHQYVLQTLSGLPLIEEAERVGREPTTGHLSFASVVKKGTVKEKKVIDMGKVHKMKREKVSAWTMRVLVEAVRTSGL
STISDTLDETAYGDGKEQADRGEITSEMEALAAAYHVFRNVAQPCFGYIEEEDLGRFMIKEEVDLVFPLFDGAETGKITR
KAFTEWVVKVYTSRKALAHSLNDTKTAVKQLNKLVTAILIVISVVIWLLLLELATTKVLLFFSTQLVALAFIIGSTCKNL
FESIVFVFVMHPYDVGDRCVVDGVPMLVEEMNLLTTVFLKLDNEKVYYPNAVLATKPISNYFRSPDMGETVEFSIAFSTP
VSKIAHLKERLAEHLEQNPQHWSPIHTVVVKEIENMNKLKMALYSNHTLTFQEYRERNLRRTELSLAIKRILEDLHIDYT
LLPQQVHLTKT*
>Cardamine_hirsuta_CARHR202800.1
MALYGSLQLSYGLGLCRKQECYKPENSAMRRRLHISKGPLSLGVPLGQNDFGNILLSDYLRRPICSVPYRTTAFRCHSSF
AGGKAIEPVIKVAAVVLTKSQDLIQQFPLIYKLVPAVSLLVFALWGLAPLVRQGRNLLLNKNDNGWKKSGTYHIMTSYVQ
PLLLWLGALFVCRALDPVTLPTEASKMVKDRLLNFVRSLSTVLAFAYCLSSLIQQTQKFFSETSDPSDTRNMGYQFAGKA
LYSAVWVAAVSLFMELLGFSTQKWLTAGGLGTVLITLAGREILTNFLSSVMIHATRPFVLNEWIQTKIEGYEVSGTVEHV
GWWSPTIIRGEDREAIHIPNHKFTVNVVRNLTQKTHWRIKTHLAISHLDVNKINNIVADMRKVLAKNPQVEQQRLHRRIF
LENVNPENQALVILISCFVKTSHFEEYLCVKEAILLDLLRVISHHRARLATPIRTIRKMYTDADVENTPFGGSMYGTGGV
SSRRPLMLIEPSYKINGEDKSKSQNRAAKPTTEQENTVLSPKSKETSSPDLKANVKVGESPVSDTNKVPEETEAKPVTKP
VSKPATTPKDTTEASGAEKPKAKRSSTTIKSPKNDAQNETTDGSTSSVSRSSALEENLVLGVALEGSKRTLPIEEEIHSS
SMETDAKERTGARRSGGNGPLVADKEQKDGQTQPSSGASSEQ*
>Cardamine_hirsuta_CARHR248350.1
MAGVRLSLLKSLHRSTKSSSKPHSTQSVFSGFQKKEPYASFNLLNSHFRAIACGYPLDRVSHQPKVSSFSSNLRMHSAKP
FNYSIPLLGYSSYARAFSSKPDSLGSFVSPGATGSGDGNDIDWVEKAKDVLQTSVDAVTETARKTKEASDEMIPHVQQLL
DSNPYLKDVIVPVSLTMTGTLFAWVVMPRILRRFHKYAMQGSAALLPGGFATEDVPYEKSFWGALEDPARYLVTFVAFAQ
IAAMVAPTTVAAQYFSPALKGAVILSLVWFLHRWKTNVITRMLSSKSFVGLDREKILTLDKVSSVGLFAIGLMASAEACG
VAVQSILTVGGVGGVATAFAARDILGNVLSGLSMQFSRPFSMGDTIKAGSVEGQVVEMGLTTTSLLNAEKFPVLVPNSLF
SSQVIVNKSRAQWRAIASKIPLQIDDLDKIPQITNEIKETLRSNTKVFLGKEAPYCYLSRVEKSFAELTIGCNLRYMGKD
ELYTTQQEVLLESVKIIKKHGASLGSTWDNSTF*
>Eutrema_salsugineum_Thhalv10020041m
MTVDSTDRRDFVVKINGEESGAVGATGSSSNAEGGNIWRESSYDFWDGEKGKNDDKGGNGDSGSFNFTRRKARSESGEVA
DPPAKLVEQFLQKQKTAAGEISLDMEQVNMADLQSNTLPSGLTPISESSSPFTAKGKADAVRRRQNRISLGGSSDDEGRN
FSKNEAEVLRCSSTSKPMLRRNHTKSRLQDPPTPTQGTPARGSALDKTEMKSGRRKSGFLGKSPKQGTPAHDEEEEEDPF
QDEDLPREFKRDKLSFWVFLEWISLILIITSLICSLTVHSLRRKTWWKLDLWKWEVTVLVLICGRLVSSWIVRILVFSAE
KNFLVRKRVLYFVYGVRKAVQNSLWLGLVLLAWHFLFDKKVQRETRATAIRYVTRVLVCLLVAVIIWLVKTLLVKVLASS
FHMSTYFDRIQESIFTQYVIEILSGPPLMEIQRMEEEEEKVTEDVISLEKLAGAILPPALKATVRSFMKKEPGLSRIGPN
KEGNSEGIRIDHLQRMNHDNVSAWNMKKLMKIIRKGALSTLDKHISDTVQEDEDATQIRSECEAKIAAKGIFHNVTEPGS
RYIYLEDFLRFLSEEEADRAMALFEGVSESQRISKSCLKNWVVKAFRERRALALTLNDTKTAVNRLHRIINVLISIIIII
IWLLILGIATTRLLLLLSSQLLLVAFVFGNSCKTIFEAIIFLFVMHPFDVGDRCEIDGVQLVVEEMNILTTVFLRYDNQK
IIYPNSVLGTKPIANYYRSPDMGDAVEFLVHITTPPEKITAIKQRILSYIDNKKDHWYPAPMIVFLNMDELLSIKIAVWL
THRMNFQDMGERYIRRGQLLEEVGKACRELDIEYRMYPQSIHIRSLPPPTTPGASDRLPPAWTHQRGA*
>Eutrema_salsugineum_Thhalv10012021m
MAGDSTDNRREFVVKINGEDNDSSNNNGDAGKIWRESSYNFWHGDQNNKNGKSGGEDDGSFDFMRRRNEKSAEPDPPSRL
IDQFLNKQKASGDEISLDMEPNMPELQSNMVSPSPVTAASGSASPITAVDAIRRRQNRVTLSPSVKDSDSSEEDENRVDE
SEVVKCSSNRSLRTKTLMKTKTRSRLMDPPTPAYPEMVSGRTPKSGNLKPGYSGKTTKPGTPIQGGAMDLEEEEDPFSEE
DFPEGYRKDKLCVWVIMEWIFLILIIAGLICSLVIPFLRGKKLWNLALWKWEVMVLVLICGRLVSSWIVKLFVYFVESNF
LLRKRVLYFVYGIRKAVQNCLWLGLVLIAWHFLFDKKIERETGSTVLKYVTKVLVCLLVAVIIWLIKTLLVKVLASSFHM
STYFDRIQESLFTQYVIETLSGPPRIEIHLEEEKVANDVKTLEMAGAKLSPPGPTAVSNSSPQVTIGSGRLQKSPTRIGK
SPVLSRCGSKKGEEEGIRIDHLQRMNTKNVSAWKMKRLMNVIRKGTLSTLDEQIQDTTTHEDDKATQIRSEFEAKLAARK
IFQNVAEPGSRYIYIEDFMRFLTEDESERAMGLFEGASESHKISKSCLKNWVVNAFRERRALALTLNDTKTAVNRLHRIV
DVLVSIVIIIVWLLILGIATTKFLFVISSQLLLVVFVFGNSCKTIFEAVIFVFVMHPFDVGDRCEIDGVQMIVEEMNILT
TVFLRFDNQKIVYPNSLLGTKPIANYYRSPDMQDAIEFFVHIATPPEKITALKQRILSYVDNKKDHWHPSPMIVFRDMCG
LNSVKIAMWPTHKMNHQNMGERYVRRGHLLEEIGRACRELDIEYRLYPLNINVKSIPPSATQITSDRIPPSWNNNQ
>Eutrema_salsugineum_Thhalv10018110m
MGVDSTDRREVILKIADENGSSNGVSGETTGKIWRDGSYDFWTDGEGNLHKGFNAAADFERSSATTASEDDNKVDADAFE
FRRGEDPTTKLIGQFLHKQQASGEISLDMDLGMDELQSRGLTPVLESPASARPSSSGATTKPDGVGRRDSRSNNNADGEV
VKCSGNAPIQRNSTNLLKMRTRSRLSDPPTPKPPLPPQAAEMKSGRIPKSGQLKSGFFGKSPRNQGEDEEDDPFAAEDLP
EEYRKDKLSLWIVLEWLSLILIIAALICTLAIPFLRKKILWDLQLWKWETMVLVLICGRLVSSWIVKIVVFFIERNFLLR
KRVLYFVYGIRKAVQNCLWLGLVLLAWHFLFDDKVAKAANTKALRVVTKIFVCLLVGFLLWLVKTLLVKVLASSFHMSTY
FDRIQESLFTQYVIETLSGPPLIEIQRNEEEEERISVEVKKFQNPGGVETTSGAQKSPVVIGKSPFLSRVLSDGGGGGDK
NGITIDSLHKLNPKNVSAWKMKRLMNIIRHGSLTTLDEQLQDSNLDDDKGNQIRSEFEAKLAARKIFHNVAKPGSKFIYS
KDISRFLPEDEALKTLSLFEGACETNRISKSSLKNWVVNAFRERRALALTLNDTKTAVNRLHKMVNIVVGIIIVIIWLII
LGITNTRFLVVMSSQVVVVAFIFGNMCKIVFESIIYLFVIHPFDVGDRCEIDGVQMVVEEMNILTTVFLRFDNQKVVYPN
SLLWLRSIGNYYRSPDMGDGIEFSVHIATPPEKMMLIKQRITSYIEGKKDHWYPAPMIVFKDMESLNSVRIAVWPTHRMN
HQDMGEKWARRSQLVEEIAKICRELDIEYRLYPIDINVRTMPTPPGLPVSDRLPPHWTTPASGSN*
>Eutrema_salsugineum_Thhalv10028609m
MEKLLVNLQIECSMGGVRLSLFKSLNRSIKNSSCKQTRLAEYASLGPAKSSPFQKKERYASFRAIGCGYPLDRSSLESKP
SLSIVSSFSSSLRLHNAKPFLGVHSSFLGGHSSYPRAFSTGTGDGNGIDWVDKAKDVLHTSVDAVTETARKAKESSAELS
PHVQQLLDSNPYLKDVIVPVSLTMTGLTEEDVPYEKSFWGALEDPTRYLVTFMAFAQIAAMVAPTTVAVQYISPALKGAV
ILSLVWFLHRWKTNVITRMLSAKSFVGPDREKILTLDKVSSVGLFAIGLMASAEACGVAVQSILTVGGVGGVATAFAARD
ILGNVLSGLSMQFSKPFSMGDTIKAGSVEGQVVEMGLTTTSLLNAEKFPVLVPNSLFSSQVIVNKSRAQWRAMASKIPLQ
IDDLDKIPQISDEIKETLRSNTRVFLGKEAPYCYLSRVEKSFAELTIGCNLKHMGKNELYATQQEVLLESVKIIKKHGAS
LGTSCDNPTS*
>Eutrema_salsugineum_Thhalv10028625m
MGGVRLSLFKSLNRSIKNSSCKQTRLAEYASLGPAKSSPFQKKERYASFRAIGCGYPLDRSSLESKPSLSIVSSFSSSLR
LHNAKPFLGVHSSFLGGHSSYPRAFSTGTGDGNGIDWVDKAKDVLHTSVDAVTETARKAKESSAELSPHVQQLLDSNPYL
KDVIVPVSLTMTGLTEEDVPYEKSFWGALEDPTRYLVTFMAFAQIAAMVAPTTVAVQYISPALKGAVILSLVWFLHRWKT
NVITRMLSAKSFVGPDREKILTLDKVSSVGLFAIGLMASAEACGVAVQSILTVGGVGGVATAFAARDILGNVLSGLSMQF
SKPFSMGDTIKAGSVEGQVVEMGLTTTSLLNAEKFPVLVPNSLFSSQVIVNKSRAQWRAMASKIPLQIDDLDKIPQISDE
IKETLRSNTRVFLGKEAPYCYLSRVEKSFAELTIGCNLKHMGKNELYATQQEVLLESVKIIKKHGASLGTSCDNPTS*
>Eutrema_salsugineum_Thhalv10023336m
MMMRTVSLPLSHDLNVHRFREASGYHHRQDVWSLQLLESLSGSIAPVSSRCNAFVCRASLFPGSGNEGPIVKSTAVIFTR
AFDALRGNPHLMKLIPAVGILAFATWGLRPLLGFARATLFEKKNDANSHKSSTQYIVVSYLQPLLLWSGALLLCRTLDPI
VLSSSASQAVKTRLLSFARSMSTVLAFACCLSSLLQQAQKFFMETNNPADTRNMGFSFAGKAVYTAAWVAAASLFMELLG
FSTQKWLTAGGLGTVLLTLAGREILTNFLSSIMIHATRPFVLNEWIQTKIGGYEVSGTVEHVGWWSPTVIRGDDREAVHI
PNHQFSVNIVRNLTQKTHWRIKTHLSISHLDVSKINNIVADMRKVLSKNPQIEQQKIHRRVFLEDIDPENQALRILISCF
VKTSRFEEYLCVKEAVLLDLLRVISHHGARLATPIRTVQRMRHEAEVDSAAFSDIVYNQAAMNRRFMLIEPSYKINNDDN
GKSSPNSVQKIEENDPQGEPSETKAETENNVPVSVSNAKKEKPKVAIGSNSSTGIKDSPTSTSDQPVEQKSEEKKKESLG
ESSKAEKDEVSDGEGATEQTLKPKARQGTEKTSGGDQKARDGGGSGTSSSLEENIVLGVALDGSKRTLPIDEELEASGAL
MESEELGVASD*
>Eutrema_salsugineum_Thhalv10023104m
MDFRKPFKSHSSYKQVISTGDKTEKKKKKNELPILDDEDHINHIAKIQSSGSSFDGKNAAMERDSSYNFWQDIGTDDQAR
SQKSGSFDFPQFREEVTLDVDEETEEISNNNTPASGLDASKDTRVSFKINSSSGTNNNLSGSVRSCTSSTSFSSATMRMN
SDQQDQEEEVVIRCSSLRKTELVSRAKARSRLIDPPQEEEQQYSSWMGTSDQLRSGLLVRQSSIEEEDDSLAEEDVPEEY
RRSKMDAITLLQWLSLISVVVALGLTLGLKSWRHTKLWKLHLWKWEVVFLVLICGRLVSGMGIQIIVFFIERNFLLRKRV
LYFVYGVKTAVQNCLWLGLVLLAWRFLFDKKLERESQSSVLVLVTKILTCFLLSTILWLIKTLVVKVLASSFHVSTYFDR
IQEALFHHYLIEKLSGPPMLELSRIEEEEERAQEEIFKMQKAGADLSLDICSAAFQPEKSGSVMTGKNVSAWNMKRLIKI
VRNVSLTTLDEQALQNTSEDESTRQIRSEKEAKAAARKIFKNVAQRGTKHIYLEDLMRFLRADEAIKTMSLFEGALVTKK
ITKSALKNWLVNAFRERRALALTLNDTKTAVNKLHHMISFLTAIVIVVIWLILLEIITSKYLLFLTSQVVLLAFIFGNSL
KTVFESIIFLFIIRPYDVGDRLLIDNVEMVVEEMNILTTVFLKADNMKTVYPNILLWQKAIHNYHRSPDMGDEVQCCVHI
TTPPEKIVAIKQRISSYIDSKPEYWYPKAVIIIKDVEDLNILKLAIWLRHKINHQNMGERYTRRALLVEEVIKILLELDI
QHRFHPLDINVKTMPTVVSSRDPPSWSQNPASE*
>Eutrema_salsugineum_Thhalv10023165m
MDFRNSFKSHSSYKQIRSHGEASPEHRPILHDHAMDQSKTESSRSSLDDGRNAPVERDSSYKFWQENADHTTAAPRTSVK
DPIAINRKSGRLSGSFDFSQCGSGKPPPMEESPTKMAGGGEHRQWGGGGGGGEITLDVDQENEDVSHHTQPTPTSTARTS
LDVSREMRVSFNVRRACTNLTGSVPSSSTTPSSSSSSSATLRTNQETQQEQDEVVRCTSNMSFQRKSELVSRVKTRSRLQ
DPPREEDTPYSGWRSGQLKSGLLGDIDEEDDPLADEDVPDEYKRGKLDAITLLEWLSLVAIIAALACSLSIPSWKKVRVW
NLHLWKWEVFLLVLICGRLVSGWGIRIVVFFIERNFLLRKRVLYFVYGVRRAVQNCLWLGMVLLAWHFLFDKKVQRETKS
KFLPYVTKILVCFLLSTILWLIKTLVVKVLASSFHVSTYFDRIQEALFNQYVIETLSGPPMIEMSRIEEEEERAQEEIFK
MQNAGANLPPDLCAAAFPPGKSGRVLNPKLSPIIPKTSTDNAGISMEHLHRMNHKNVSAWNMKRLMKIVRHVSLTTLDEQ
MLETTYEDESTRQIRSEKEAKAAARKIFKNVAQRGAKHIYLEDLMRFLREDEAIKTMGLFEGAPENRRISKSALKNWLVN
AFRERRALALTLNDTKTAVNKLHHMINIVTAIVIVVIWLVLLEIASSKVLLFVSSQVVLLAFIFGNTVKTVFESIIFLFI
VHPYDVGDRCEIDNVQLVVEEMNILTTVFLRYDNLKIMYPNSLLWQKSINNYYRSPDMGDAIEFCVHITTPLEKIATIKQ
RISNYIDNKPEYWYPTAKIVVKDVEHLNIIRLAIWPCHRINHQDMAERWTRRAVLVEEVIKILLELDIQHRFYPLDINVK
TMPTVVSNRVPSGWSQNPV*
>Eutrema_salsugineum_Thhalv10012873m
MALYGSLQLSHGLGLCRNQWCYKPENSSMRRRLYISKGPLSLGVPLGQHDFRSLLLSDYLRRPICSVPCRTTAFRCHSFS
AGGKAFEPAIKAASVVLTKSHGLIQQFPLVYKLVPAVALLVFSLWGLVPVVRQGRNLLLNKNDNGWKKSGTYHVMTSYVQ
PLLLWLGALFICRALDPVVLPTEASKIVKDRLLNFVRSLSTVLAFAYCISSLIQQTQKLFSETSDPNDTRNMGFQFAGKA
VYSAVWVAAVSLFMELLGFSTQKWLTAGGLGTVLITLAGREILTNFLSSVMIHATRPFVLNEWIQTKIEGYEVSGTVEHV
GWWSPTIIRGEDREAIHIPNHKFTVNVVRNLTQKTHWRIKTHLAVSHLDVNKINNIVADMRKVLAKNPHVEQQRLHRRIF
LENVNPENQALVILISCFVKTSHFEEYLCVKEAILLDLLRVISHHRARLATPIRTIRKMYTDADMENAPFGESMYGPGGV
ASRRSLMLIEPSYKINGEDKWKSQNRASKTTAEQENKGSSLKSKEMPTPDSKGNGKVGEAPGSDTSKVPDETEVKAGTKP
VSTKPATTAKDTTEAEKPKAKKSGTTIKSAKNDTQNETEGSTSSVSRSALEENIVLGVALEGSKRTLPIEEEMHSSPTET
DAKELTGARRSGNGALVADKEQKDGQSQTSSGAASSEQ*
>Eutrema_salsugineum_Thhalv10012772m
MDANSIGMAERKSSNGGREVVINVSGGEASKASSKMASPESEKAVSINKSPSPEISKRVGSPNKPPRAPNPSNEGLTQRK
SFARSVYSKPKSRFVEPSCPVDTSNLEEEVKEQLGTAFSFSRGSPNNKSTRSVGSTTPLTPSKAAEVEKDEDEEIYKKVK
LNKEMRRKISALTLIEIAFFVAVLGSLVASLTIDVLKTHNLWGLEIWKWCVLVMVIFSGMLVTNWFMRVVVFLIETNFLL
RRKVLYFVHGLKKSVQVFIWLSLILVAWVFLFNHDVRRSQAATKILNAITRTLISLLTGSFLWLVKTLLLKILAANFNVV
NFFDRIQDSVFHQYVLQTLSGPPLIEEAERVGRTPSTGHLSFTSVVKKGTVKEKKVIDMGKVHKMKREKVSAWTMRVLVE
AVRTSGLSTISDTLDETAYGDGKEQADKGEITSEMEALAAAYHVFRNVAQPCFSYIEEEDLLRFMIKEEVDLVFPLFDGA
AETGKITRKAFTEWVVKVYNSRKALAHSLNDTKTAVKQLNKLVTAILIVITIVIWLLLLEIATTKVLLFFSTQLVALAFV
IGSTCKSLFESIVFVFVMHPYDVGDRCVVDGVPMLVEEMNLLTTVFLKLDNEKVYYPNAVLATKPISNYFRSPDMGETVE
FSIAFSTPVSKIAHLKERIAEYLEQNPQHWSPIHTVVVKEIENMNKLKMALYSNHTITFQEYRERNIRRTEQSLAIKKML
EDLHIDYTLLPQHVHLTKSDRN*
>Eutrema_salsugineum_Thhalv10015373m
MAERRTSNGGEVVINVSDKEESKDPASSPSSKVADSPNSDTGTAKLEPLTIPPPEIYKFSGSVHKPPKIPSPITEGLTRR
QSISRSVYSKSNSRFSQQQSYRFDKTITEENSGTPREQFSAASFARNSFNRASPCNNSKRSVGSGAALSKVAEDETDENE
EIYKKVKLHRVKRSCMRPLALLELIVFVALLCTFVVSLNVDKVKNHRIWGLEVWKWCVLVMVTLSGMFVTNWFMHLAVFI
IERNYLLRKKVLYFVHGLKKNVQVFIWFSLVLIAWVFLFEDDHIRSRKTKRFLDFITWTIVSLLIGSTIFLVKTFALKVL
ASKFNVRNFFERIQESVFHQYVLQTLSGPPLIEEAERVGREPSTGHLSFTSSKNGTVRGKKVLDMGKVHKMKQEKVSAWT
MRVLIEAVGGSGLSTISNTLDECSHGKERADKEITNDMEAVAAAYDIFNNVAQPNSCYIEEDDLLRFMIKEEVDLVLPLI
EGGETGKITRGAFTEWVIKVYTSRKALGHSLNDTKTAVKQVDKLLTGVFTVITFVIWLVLLDIATTKLLVVFSSQFVGLA
FMIGSTCKNIFESFVFVFVMHPYDVGDRCVIDGVLLLVEEIHLLTTVFLKIDNEKVFYPNAVLVSKPISNYYRSPDMGDF
VEFSIAFSTPAAKIATLKEKIAEYLVQNPQNWYPEPMLMVKAIENVNKLNMNLLVQHTMNFQNFGEKNLRRTELVIAIKR
ILEELEIDYTLLPQAVHLTGHK*
>Eutrema_salsugineum_Thhalv10000065m
MAERKTSDGGEVVINVSDKDSDAVTTKTKPLSTPTPEIDKLSGTSPANDEGLARRKSFSRSVYSKPNSRFGRQQSFRFDK
TIVEENGGTSFDKRDRSVDSAAMSEVAEEETDENEEIYKKVKQNQVKRSRTKPMALLQYAVLMTILCTLVVSLTVDQVNK
HHIWGLELWKWCVLVMVTLCGMCFTNWFMHLAVFIIEKNYLLRKKVLYFVHGLKKNVQVFIWFSLILVTWIFLFEEDHKH
SRKTKKFLDFITWTIVSLLIGSILFMVKTLALKVLASKFNVRNFFERIQESVFHQYVLQTLSGPPLIEEAEKVGQEPSTG
HLSFTSTEDGSVRGKKVLDMGKVHKMKQEKVSALTMRVLIEAVGGSGLSTISNTLDECHNEKKTNKEITNEMEAVAAAYD
IFNNVAHPNHNYIEEADLLRFMIKEEVDLVLPLIEGAETGKITRKALTEWVIKVYTSRKALGHSLNDTKTAVKQVDKLII
GILTVATFIIWLILLDIATTKFLVVFSSQFVGLAFMIGSTCKNIFESFVFVFVMHPYDVGDRCVIDGVMLLVEEIHLLTT
VFLKIDNEKVFYPNAVLISKPISNYYRSPDMGDFIEFSIAFSTPATKIATFKERIAKHLVQNPQHWYPEPMLMVKAIENV
NKLKMNLLVQHTINFQNFAEKNVRRTGLFIEMKRILEELKIDYTLLPQDVHLIGHK*
>AT4G00290.1
MAGVRLSLLKSIQRSIKPHATAKSCSGLLNSHARAFTCGNLLDGPKASPSMISFSSNIRLHNDAKPFNYLGHSSYARAFS
SKSDDFGSIVASGVTGSGDGNGNGNDWVEKAKDVLQTSVDAVTETAKKTKDVSDEMIPHVQQFLDSNPYLKDVIVPVSLT
MTGTLFAWVVMPRILRRFHTYAMQSSAKLLPVGFSNEDVPYEKSFWGALEDPARYLVTFIAFAQIAAMVAPTTIAAQYFS
PTVKGAVILSLVWFLYRWKTNVITRMLSAKSFGGLDREKVLTLDKVSSVGLFAIGLMASAEACGVAVQSILTVGGVGGVA
TAFAARDILGNVLSGLSMQFSRPFSMGDTIKAGSVEGQVIEMGLTTTSLLNAEKFPVLVPNSLFSSQVIVNKSRAQWRAI
ASKIPLQIDDLDMIPQISNEIKEMLRSNTKVFLGKEAPHCYLSRVEKSFAELTIGCNLIRMGKEELYNTQQEVLLEAVKI
IKKHGVSLGTTWDNSTL*
>AT1G58200.1
MMMRTVALPLSHDLNVHKIHEASGFHNSAAGKNRVYLTRTGLSSCATRQDVWSLQLLESLSGSIVPVSSRCNAFVCRSAL
SPGNGNEGPILKSTAVIFTRVYDALGGNPHLVKLIPAVGILAFATWGLRPLLRLARTTLFEKGNDANSQKSSTQYIVVSY
LQPLLLWSGAILLCRTLDPIVLPSSAGQAIKQRLLIFARSISTVLAFSCCLSSLLQQVQKFFMETNNPADTRNMGFSFAG
KAVYTAAWVAAASLFMELLGFSTQKWLTAGGLGTVLLTLAGREILTNFLSSIMIHATRPFVLNEWIQTKIGGYEVSGTVE
QVGWWSPTIIRGDDREAVHIPNHQFSVNIVRNLTQKTHWRIKTHLAISHLDVSKINNIVADMRKVLSKNPQIEQQKIHRR
VFLEDIDPENQALRILISCFVKTSRFEEYLCVKEAVLLDLLTVIRHHGARLATPIRTVQRMRNEAEVDTAGFSDIVFNQA
AMNRRYMLIEPSYKINSDDNSKSPSPSPGQKSPSPGQKSEERDLQEEPSETKAETENNGSVPVSNAKKENQKAALGSNSN
TGTKGSSTSTSDQPVAQKSEEKKKESVGDPHKAEKDEVSDDEATIEQTLKSKAKQGSEKNNGESKARDGGGSGTSSLLEE
NLVLGVALDGSKRTLPIDEEHKASGALMDSEELGIGSE*
>AT1G53470.1
MAVDSTDQRRDFVVRIDGEDNGDSEKFWRESSINFWHNDKSSKPPGGEEDDGSFDFMRRSSEKSEEPDPPSKLINQFLNK
QKASGDEISLDMEANMPELQKNTVPPLSSTAVSGSASPVTAPVTASYRNGTGDAIRRRQNRVTLSPSVKDGDSSEDEENR
VDGSEVVKCTSNRSTMRTKTLMKMKTRSRLMDPPTPTYPDMVSGRTPRSGNLNPGFSGRNTKPGTPNQGGSKDLEEEEDP
FSEEDLPEGLRKEKICVWVIIEWIFLILIIASLICSLVIPYLRGKTLWDLALWKWEVMVLVLICGRLVSSWIVKLFVYFV
ESNFLWRKKVLYFVYGIRKPVQNCLWLGLVLIAWHFLFDKKVEREMRSTVLKYVTKVLICLLVAVIIWLIKTLLVKVLAS
SFHMSTYFDRIQESLFTQYVIETLSGPPRIEIHIEEEKVANDVKTFEIVGRKLSPLGPKAVSSPPQVTVGSGRLQKSPSR
VGKSPVLSRSGSKKEGGEEGIRIDHLQRMNTKNVSAWKMKKLMNVIKKGTLSTLDEQIQDTTTQEDDKATQIRSEFEAKL
AARKIFQNVAEPGSRYIYMEDFMRFLSEDESERAMDLFEGASECHKISKSCLKNWVVNAFRERRALALTLNDTKTAVNRL
HRIVDVLVSIVILIIWLLILGIATTKFLLVISSQLLLVVFVFGNSCKTIFEAVIFVFVMHPFDVGDRCEIDGVQMIVEEM
NILTTVFLRFDNQKIVYPNSLLGTKPIANYYRSPDMQDAIEFFVHIATPPEKTTALRQRILSYVDNKKDHWHPSPMIVFR
DMCGLNSVKIAMWPTHKMNHQNMGERYVRRGQLLEEIGRLCRELDIEYRLYPLNINVKSLPAATPITSDRIPPSWNQQRS
V*
>AT3G14810.1
MAAVDSTDRRDFIVNINGQESGAVGATGSSSNAEGGNIWKESSYDFWDGEKGKNDKKGDDEDEDGGSFHFRQRGERRHSS
AELSDPPSKLIGQFLHKQRASGDEISLDVELNMAELQSNTPPRPATASNTPRRGLTTISESSSPVKTKVKADAVRRRQNR
TSLGGSSDEEGRNRDEAEVLKCGSKKPMLSRNKTKSRLQDPPTPTHPAIDKTEMKSGRRSGIFKSGFLGKSPKAGTPGRN
GFEEEEEEDPFLDEDLPEEFKRDKLSFWVFLEWISLVLIVTSLVCSLTIHNLQRKTWWKLDLWKWEVTVLVLICGRLVSS
WIVRIIVFLVEKNFTWRKRVLYFVYGVRKSVQNCLWLGLVLLAWHFLFDKKVERETRSTALRYVTRVLVCLLVALIIWLV
KTILVKVLASSFHMSTYFDRIQESLFTQYVIETLSGPPLMEIQRMEEEEQQVAEDVKSLEKLAGAKLPPALKATVKSFMK
VGKSPGLNRIGSKRGEDGEGIRIDQLKRMNTKNVSAWNMKRLMNIILKGAISTLDQNMQDTTQEDEDATHIRSEYEAKCA
ARKIFHNVTEPGSRYIYLEDFLRFLCEEEAERAMALFEGASESDKISKSCLKNWVVKAFRERRALALTLNDTKTAVDRLH
RIINVVIGIIIIIIWLLILGIATTRFLLVLSSQLLLVAFVFGNSCKTIFEAIIFLFVMHPFDVGDRCEIDGVQLVVEEMN
ILTTVFLRYDNQKIIYPNSVLGTKPIANYYRSPDMGDAVEFCVHIATPPEKITAIKQRILSYVDNKKDYWYPAPMIVFLS
MDDLNSVKIAVWLTHRMNHQDMGERYIRRGLLLEEVGKTCRELDIEYRLYPLNINVRSLPPTANPTSSDRIPPSWMQQRG
P*
>AT1G78610.1
MAVDAADRREVIVKIDGENGNNNGVSGETVGKIWRDGSYDFWTDGEGNLNKGHNAAAVDSDRSAATTGEQQKDEGFEFRR
GEDPPTKLIGQFLHKQQASGEICLDMDLGMDELQSRGLTPVSESPRVSTKRDPVGRRDSRSNTNNNDDGEVVKCSGNNAP
IQRSSSTLLKMRTRSRLSDPPTPQLPPQTADMKSGRIPKSGQMKSGFFGKSPKTQGEEEEDDPFAAEDLPEEYRKDKLSL
WIVLEWLSLILIIAGFVCTLAIPSLRKKKLWELQLWKWESMVLVLICGRLVSSWIVKIVVFFIERNFLLRKRVLYFVYGV
RKAVQNCLWLGLVLLAWHFLFDEKVAKAANTKALRVVTKIFVCLLVGFLLWLVKTLLVKVLASSFHMSTYFDRIQESLFT
QYVIETLSGPPLIEIQKNEEEEERISVEVKKFQNPGGVEIQSGAQKSPMKTGKSPFLSHVLSNGGGGGGENKGITIDSLH
KLNPKNVSAWKMKRLMNIIRNGSLTTLDEQLQDPSLDDDKGNQIRSEFEAKLAARKIFHNVAKPGSKFIYANDIMRFLPD
DEALKTLSLFEGASETNRISKSSLKNWVVNAFRERRALALTLNDTKTAVNRLHKMVNIVVGIIILVIWLIILGITSTKFL
VVMSSQVVVVAFIFGNMCKIVFESIIYLFVIHPFDVGDRCEIDGVQMVVEEMNILTTVFLRFDNQKVVYPNSLLWTKSIG
NYYRSPDMGDGIEFSIHITTPAEKIILIKQRITSYIEGKKDHWYPAPMIVFKDMESLNSVRIAVWPTHRMNHQDMGEKWA
RRSQLVEEIAKICRELDIEYRLYPLDINVRNLPTSTALPVSDRLPPNWSAPASGSN*
>AT5G10490.1
MALYGTLQLSHSLGLCRNQRFCNPENSAMRRRLHISNGPLSLGVPLGQHGFSNILLSNYL
RRPICSVPCRTTAFRCHSFSASGKAIEPAVKAVTVVLTKSHGLMQQFPFVYKLVPAVALL
VFSLWGLVPFARQGRNILLNKNDNGWKKSGTYHVMTSYVQPLLLWLGALFICRALDPVVL
PTEASKIVKDRLLNFVRSLSTVLAFAYCLSSLIQQTQKLFSETSNPSDTRNMGFQFAGKA
LYSAVWVAAVSLFMELLGFSTQKWLTAGGLGTVLITLAGREILTNFLSSVMIHATRPFVL
NEWIQTKIEGYEVSGTVEHVGWWSPTIIRGEDREAIHIPNHKFTVNVVRNLTQKTHWRIK
THLAISHLDVNKINNIVADMRKVLAKNPMVEQQRLHRRVFLENVIPENQALSILISCFVK
TSHHEEYLGVKEAILLDLLRVISHHRARLATPIRTIRKMYTETDVENTPFGESMYGGVTS
RRPLMLIEPAYKINGEDKSKSQNRAAKPTAEQENKGSNPKSKETSSPDLKANVKVGESPV
SDTNKVPEETVAKPVIKAVSKPPTPKDTETSGTEKPKAKRSGGTIKSTKTDETDSSTSSA
SRSTLEENIVLGVALEGSKRTLPIEEEIHSPPMETDAKELTGARRSGGNGPLVADKEQKD
SQSQPNSGASTEP*
>AT5G19520.1
MAERRVSNGEEVVINVSDKEDSKDPRASPSFNPLASPDSDAGIEKSKPVPPISIPTPEIY
KFSGSVHKPPKIPSPEGLVRRKSLSRSIYSKPKSRFGEQQSFRYDSTREENGGRSLREQF
GAGSFARGSFDRASPNNKSNRSVASAALSKVAEEEPDENEEIYKKVKLHRVKRSGMKPLA
FLELVVFMAILGALIVSLTIDVVNKHTIWGLEFWKWCVLVMVTLSGMLVTNWFMHFVVFI
IEKNYLLRKKVLYFVHGLKKNVQVFIWFSLVLIAWICLFDGDVKRTRKTKRFLDFITWTI
VSLLVGSILFLVKTFALKVLASKFNVRNFFERIQESVFHQYVLQTLSGPPLIEEAENVGR
VPSTGHLSFTRTKDGKVKDKKVIDMGKVHRMKQEKVSAWTMRVLIEAVGTSGISTISSTL
DEVNNKKERTDKEITNEMEAVAAAYDVFNNVAKPNHNYIEEDDLLRFMIKEEVDLVLPLI
EDADTGKITRKTFTEWVVNVYTSRKTIGHSLNDTKTAVKQLDKLITGILTVITFIVWMVL
LDIASTKLLLVFSSQFLGLAFMIGSTCKNIFESFMFVFVMHPYDVGDRCVVDGVMLLVEE
IDLLTTVFLKIDNEKVFYPNSVLISKPISNFYRSPDMGDYVDFGIAFSTPAEKIGCLKGK
IGEYLVANSQHWYPEAQVMVRAIENMNKLVLNILVQHTINFQVYVEKSLRRTALIIAIKR
ILEDLEIDYTLLPQDVNLTGHK*
>AT5G12080.1
MAEQKSSNGGGGGGDVVINVPVEEASRRSKEMASPESEKGVPFSKSPSPEISKLVGSPNK
PPRAPNQNNVGLTQRKSFARSVYSKPKSRFVDPSCPVDTSILEEEVREQLGAGFSFSRAS
PNNKSNRSVGSPAPVTPSKVVVEKDEDEEIYKKVKLNREMRSKISTLALIESAFFVVILS
ALVASLTINVLKHHTFWGLEVWKWCVLVMVIFSGMLVTNWFMRLIVFLIETNFLLRRKVL
YFVHGLKKSVQVFIWLCLILVAWILLFNHDVKRSPAATKVLKCITRTLISILTGAFFWLV
KTLLLKILAANFNVNNFFDRIQDSVFHQYVLQTLSGLPLMEEAERVGREPSTGHLSFATV
VKKGTVKEKKVIDMGKVHKMKREKVSAWTMRVLMEAVRTSGLSTISDTLDETAYGEGKEQ
ADREITSEMEALAAAYHVFRNVAQPFFNYIEEEDLLRFMIKEEVDLVFPLFDGAAETGRI
TRKAFTEWVVKVYTSRRALAHSLNDTKTAVKQLNKLVTAILMVVTVVIWLLLLEVATTKV
LLFFSTQLVALAFIIGSTCKNLFESIVFVFVMHPYDVGDRCVVDGVAMLVEEMNLLTTVF
LKLNNEKVYYPNAVLATKPISNYFRSPNMGETVEFSISFSTPVSKIAHLKERIAEYLEQN
PQHWAPVHSVVVKEIENMNKLKMALYSDHTITFQENRERNLRRTELSLAIKRMLEDLHID
YTLLPQDINLTKKN*
>AT2G17000.1
MEFRKPFKSHSSYKQIISTGDQNEKTKKKKKLANLDDGDIAKTQSSGSSFDGNSYKFWQD
IATDDYTKSGSFDFPQYREEITLDVNEETEETEDVSNNNNLSGSKETRVFFKINSSGTNN
MSGSVRSCTSSTSFSSATMRLNLEQQLEDEGEVVVRCSSVRKTELVSRAKARSRLIDPPQ
EEEQQYSSWIGTSDQLRSGLLGRHSDDIEEEDDSSAEEDVPVEYRKLKMDAITLLQWMSL
IALVVALVLSLGLHTWRNATLWSLHLWKWEVVLLVLICGRLVSGCGIRIIVFFIERNFLL
RKRVLYFVYGVKTAVQNCLWLGLVLLAWHFLFDKKVEKETQSDVLLLMSKILVCFLLSTV
LWLIKTLVVKVLASSFHVSTYFDRIQEALFHHYLIETLSGPPMLELSRIEEEEDRTQDEI
YKMQKGGADLSPELCSAAFPQEKSGSTMNMKFSPIIPKTGSDNGITMDDLHKMNQKNVSA
WNMKRLMKIVRNVSLSTLDEQALQNTCEDESTRQIRSEKEAKAAARKIFKNVAQPGTKHI
YLEDLMRFLRVDEAMKTMCLFEGALVTKKITKSALKNWLVNAFRERRALALTLNDTKTAV
NKLHHMISFLTAIVIIVIWLILLEIATSKYLLFLTSQVVLLAFMFGNSLKTVFESIIFLF
IIHPYDVGDRLLIDTVEMVVEEMNILTTVFLRADNLKIVYPNILLWQKAIHNYNRSPDMG
DEVTCCVHITTPPEKIAAIKQRISSYIDSKPEYWYPKADVIVKDVEDLNIVRIAIWLCHK
INHQNMGERFTRRALLIEEVIKILLELDIQYRFHPLDINVKTMPTVVSSRVPPAWSQNPD
LRRIILLEC
>AT2G17010.1
MDFRNSFKSHSSYKQIRSPGDQSEPSPEHLPILHDHHPDHSGMVVDDQKPDSTRSSLDDGRNAPVERDASYKFWQDNTTG
TSTDHTAVRTSDKDPIAISRKGDRLSGSFDFVHGKLPVDESPTKMVAGEPVNRQWRGRNNEEITLDVDQENDDVSHQTMP
TPTSTARTSFDASREMRVSFNVRRAGGAFVAGSVPSSSSHSSSSSSATMRTNQDQPQLQEEEVVRCTSNMSFQRKSELIS
RVKTRSRLQDPPREEETPYSGWRSGQLKSGLLADIDEEDDPLAEEDVPDEYKRGKLDAITLLQWLSLVAIIAALACSLSI
QSWKKVRVWNLHLWKWEVFLLVLICGRLVSGWGIRIVVFFIERNFLLRKRVLYFVYGVRRAVQNCLWLGLVLLAWHFLFD
KKVQRETRSRMNHKNISAWNMKRLMKIVRNVSLTTLDEQMLESTYEDESTRQIRSEKEAKAAARKIFKNVEQRGAKYIYL
EDLMRFLREDEAMKTMGLFEGAPENKRISKSALKNWLVNAFRERRALALTLNDTKTAVNKLHHMINIVTAIVIVVIWLVL
LEIASSKVLLFVSSQVVLLAFIFGNTVKTVFESIIFLFIVHPYDVGDRCEIDSVQLVVEEMNILTTVFLRYDNLKIMYPN
SLLWQKSINNYYRSPDMGDAIEFCVHITTPLEKISVIKQRISNYIDNKPEYWYPQAKIIVKDLEDLHIVRLAIWPCHRIN
HQDMAERWTRRAVLVEEVIKILLELDIQHRFYPLDINVRTMPTVVSSRVPPGWSQNQPA*
>Arabidopsis_lyrata_AL6G31030.t1
MAERRVSNGEEVVINVSDKEDPTASSPSFNPLASPGSDAGAEKSKPVPPLSIPPPEIYKFSGSVHKPPKIPSPSNEGLVR
RKSLSRSVYSKSKSRFGEQRSFRYDNIIEENGGRSLREQFGAPSFARGSFDRASPNNKSNRSVASAALSKVAEEERDENE
EIYKKVKLHRVKRSGMKPLALIELVVFMAILATLVVSLTIDKVNKHTIWGLEVWKWSVLVMVTLSGMLVTNWFMHFAVFL
IEKNYLLRKKVLYFVHGLKKNVQVFIWFTLVLIAWICLFDDNVKHSRKTKKFLDFITWTIVSLLVGSILFLVKTFALKVL
ASKFNVRNFFERIQESIFNQYVLQTLSGPPLIEEAENVGRVPSTGHLSFTSTKDGKVKDKKVIDMGKVHRMKQEKVSAGT
MRVLIEAVGTSGISTISSTLDEVNNKKEQKDKEITNEMEAVAAAYEVFNNVAKPNHNYIEEDDLLRFMIREEVDLVLPLI
EDADTGKITRKTFTEWVVNVYTSRKTIGHSLNDTKTAVKQLDKLVTGILTVITFIVWLVLLDIASTKLLLVFSSQFVGLA
FMIGSTCKNIFESFMFVFVMHPYDVGDRCVVDGVMLLVEEIDLLTTVFLKIDNEKVFYPNSVLISKPISNFYRSPDMGDY
VDFAIAFSTPAEKIGSLKGKIGEYLVANSQHWYPEAQVMVRAIENMNKLVLNILVQHTINFQVYIEKSRRRTALIIAIKR
ILEELEIDYSLLPQDVHLTEHKTHK*
>Arabidopsis_lyrata_AL6G21010.t1
MALYGTLQLSHSLGFCRNQRCYNPENSSMRRRLHISNGPLSLGVPLGQHGFSNILLSDYLRRQIYSVPCRTTAFRCHSFS
AGGKAIEPAVKAVTVVLTKSHGLIQQFPFVYKLVPAVALLVFSLWGLVPFVRQGRNILLNKNDNGWKKSGTYHVMTSYVQ
PLLLWIGALFICRALDPVVLPTEASKIVKDRLLNFVRSLSTVLAFAYCISSLIQQTQKLFSETSNPSDTRNMGFQFAGKA
VYSAVWVAAVSLFMELLGFSTQKWLTAGGLGTVLITLAGREILTNFLSSVMIHATRPFVLNEWIQTKIEGYEVSGTVEHV
GWWSPTIIRGEDREAIHIPNHKFTVNVVRNLTQKTHWRIKTHLAISHLDVNKINNIVADMRKVLAKNPMVEQQRLHRRVF
LENVIPENQALSILISCFVKTSHHEEYLGVKEAILLDLLRVISHHRARLATPIRTIRKMYTDADMENAPFGESMYGGVTS
RRPLMLIEPAYKINGEDKSKSQNRASKPTSEQENKGSSPKSKETSSPDLKANVKVGESSVSDTNKVPEETVAKPVIKVVS
KPPTPKDTETSGTEKPKAKRSGSTIKSPKSDETDTSSSSTSRSALEENIVLGVALEGSKRTLPIEEEIHSSSMETDAKEL
TGARRSGGNGPLVADKEQKDSQSQPNSGASNEQ*
>Arabidopsis_lyrata_AL6G53230.t1
MAGVRLSLLKSLQRSINSSSKPHSAAKSLSGFQKKEPYASFNLLNNSHARSFTCGINPLDGPKASPSMVSFTRLHNAKPF
NYSIPFLGHSSYARAFSSKSDGIVSPGGDGNGNDIDWVEKAKDVLQTSVDAVSETARKTKEASDEMIPHVQQFLDSNPYL
KEVIVPISLTMTGTLFAWLVMPRILRRFHTYALQSSAKLLPVGFSNEDVPYEKSFWGALEDPARYLVTFVAFAQIAAMVA
PTTIAAQYFSPTVKGAVILSLVWFLYRWKTNVITRMLSAKSFGGLDREKVLTLDKVSSVGLFAIGLMASAEACGVAVQSI
LTVGGVGGVATAFAARDILGNVLSGLSMQFSRPFSMGDTIKAGSVEGQVVEMGLTTTSLLNADKFPVLVPNSLFSSQVIV
NKSRAQWRAIASKIPLQIDDLDTIPQISNEIKEMLRSNTKVFLGKEAPHCYLSRVGKSFAELTIGCNLKHMGKEELYNTQ
QEVLLEVVKIIKKHGASLGTTWDNSTV*
>Arabidopsis_lyrata_AL6G22870.t1
MAEQKSSNGGGGEVVINVSGEEASKRSMEMASPESEKGVPISKSPSPEISKLVGSPNKPPRAPNRNNEGLTQRKSFARSV
YSKPKSRFVDPSCPVDTTVLEEEVREQLGTGFSFSRSSPNNKSNRSVGSTAPLTPSKAVVEKDEDEEIYKKVKLNKEMRS
KISTLALIESAFFVVILSALVASLTINVLKNHTIWGLEVWKWCVLVMVIFSGMLVTNWFMRLVVFLIETNFLLRRKVLYF
VHGLKKSVQVFIWLCLILVAWILLFNRDVKRSQAATKILNVITRTLISVLTGSFLWLVKTLLLKILAANFNVNNFFDRIQ
DSVFHQYVLQTLSGPPLIEEAERVGREPSTGHLSFASVVKKGTVKEKKVIDMGKVHKMKREKVSAWTMRVLVEAVRTSGL
STISDTLDETTYGEGKEQADREITSEMEALAAAYHVFRNVAQPFFNYIEEEDLLRFMIKEEVDLVFPLFDGAAETGKITR
KAFTEWVVKVYTSRRALAHSLNDTKTAVKQLNKLVTAILVVITVVIWLLLLELATTKVLLFFSTQLVALAFIIGSTCKNL
FESIVFVFVMHPYDVGDRCVVDGVVMLVEEMNLLTTVFLKLNNEKVYYPNAVLATKPISNYFRSPDMGETVEFSISFSTP
VSKIAHLKERIAEYLEQNPQHWAPVHTVVVKEIENMNKLKMALYSDHTITFQENRERNLRRTELVLNIKRILEDLHIDYT
LLPQEVNLTKKN*
>Arabidopsis_lyrata_AL1G62030.t1
MAVDSNDQRRDVVVKIDGEDNGDSEKFWRESSINFWHTDKSSKPPGGGEDDGSFDFMRRRSDKSEEPDPPSKLINQFLNK
QKASGDEISLDMEANMPELQSNTIPPSLGAVSGSASPVTATATASYRNGTGDAIRRRQNRVTLSPSVKDSDSSGDEENRV
DGLEVVKCSSNRSTMRTKTLMKTKTRSRLMDPPTPTYPEMVSGRTPKSGNLKPGFSGRNTKPGTPNQGGAMDMEEEEDPF
SEEDLPEGLRKEKLCVWVIMEWIFLILIIAGLICSLVIPYLRGKTLWDLALWKWEVMVLVLICGRLVSSWFVKLFVYFVE
SNFLWRKKVLYFVYGIRKAVQNCLWLGLVLIAWHFLFDKKVEREMRSTVLKYVTKVLICLLVAVIIWLIKTLLVKVLASS
FHMSTYFDRIQESLFTQYVIETLSGPPRIEIHIEEEKVANDIKTFEIAGRKLSPLGPKAASSSPQGTVGSGRLQKSPSRV
GKSPVLSRCGSKKEGEKEGIRIDHLQRMNTKNVSAWKMKRLMNVIRKGTLSTLDEQIQDTTTQEDDKATQIRSEFEAKLA
ARKIFQNVAEPGSRYIYMEDFMRFLSEDESERAMDLFEGASESHKISKSCLKNWVVNAFRERRALALTLNDTKTAVNRLH
RIVDVLVSIVILIIWLLILGIATTKFLLVISSQLLLVVFVFGNSCKTIFEAVIFVFVMHPFDVGDRCEIDGVQLIVEEMN
ILTTVFLRFDNQKIVYPNSLLGTKPIANYYRSPDMQDAIEFFVHIATPPEKTTALKQRILSYVDNKKDHWHPSPMIVFRD
MCGLNSVKIAMWPTHKMNHQDMGERYVRRGQLLEEIGRLCRELDIEYRLYPLNINVKSLPAATPITSDRIPPSWNQQRSV
*
>Arabidopsis_lyrata_AL3G49790.t1
MDFRQPFNSHSSYKQIISTGDQTEKTKKKKKKLSVLDDEDDHTNHIAKTQSSGSSFDGHSYKFWEDIAPDDHLRNRKSGS
FDFPQFREEITLDVNDETEETEDISNNNNMSGSKETRVSFKINSSGTNNMSGSVRSCTSSTSFSSATMRMNLEQQLEEEG
EVVVRCSSMRKSELVSRAKARSRLIDPPQEEEQQYSSWIGTSDQLRSGLLGRQSDDIEEEDDSLAEEDVPQEYRRLKMDA
ITLLQWLSLIALVVALVLSLALHTWRNATIWSLHLWKWEVVLLVLICGRLVSGCGIRIIVFFIERNFLLRKRVLYFVYGV
KTAVQNCLWLGLVLLAWHFLFDKKVERETQSDVLLLVSKILVCFLLSTVLWLIKTLVVKVLASSFHVSTYFDRIQEALFH
HYLIETLSGPPMLELSRIEEEEDRAQEEILKMQKGGADLSPELCSAAFPQEKSGSTMNTKFSPIIPKTGTDNGITMDDLN
KMNQKNVSAWNMKRLMKIVRNVSLTTLDEQALQNTSEDESTRQIRSEKEAKAAARKIFKNVAQPGTKHIYLEDLMRFLRV
DEAMKTMCLFEGALLTKKITKSALKNWLVNAFRERRALALTLNDTKTAVNKLHHMISFLTAIVIIVIWLILLEIATSKYL
LFLTSQVVLLAFMFGNSLKTVFESIIFLFIIHPYDVGDRLLIDTVEMVVEEMNILTTVFLRADNLKIVYPNILLWQKAIH
NYHRSPDMGDEVTCCVHITTPPEKIAAIKQRISSYIDSKPEYWYPKADIIVKDVEDLNIVRIAIWLCHKINHQNMGERFT
RRALLVEEVIKILLELDIQYRFHPLDINVKTMPTVVSSRVPPGWSQNPDSG*
>Arabidopsis_lyrata_AL3G27120.t1
MAAVDSTDRRDFIVNINGQESGAVGATGSSSNAEGGNIWKEPSYDFWDGEKGKNDKKGADDDDEDGGSFHFTQQRERRHS
SAELLDPPTKLIRQFLHKQRASGDEISLDVELNMAELQSNTPPRPATASNTPRRGLTTISESSSPFTTKVQADAVRRRQS
RVSLGGSSDEEGRNRDEAEVVKVSSNKPMLSRNKTKSRLQDPPTPTHPAIDKTEMKSGRRSGIFKSGFLGKSPKAGTPGR
NGIEEEEEEDPFLNEDLPEEFKRDKLSFWVFLEWISLVLIVTSLVCSLTIHNLQRKTWWKLDLWKWEVTVLVLICGRLVS
SWIVRIIVFLVEKNFLWRKRVLYFVYGVRKSVQNCLWLGLVLLAWHFLFDKKVERETRSTALRYVTRVLVCLLVALIIWL
VKTILVKVLASSFHMSTYFDRIRESLFTQYVIEVLSGPPLMEIQRMEEEEQQVAEDVKSLEKLAGAKLPPALKATVKSFM
KVGKRRGMTRIGSKKGEDSEGIRIDHLQKMNTKNVSAWNMKRLMNIVLKGAISTLDQNIQDTSQEDENATQIRSEYEAKC
AARKIFHNVTEPGSRYIYLEDFLRFLCEEESERAMALFEGASESNKISKSCLKNWVVKAFRERRALALTLNDTKTAVNRL
HRILNVVIGIIVIIIWLLILGIATTRFLLVLSSQLLLVAFVFGNSCKTIFEAIIFLFVMHPFDVGDRCEIDGVQLVVEEM
NILTTVFLRDDNQKITYPNSVLGTKPIANYYRSPDMGDAVEFCVHIATPPEKITAIKQRILSYVDNKKDYWYPAPMIVFL
SMDDLNSVKIAVWLTHRMNHQDMGARYIRRGLLLEEVAKTCRELDIEYRLYPLSINVRSLPPTANQPSPGRVPPSWMQQH
GS*
>Arabidopsis_lyrata_AL3G49800.t1
MDFRNSFKSHSSYKQIRSPGDQSEPSPEHLPILHDHDHHPDHSSMVIDDPKPESTRSSLDDGRNAPVERDASYKFWQDNT
GTPTDDTAVRTSDKDPIATIRKGDRLSGSFDFAQGKLPVEDSPTKMVAGEPMNRQWRGRNNEEITLDVDQENDDVSHQTM
PTPTSTARTSFDASRELRVSFNVRRAGGTFVAGSVPSSSSHSTTSSSATMRTNQEQPQQQEDEVVRCTSNMSFQRKSELI
SRVKTRSRLQDPPREEETPYSGWRSGQLKSGLLGDIDEEDDPLAEEDVPDEYKRGKLDAITLLQWLSLIAIIAALACSLS
IQSWKKVRVWNLHLWKWEVFLLVLICGRLVSGWGIRIVVFFIERNFLLRKRVLYFVYGVRRAVQNCLWLGLVLLAWHFLF
DKKVQRETRSRFLPYVTKILVCFLLSTILWLIKTLVVKVLASSFHVSTYFDRIQEALFNQYVIETLSGPPMLEMSRIEEE
EERAQDEIFKMQNAGANLPPDLCAAAFPPGKSGRVLNPKLSPIIPKTTTDNGISMEHLHRMNHKNISAWNMKRLMKIVRN
VSLTTLDEQMLESTYEDESTRQIRSEKEAKAAARKIFKNVEQRGAKYIYLEDLMRFLREDEAMKTMGLFEGAPETKRISK
SALKNWLVNAFRERRALALTLNDTKTAVNKLHHMINIVTAIVIVVIWLVLLEIASSKVLLFVSSQVVLLAFIFGNTVKTV
FESIIFLFIVHPYDVGDRCEIDSVQLVVEEMNILTTVFLRYDNLKIMYPNSLLWQKSINNYYRSPDMGDAIEFCVHITTP
LEKIAVIKQRISNYIDNKPEYWYPQAKIIVKDLEDLHIVRLAIWPCHRINHQDMAERWTRRAVLVEEVIKILLELDIQHR
FYPLDINVRTMPTVVSSRVPPGWSQNQPA*
>Arabidopsis_lyrata_AL2G39010.t1
MAVDSADRREVIVKIDGDNNGVSGETVGRIWRDGSYDFWTDGEGNLNKGHNAAAVDSDRSAATTEEQQDEGFEFRRGEDP
PTKLIGQFLHKQQASGEICLDMDLGMDELQSRGLTPVSESPTSAKVPTKPPDPVGRRDSRSNNNNNDDGEVVKCSGNAPI
QRSSSNLLKMRTKSRLSDPPTPQLPPQTADMKSGRIPKSGQMKSGFFGKSPKNQGEEEEDDPFAAEDLPEEYRKDKLSLW
IVLEWLSLILIIAGFVCTLAIPSLRRKKLWELQLWKWESMVLVLICGRLVSSWIVKIVVFFIERNFLLRKRVLYFVYGVR
KAVQNCLWLGLVLLAWHFLFDEKVAKAANTKALRVVTKIFVCLLVGFLLWLVKTLLVKVLASSFHMSTYFDRIQESLFTQ
YVIETLSGPPLIEIQKNEEEEERISVEVKKFQNPGGVEIQSGAQKSPMKTGKSPLISRVLSNGGGGGGGGENKGITIDSL
HKLNPKNVSAWKMKRLMNIIRNGSLTTLDEQLEDPNLDDDKGNQIRSEFEAKLAARKIFHNVAKPGSKFIYANDIMRFLP
DDEALKTLSLFEGASETNRISKSSLKNWVVNAFRERRALALTLNDTKTAVNRLHKMVNIVVGIIILVIWLIILGITSTKF
LVVMSSQVVVVAFIFGNMCKIVFESIIYLFVIHPFDVGDRCEIDGVQMVVEEMNILTTVFLRFDNQKVVYPNSLLWTKSI
GNYYRSPDMGDGIEFSIHITTPAEKIILIKQRITSYIEGKKDHWYPAPMIVFKDMESLNSVRIAVWPTHRMNHQDMGEKW
ARRSQLVEEIAKICRELDIEYRLYPLDINVRNMPTSTVLPVSDRLPPNWSAPASGSN*
>Arabidopsis_lyrata_AL2G18140.t1
MMMRTVSLPLSHDLNVHKIHEASGYHNSAAAKNRVYLTRTGLSSCATRQDVWSLQLLESLSGSIVPVSSRCNAFVCRSAL
FPGNGNEGPILKSTAVIFTRAYDALRGNHLMKLIPAVGILAFATWGLRPLLRLARATLFEKGNDANSQKSSTQYIVVSYL
QPLLLWSGAILLCRTLDPIVLPSSSSQAVKQRLLTFARSMSTVLAFACCLSSLLQQVQKFFMETNNPADTRNMGFSFAGK
AVYTAAWVAAASLFMELLGFSTQKWLTAGGLGTVLLTLAGREILTNFLSSIMIHATRPFVLNEWIQTKIGGYEVSGTVER
VGWWSPTIIRGDDREAVHIPNHQFSVNIVRNLTQKTHWRIKTHLAISHLDVSKINNIVADMRKVLSKNPQIEQQKIHRRV
FLEDIDPENQALRILISCFVKTSRFEEYLCVKEAVLLDLLTVIRHHGARLATPIRTVQRMRNEAEVDSAGFSDIIFNQAA
MNRRFMLIEPSYKINSDDNSKSPSPSPGQKSEERDLQEEPSETKAETENNGSASVLISNAKKEKQKTALGSNSSTGTKGS
PTSTSDQPVAQKSEEKKKESVGDSNKAEKDEVYDDEGTTEQTLKSKARQGTEKSSGDSKARDGGGSGTSSFLEENLVLGV
ALDGSKRTLPIDEEVKASGALMDSEELGIGSE*
>Arabis_alpina_KFK25487.1
MSKLKASPLKNLFESIIFVFVMHPYDVGDRCVVDGTPMLVEEMNLLTTVFLKLNNEKVYYPNAVLAAKPISNYFRSPDMG
ETVEFSIAFSTPASKIAHLKEKIADYLEQNPQHWALIHTVVVIEIENMNKLKMALYCNHTITFQEYREKNIRRTELSLAI
KKILGGLQIDYTLLP
>Arabis_alpina_KFK30613.1
MAGFRLSLLRSLHRSVNSSSKPAQSLRSYSRLAESANSSPVFSGFNKKEPHASSLSSNLRLLNATPFNYSTPLLGYSSYT
RAFSSKPDNLATGNGDGNGIDWVEKAKDVLNTAVTETAKKARDASDELTPHVQQLLDSNPYLKDVIVPVSLTMTGTLFAW
VVMPRVLRRFHRYATQSSAALLPGEFLKEEVPYEKSFWSALEDPARYFVTFMAFAQIAAMVAPTTVAAQYFTPALRGAGI
LSFVWFLHRWKTNVISRMLTAKSVAGLDREKILTLDTISSVGLFAIGLMATAEACGVAVQSILTVGGVGGVATAFAAKDI
LGNVLSGLSMQFSKPFAMGDTIKAGSVEGQVVEMGLTTTSLLNTEKFPVTVPNSLFSSQMIVNKSRAQWRAIASKIPLQI
DDLDKIPEISKEIKETLRANTKVFLGKEAPYCYLSRVEKSFAELSIGCNLKYMGKDELYTTQQEVLLESVKIIKKHGASL
GSTCDNPTF
>Arabis_alpina_KFK35724.1
MTVDSSDQRRDFIVKINGEENESSNNNNNNNDDGGKFWRESSYSFWNGEKTSKPPGEDDGSFDFMRRSTTEESPDPPSKL
ITQFLNKQKASGDEISLDMEPNMPELQHNTVPPLPVPAVSGSASPAGTAIRRRQNRVTLSPSVKDSDSSDEDEDGNKIDG
SEVVKCSSWRTKTLLRTKTRSRLMDPPTPAYPEMVSGRTPKSGNLRPGYTGKSPKSGTPIQGDLEEEEDPFSEEDLPEGY
NKDKLCIWVFMEWVFLILIIAGLICSLVIPFLRSKKLWNLDLWKWEVMVLVLICGRLVSSWIVKIFVYFVESNFLLRKRV
LYFVYGIRKAVQNCLWLGLVLIAWHFLFDKKVERETRSTVLPYVTKVLVCLLVGVIIWLIKTLLVKVLASSFHMSTYFDR
IQESLFTQYVIETLSGPPQIEIHIEEEKVANDVKTLELAGAKLSPPGPMAVSPSPKVTVGSGRLQKTPTIIRKSPVLSRC
GSKKEGENDGIRIDHLQRMNNKNVSAWKMKRLMNVIRKGTLSTLDEQIQDTTTQEDDKATQIRSEFEAKLAARKIFQNVA
EPGSRYIYMEDFMRFLSEDESERAMSLFEGASESHKISKSCLKNWVVNAFRERRALALTLNDTKTAVNRLHRIVDVIVSI
VIIIIWLLILEIATTKFLLVISSQLLLVVFVFGNSCKTIFEAVIFVFVMHPFDVGDRCEIDGVQMVVEEMNILTTVFLRF
DNQKIVYPNSLLGTKAIANYYRSPDMQDTIEFFVHIATPPEKITALKQRILSYVDNKKDHWHPSPMIVFRDMCGLNSVKI
AMWPTHKMNHQDMGERYVRRGQLLEDIGKSCRELDIEYRLYPLNINIKSIPPTPTPITSDRVPPSWNQNRNA
>Arabis_alpina_KFK38832.1
MADSTDRRDFIVKINGEQNGAVGATGSSSNATGENVWKESSSYDFWDGERGKKDDKGGGGGDEDGGSFHFTRRKARSEEI
SEQSAKLINQLLQKQKSISGEISVDIHELNTSELHSNMTPSGLTPISESSSPFTMKVKADAVRRRKNRVSLGGSSDEEAR
HGSRDEAEGVKFSSNKPPILSRNHTKSRLLDPPTPTHPTMDKTEMKSGRRKSGFLGKSPKPGTPSRGGMLEEEEEDPFLD
EDLPEEYKRDKLSIWVFLEWISLVLIITSLVCSLTVHSLQHKTWWKLALWKWEMTVLVLICGRLVSSWIVRILVFSVEKN
FYLRKRVLYFVYGIRRSVQNCLWLGLVLLAWHFLFDKKVQRETRFTAIRYVTRVLVCLLVAVIIWLIKTLLVKVMASSFH
MSTYFDRIQESLFTQYVIETLSGPPLMEIQRMEEEEQKVLEDVKSLEKLAGAKLPQALKATVKSFMKIGHGRRLSRVGSK
KEGNREWIRIDHLQKMNIMNVSAWNMTKLMDIIRKGALSTLDKHIPETVQTDENATQIRSEIEAKIAAKKIFHNVTEPGS
RYIYLEDFLRFLCEEESERAMTLFEGDSESHKISKSCLKNWVVKAFRERRALALTLSDTKTAVNRLHRIINVVISIIILI
IWLLILGIATSRFLLVVSSQLLLVAFVFGNSCKTIFEAIIFLFVMHPFDVGDRCEIDGVQLVVEEMNILTTVFLRYDNQK
IVYPNSVLGTKPIANFFRSPDMGDAVEFCVHIATPPEKISAIKQRILSYIDIKKDHWYPAPMIVFLSMDDMKSIKIAVWL
THRMNFQDMGERFIRRGLLLEEVGKICRELDIEYRLYPQSIHIRSLPPPLTPGVSDRLPPPWMQPRGA
>Arabis_alpina_KFK40082.1
MDHHKTESARSSLEDGRDAPVERDASYKFWQENTRTSDHTATRTSARDPLAINRKSGRLSGSFDFAQYGGGKPPMDESPT
KMAGGETINRQWGGGEITLDVDQENEDISHHTQPTPTSTARTSFDASRDLRVSFNVRRAGTNFASSSTTPSSSSSSATMR
TNQEPTQQEDEVVRCTSNMSFQRKSELISRVKTRSRLQDPPREEETPYSGWRSGQLKSGLLGDIDEEDDPLAEEDVPDEY
KRGKFDVITLLEWLSLIAIIAALACSLSIRSWKKVRVWNLHLWKWEVFLLVLICGRLVSGWGIRIVVFFIERNFLLRKRV
LYFVYGVRRAVQNCLWLGLVLLAWHFLFDKKVQRETKSRFLPYVTKILVCFLLSTIFWLIKTLVVKVLASSFHVSTYFDR
IQEALFNQYVIETLSGPPMIEMSRIEEEEERAQEEIFKMQNAGANLPPDLCAAAFPPGKSGRAMNPKLSPVIPKTATDTG
ISMDHLHRMNHKNISAWNMKRLMKIVRHVSLTTLDEQMLETTYEDESTRQIRSEKEAKSAARKIFKNVAQRGSKQIYLED
LMRFLREDEAMKTMGLFEGAPETRRISKSALKNWLVNAFRERRALALTLNDTKTAVNKLHQMINIVTAIVIVVIWLVLLE
IASSKVLLFVSSQVVLLAFIFGNTVKTVFESIIFLFIVHPYDVGDRCEIDNVQLVVEEMNILTTVFLRYDNLKIMYPNSL
LWQKSINNYYRSPDMGDAVEFCVHITTPPEKIATIRQRISNYIDNKPEYWYPTAKIIVKDCEDLHKIRLAIWPCHRINHQ
DMAERWTRRSILVEEVIKILLELDIQHRFYPLDINVRTMPTVVSSRVPPGWSENPA
>Arabis_alpina_KFK42234.1
MAVDAANQKEVIVKIDGEENGKIWRDGSYDFWTDGQGNLHKGLNVEEARSASVSAASSTEGFEFKRSEDPPTKLINQFLH
KQQASGEISLDIELGMDELQSKGLTPVYESPVTGKPDSVSRRDSKSKNDDGKVVKCSGNASIQSSLLKMRTRSRLSDPPT
PSLPPVEMKSGRVQRSGQLKSGFFGKSPKGGGEEEEDDPFAGDDLPEEYRKDKFSLWIVLEWLSLILIIAGFVCTLSIPT
LRKKVVWELELWKWVLMVLVLICGRLVSSWIVKIVVFFIERNFLLRKRVLYFVYGIRKAVQNCLWLGLVLLAWHFLFDEK
VAKAANTKALRVVTKVFVCMLIGFLLWLVKTLLVKVLASSFHMSTYFDRIQESLFTQYVIETLSGPPLIEIQKNEEEEER
ISVEVRKFQNPGGVETPTGTLKTPVTGKSQLLSRVLSSGGGKDKKGITIDSLHKLNPKNVSAWKMKRLMNIIRHGSLTTL
DEQLEDPNLDDDKGNQIRSEFEAKLAARKIFHNVAKPGSKFIYCKDIMRFLPDDEALKTISLFEGASETNRISKSSLKNW
VVNAFRERRALALTLNDTKTAVNRLHKMVNIIVGIIIVVIWLIILGITNTKFLVVMSSQVVVVAFIFGNMCKIVFESIIY
LFVIHPFDVGDRCEIDGVQMVVEEMNILTTVFLRFDNQKVVYPNSLLWLRSIGNYYRSPDMGDGIEFSIHIATPAEKIML
IKQRITSYIEGKKDHWYPAPMIVFKDMESLNSVKIAVWPTHRMNHQDMGEKWARRSQLVEEIAKICRELDIEYRLFPLDI
NVKTIPPNAALPVSDRLPPHWTAPASSSN
>Boechera_stricta_Bostr.27895s0024.1.p
MELLGFSTQKWLTAGGLGTVLLTLAGREILTNFLSSIMIHATRPFVLNEWIQTKIPGYEVSGTVESEEKKKESVGDSNKA
EFLMAKVQQSRHWNQKQNKGPTKSSRDSKTRDGGGCGTSSLLEENIILGVALDGSKRTIPIDEELKASEARSR*
>Boechera_stricta_Bostr.13175s0050.1.p
MALYGTLQLSHGMGLCRNQGCYKPEYSVMRRRLHISKGPLSLGVPLGQHGFSNILLSDYLRRPICSIPSRTTAFRCHSFS
AGGNAIEPAVKAVTMVLTKSHGLIQQFPFVYKLIPAVALLVFSLWGLVPFVRQGRNLLLNKNDNGWKKSGTYHVMTSYVQ
PLLLWLGALFICRALDPLVLPTEASKIVKDRLLNFVRSLSTVLAFAYCISSLIQQTQKVISETSNPSDTRNMGFQFAGKA
VYSAVWVAAVSLFMELLGFSTQKWLTAGGLGTVLITLAGREILTNFLSSVMIHATRPFILNEWIQTKIEGYEVSGTVEHV
GWWSPTIIRGEDREAIHIPNHKFTVNVVRNLTQKTHWRIKTHLAISHLDVNKINNIVADMRKVLAKNPMVEQQRLHRRVF
LENVIPENQALSILISCFVKTSHHEEYLCVKEAILLDLLRVISHHRARLATPIRTIRKMYTDADMENAPFGESMYGPGGV
ASRRPLMLIEPSYKINGEDKSKSQNRTSKPTSEQENKVSSPKSKETSSPDPKANLKVGELLVSDTKKVAEETIAKPGTKV
VAKVATTPKDTETSGAEKTKGKRSGSTTKSPKTDETDGSTPSASRSALEENIVLGVALEGSKRTLPIDEEIHSSSMETDA
KELTGARRSGGNGPLVADKEQKDVQSQPNSSASPEQ*
>Boechera_stricta_Bostr.4965s0001.1.p
MAERRSSSRGEVVINVSNKEDAAASPSSKVAASTDSDTGTRKLEPVSISTSGNEGLARRRSLSRSYSKPNSRFGKQESYQ
FDKIIIVEDDGTPREHVGAASLSKVAEEEADENEEIYEKVMLNRVKRSGVKPLALLELAVFVAILCTLVVSLTVDKVNKH
CIWGLQVWKWCVFVMVKLSGMFITNWFMHLAVFIIERNYLLRKKVLYFVHGLKKNVQVFIWFSLVLVAWVILFEEDHKHS
RKTKRFLDLITWTIVSLLIGSILFLLKTLALKVLASKFNVRNFFERIQESVFHQYVLKSLSGPPLIEEAERVGRKPSAGH
LSFTSTEDGTVKEKKVLDMGKVHRMKQEKVSALTMRVLIEAVGSSGLSTISNTLDECNNRKRKTDKEITTEMEAVAAAYD
IFNNVARPNHNYIEEDDMLRFMIKEEVELVLPLIEGAAETGKITRKAFTEWVIKVYTSRKALGHSLDDTKTAVKQVDKLI
IGILTVVTFIIWLILLDIASTKFLVVFSTQLVGLAFMIGSTCKNIFESFVFVFVMHPYDVGDRCVVEGVMLLVEEIHLLT
TVFLKIDNEKVFYPNAVLISKPISNFYRSPDQGDYVELSIAFSTPAAKIAILKERVTEYLGQNPQHWYPETMLMIKAIEN
VNKLKINLLFQHTINFQKFVVKNLRRTELIIAIKKILEDLEIHYSLLPQDVHLTGHK*
>Boechera_stricta_Bostr.26527s0248.1.p
MAERRANNGEEVVINVSDKEETKDSVASPSFIPLPSPEADVRAEKSKPVPISIPLPEIYKFAGSVHKPPKTPSPNNGGLV
RRKSVSRSVYSKPNSRFGEQQSFRYDNNRAEENRGSLREQFGAASFARSSFDRASPNNKSNRSVASAALSKVAEDETDEN
EEIYKKVKLHRVKRSRMKPLALLELVVFMAILATLVVSLTNDAVNKYTIWGLEVWKWCVLVMVTLSGLFLTNWFMHFVVF
IIEKNYLLKKKVLYFVHGLKKNVQVFIWFGLILIAWIFLFDDDEKHSRKTKKFLDFITWTIVSLLVGSILFLVKTFALKV
LASKFNVRNFFERIQESVFHQYVLQTLSGPPLIEEAENVGREPSTGHVSFTSTKNGKVKDKKVIDMGKVHRMKQEKVSAW
TMRVLIDAVGTSGISTISNTLDEVNNSKGQTDKEITNEMEAVAAAYEIFNNVAKPNQSYIEEDDLLRFMIKEEVDLVLPL
IEGADTGQITRKAFTEWVVKVYTSRKTIGHSLNDTKTAVKQLDKLISGILTVVTFVVWLVLLDIASTKLLVVFSSQLVGL
AFMIGSTCKNIFESFMFVFVMHPYDVGDRCVVDGVMLLVEEIDLLTTVFLKIDNEKVFYPNSVLISKPISNYYRSPDMGD
YVDFAIAFSTPAAKIGTLKEKIKEYLVANPQHWYPEPQMMVRAIENMNKLVLNVLVQHTINFQVFVEKNLRRTALIIAIK
GILEELEIDYTLLPQDVRLTGHTHN*
>Boechera_stricta_Bostr.0124s0137.1.p
MAVDSTDQRRDFVVKIDGEDNGDSEKFWRESSINFWHDDKNSKPPGGQEDGGSFDFMRRSSDKPEEQDPPSKLINQFLNK
QKASGDEISLDMEANMPEIQSNTISPARVTAVSGSASPVTATASNYNGTVDAIRRRQNRVTLSPSVKDSDSSDDEENRVD
ESEVVKCSSNRSTMRTKTLMKTKTRSRLMDPPTPTYPEMVSGRTPKSGNLKPGFSGRNTKPGTPNQGGAMDLEEEEDPFS
EEDLPEGLRKEKICVWVIMEWIFLILIIAGLICSLVIPYLRGKTLWDLALWKWEVMVLVLICGRLVSSWIVKLFVYFVES
NFLWRKKVLYFVYGIRKAVQNCLWLGLVLIAWHFLFDKKVEREMRSTVLKYVTKVLICLLVAVIFWLIKTLLVKVLASSF
HMSTYFDRIQESLFTQYVIETLSGPPRVEIHIAEEKVANDVKTFEIAGRKLSPLGPKAVSSSPQVTVGSGRLQKSPTRVG
KSPALSRSGSKKEGEGEGIRIDHLQRMNTKNVSAWKMKRLMNVIRKGTLSTLDEQIQDTTTQEDDKATQIRSEFEAKLAA
RKIFQNVAEPGSRYIYMEDFMRFLSEDESERAMDLFEGASESHKISKSCLKNWVVNAFRERRALALTLNDTKTAVNRLHR
IVDVLVGIVILIIWLLILGIATTKFLLVLSSQLLLVVFVFGNSCKTIFEAVIFVFVMHPFDVGDRCEIDGVQMVVEEMNI
LTTVFLRFDNQKIVYPNSLLGTKPIANYYRSPDMQDAIEFFVHIATPPEKTAALKQRILSYVDNKKDHWHPSPMIVFRDM
CGLNSVKIAMWPTHKMNHQDMGERFVRRGQLLEEIGRSCRELDIEYRLYPLNINVKSLPPATPITSDRIPPSWNQQRGA*
>Boechera_stricta_Bostr.20129s0294.1.p
MAVDSADRREVIVKIDGDKGSSGNGVSGETVGRIWRDGSYDFWTDGEGNLNKGHNAERSAATTEEQHDEGFEFRRGEDPP
TKLIGQFLHKQQASGEICLDMDLSMDELQSRGLTPVSESPTSAKVSTKPDAVGRRESRGNNNNNDDAEVVKCSGNAPVQR
NSSTLLKMRTRSRLSDPPTPQLPPQPADMKSGRIPKSGQIKSGFFGKSPKNQGEEEEDDPFAEEDLPEEYRKDKLSLWII
FEWLSLILIIAGFVCTLAIPSLRKKKLWELQLWKWESMVLVLICGRLVSSWIVKIVVFFIERNFLLRKRVLYFVYGVRKA
VQNCLWLGLVLLAWHFLFDEKVAKAANTKALRVVTKIFVCLLVGFLLWLVKTLLVKVLASSFHMSTYFDRIQESLFTQYV
IETLSGPPLIEIQKNEEEEERISVEVKKFQNPGGVEIQSGAQKSPMKTGKSPLLSRVLSNGGGENKGITIDSLHKLNPKN
VSAWKMKRLMNIIRNGSLTTLDEQLQDPNLDDDKGNQIRSEFEAKLAARKIFHNVAKPGSKFIYVNDIMRFLPDDEALKT
LSLFEGASETNRISKSSLKNWVVNAFRERRALALTLNDTKTAVNRLHKMVNIVVGIIILVIWLIILGITSTKFLVVMSSQ
VVVVAFIFGNMCKIVFESIIYLFVIHPFDVGDRCEIDGVQMVVEEMNILTTVFLRFDNQKMVYPNSLLWTKSIGNYYRSP
DMGDGIEFSIHITTPAEKIILIKQRITSYIEGKKDHWYPAPMIVFKDMESLNSVRIAVWLTHRMNHQDMGEKWARRSQLV
EEIAKICRELDIEYRLYPLDINVRNMPTSTVLPVSDRLPPTWTAPASGSN*
>Boechera_stricta_Bostr.18351s0159.1.p
MDFRKPFNSHSSYKQIISTGDQTEKTKKKKKLPVLDDDDDHITHIAKTQSSGHSYKFWKDIATDDHVKSGSFDFPQCREE
ITLDVNDETEETEDISNSNNLSGSKEMKVSFKINSSGTNNMSGSVRSCTSSTSFSSATMQMNLEQQEDEGEVVVRCSSMR
KTEIVSRAKARSRLIDPPQEEEQQYSSWIGTSDHLRSGLLGRQSDDNEEEDDSSAEEDVPEEYRRLKMDAITLLQWLSLI
ALVVALVLSLAFHTWRNATLWSLHLWKWEVVLLVLICGRLVSGCGIRIIVFFIERNFLLRKRVLYFVYGVKTAVQNCLWL
GLVLLAWHFLFDKKVERETQSDVLLLVSKILVCFLLSTILWLIKTLVVKVLASSFHVSAYFDRIQEALFHHYLIETLSGP
PMLELSRIEDEEEQAQEEIFKMQKGGADLSPELCSTAFPQEKSASTVNTKFSPIIPKTGTDNGITMDDLHKMNQKNVSAW
NMKRLMKIVRNVSLTTLDEQALQNTSEDESTRQIRSEKEAKAAARKIFKNVAQPGTKHIYLEDLMRFLRVDEAMKTMSLF
EGALVTKKITKSALKNWLVNAFRERRALALTLNDTKTAVNKLHHMISFLTAIVIVVIWLILLEIATSKYLLFLTSQVVLL
AFMFGNSLKTVFESIIFLFIIHPYDVGDRLVIDTVEMVVEEMNILTTVFLRADNLKIVYPNILLWQKAIHNYHRSPDMGD
EVTCCVHITTPPEKIAAIKQRISSYIVSNPEYWYPKADIIVKDVEDLNIMRLAIWPCHKINHQNMGERFTRRALLVEEVI
KILLELDIQYRFHPLDINVKTMPTVVSSRVPPGWSQNPDSG*
>Boechera_stricta_Bostr.18351s0160.1.p
MDFRNSFKSHSSYKQIRSPGDQSEASPEYLPILHDHDHSGMVDNPKQESTRSSLDDGRNAPVERDASYKFWQENTASSSD
HTAARTSAKDPIAINRKGDRLSGSFDFSQCGGKPTIEESPTKMVAGEPMNRKWRVRNEEITLDVDQENDDVSHQTMPTPT
STARTSFDVSRELRVSFNVRRAGGAYVTGSVPSSSSHSTTSSSATMRTNQDQPQQQEDEVVRCTSNMSFQRKSELISRVK
TRSRLQDPPREEETPYSGWRSGQLKSGLLGDIDEEDDPLAEEDVPDEYKRGKLDAITLLQWLSLVAIIAALACSLSIRSW
KKVRVWNLHLWKWEVFLLVLICGRLVSGWGIRIVVFFIERNFLLRKRVLYFVYGVRRAVQNCLWLGLVLLAWHFLFDKKV
QRETKSKFLPYVTKILVCFLLSTILWLIKTLAVKVLASSFHVSTYFDRIQEALFNQYVIETLSGPPMIEMSRIEEEEERA
QEEIFKMQNAGANLPPDLCAAAFPPGKSGRVMNPKLSPIIPKTTTENGISMEHLHRMNHKNISAWNMKRLMKIVRNVSLT
TLDEQMLESTYEDESTRQIRSEKEAKAAARKIFKNVAQRGAKYIYLEDLTRFLREDEAMKTMGLFEGAPETKRISKSALK
NWLVNAFRERRALALTLNDTKTAVNKLHHMINIVTAIVIVVIWLVLLEIASSKVLLFVSSQVVLLAFIFGNTVKTVFESI
IFLFIVHPYDVGDRCEIDNVQLVVEEMNILTTVFLRYDNLKIMYPNSLLWQKSINNYYRSPDMGDAIEFCVHITTPLEKI
AVIKQRISNYIDNKPEYWYPQAKIIVKDVEDLHIVRLAIWPCHRINHQDMAERWTRRAVLVEEVIRILLELDIQHRFYPL
DINVRTMPTVVSSRTPPGWSQNPPA*
>Boechera_stricta_Bostr.20055s0020.1.p
MADQKSSNGGGGEVVINVSGEGASKRSKEMASPESEKAVPINKSPSPEISKLVGSPNKPPRAPNQNNEGLTKRKSFARSV
YSKPKSRFVDPSCPVDSTILEEEVKEQLGAGFSFSRRSPNNKSNRSVGSTTPLTPSKAVVEKDEDEEIYKKVKLNKEMRS
KISTLALIESAFFVAVLGALVASLTVNVLKNHTLWGLELWKWCVLVMVIFSGMLVTNWFMRLIVFLIETNFLLRRKVLYF
VHGLKKSVQVFIWLSLILIAWILLFNHDVKRSPAATKILNIITKTLISVLTGALLWLVKTLLLKILAANFNVNNFFDRIQ
DSVFHQYVLQTLSGPPLIEEAERVGREPSTGHLSFASVVKKGTVKEKKVIDMGKVHKMKREKVSAWTMRVLVEAVRTSGL
STISDTLDETAYVDGKEQADRGEITSEMEALAAAYHVFRNVAQPFFNYIEEDDLLRFMIKEEVDLVFPLFDGATETGKIT
RKAFTEWVVKVYTSRRALAHSLNDTKTAVKQLNKLVTAILMVITVVIWLLLLEVATTKVLLFFSTQLVALAFIIGSTCKN
LFESIVFVFVMHPYDVGDRCVVDGVAMLVEEMNLLTTVFLKLDNEKVYYPNAVLATKPISNYFRSPDMGETVEFSIAFST
PVSKIAHLKERISEYLEQNPQHWAAVHTVVVKEIENMNKLKMALYSNHTITFQEYRERNLRRTELSLAIKRILEDLHIEY
TLLPQEVHLTKS*
>Boechera_stricta_Bostr.30057s0097.1.p
MMIRTVSLPLSHDLNVHKIHEASGYHNSVAGKNRVSLTRTGLSSCATRQDVWSLQILESLSGSIVPASSRCNAFVCRSAL
FPGNGNEGPILKSTVVIFTRAYDALCGNPHLMKLIPAVGILAFATWGLRPLLHLARATLFEKGNDANSQKSSTQYIVVSY
LQPLLLWSGAILLCRTLDPIVLPSSASQAVKQRLLSFARSMSTVLAFACCLSSLLQQAQKFFMETNNPADTRNMGFSFAG
KAVYTAAWVAAASLFMELLGFSTQKWLTAGGLGTVLLTLAGREILTNFLSSIMIHATRPFVLNEWIQTKIGGYEVSGTVE
VF*
>Boechera_stricta_Bostr.28625s0226.1.p
MAAVDSTDRRDFIVNIDGQESGAVGATGSSSNAEGGNVWKESSYDFWDGEKGKNDKKGDDDEDGGSFHFRQTKERRHSSA
EPSDPPSKLIRQFLHKQRAAGDEISLDAELNMAELQSNTPPRAATTSNTPRSGLTTISESSSPFTTKVKADAVRRRQNRI
SLGGSSDEEGRNRDEAEVVKCSSNKPVLRRNRTKSRLQDPPTPTHPAIDKTEMKSGRRSGIFKSGFLGKSPKAGTPGRSG
ILEEDEEEDPFLDEDLPEEFKRDKLSIWVLLEWISLVLIITSLVCSLTVHSLQRKTWWKLDLWKWEVTVLVLICGRLVSS
WIVRIIVFLVEKNFLWRKRVLYFVYGVRKSVQNCLWLGLVLLAWHLLFDKKVERETRSTALRYVTRVLVCLLVAVIIWLV
KTILVKVLASSFHMSTYFDRIQESLFTQYVIETLSGPPLMEIQRMEEEEQKVAEDVKSLEKLAGAKLPPALKETVKSFMK
VGKRHRLARIGSKKGEDSEGIRIDHLQRMNTKNVSAWNMTRLMNIIRKGALSTLDHKVQDTNQEDEDATQIRSEYEAKCA
AKKIFHNVTEPGSRYIYLEDFFGFLSEEESERAMALFEGASESHKISKSCLKNWVVKAFRERRALALTLNDTKTAVNRLH
RIINVLIGIIVIIIWLLILGIATTRFLLVLSSQLLLVAFVFGNSCKTIFEAIIFLFVMHPFDVGDRCEIDGVQLVVEEMN
ILTTVFLRYDNQKIIYPNSVLGTKPIANYYRSPDMGDAVEFCVHIATPPEKIAAIKQRILSYVDNKKDYWYPAPMIVYLS
MDDLNSVKIAVWLTHRMNHQDMGERYLRRSQLLEEVGKACRELDIEYRLYPLSINVRSLPPTANPMTSDRVHPPWTQQRG
P*
>Brassica_nigra_BniB017332-PA
MGGGVRLSLLKSLYRSSTRSSSSSSLSRRPFSGLAEDAIVRSPVSSFSARRASSIVSSSS
NLRLLNAKPFHYSTPLFAARAFSSQPPDWVHKAKDVLQETANKAKEASDELTPHVQQLLD
SNPYLKEVMVPVSLTMTGTLFAWVVMPRVLRRFHRYAIHSSAALLPQGFSIDDVPYEKSF
WGALEDPARYLMTFIAFAQIASMVAPTTVAAQYFFPALKGAVILSLVWFLHRWKTNVITR
VLSSKNVAGLDREKILTLDKVSSVGLFAIGLMASAEACGIAVQSILTVGGVGGVATAFAA
RDILGNVLSGLSMQFSRPFSMGDTIKAGTVEGQVVEMGLTTTSLLNAEKFPVLVPNSLFS
SQVIVNKSRAQWRAIASKIPLQIDDLDKIPQISEEIKETLRENPKVFLGKEAPHCYLSRV
EKSFAELTVGCNLKYMGKEELYATQQEVLLESVKIIKKHGASLGTTWDNYTP
>Brassica_nigra_BniB027345-PA
MDFRNSFKSHSSYKQIRSPEDQSETSTPEHRPILHDPNMDHHKTESSSSIHEDCRDAPVE
RDPSYNFWQDNKTSEHATVAAAAGTSGREPTSMTRKSGRLSRSFNFGSGKPPPLEESPTK
MAGGEQQRQWGGGGGGEITLDVDQENEEDVSRHTLPTPASTSRTSFDASRELRVSFNVRG
GAGSTNFTGSVASSSTTTPSSSSSATNQDAQQQQEDEVVRCTSNTSFQRKSELISRVKTR
SRLQDPPREEDTPYSGWRSGQLKSGLLGDIDEEDDPLADEDVPDEYKRGKLDAITLLEWL
SLVAIIAALACSLSIPSWKKVRLWNLHLWKWEVFLLVLICGRLVSGWGIRIIVFFIERNF
LLRKRVLYFVYGVRRAVQNCLWLGLVLLAWHFLFDKKVQRETKSKFLPYVTKILVCFLLS
TILWLIKTLVVKVMASSFHVSTYFDRIQEAMFNQYVIETLSGPPMIEMSRIEEEEEKAQE
EIFKMQNAGANLPPDLCAAALAPGKSGRAMNPKLSPIIPKTTADSGISMEHLHRMNHKNI
SAWNMKRLMKIVRHVSLTTLDEQMLESTYEDESTRQIRSEKEAKSAARKIFKNVAQRGAK
HIYLDDLIRFLREDEAMKTMGLFEGAPETRRISKSALKNWLVNAFRERRALALTLNDTKT
AVNKLHHMINIVTAIVIVVIWLVLLEIASSKVVLLAFIFGNTVKTVFESIIFLFIVHPYD
VGDRCEIDDVQLVVEEMNILTTVFLRYDNLKIMYPNSLLWQKSISNYYRSPDMGDAIEFC
VHITTPVEKIATIRQRISNYIDNKPEYWHPSAKIIVKNVEELNVIRLVIWPDHRFNHQDM
LERWSRRSVLVEELIKILLELDIQHRFYPLDINVKTMPTVVSSRVPQGWSENPA
>Brassica_nigra_BniB014790-PA
MEERRTSNGGDVVINVPEKEGFIDPAPSPSSHVPASPNSDTSTTKLEPLSIPLPFSGSAH
KPPKIPSPITEGLTRRRSLSRSVYSKSNSRFGQQQSYRFDKTTVEENCATPTEPFGAKPS
LNKAASSNKSNKSTGSVALSKVDEDETDEHEEIYKRVKLHQVKRRRIRPLALLELLVFVA
ILCTLVVCLTNDSVKKHRIWGLEVWKWCVLVMVTISGMFVTNWFMHFVVFIIERNYLLRK
KVLYFVHSLKKNVQIFIWFGLILVSWVFLFEDDDKRSRKAKKFLNAITWTLATLLIGSAI
FLVKTYALKVLASKFNVRNFFERIQESVFHQYVLQTLSGPPLIEEAERVGRVPSTGHLSF
TSNNGTVEEKKVLDMGKVHKMKQEKVSAWTMRVLIEAVGAPGLSTISHTLDESSNRKKKS
DKEITNEMEAVAVAYDIFNNVAQPNSSYIEEDDLLRFMIKEEVDLVLPLIECSETGKITR
KAFTEWVIKVYTSRKALGHSLNDTKTAVNQVDKILTGVLYVITFIIWLILMDIATTKFLV
VFSSQFVGLAFMIGSTCKNIFESFVFVFVMHPYDVGDRCIIDGVVLLVEEIDLLTTVFLK
IDNEKVFYPNATLISKPISNFYRSPDMGDSILFSIAFSTPAAKIATLKETISEYLVQNPQ
NWYPNFLFLVDAIENVNKLNLNLIVTHTINFQLFVEKRLRRTELVIAVKRILEQLEIEYT
LLPQDVHLIGHK
>Brassica_nigra_BniB023328-PA
MDASGIGMTEPRSSNGGRDVVINVSGEEASRVSSKMASPESEKATPINKSSSPEISKLVG
SPNKPPRPPNPSYDGLTQRRSFARSVYSKPKSRFVEPSLPVDTNILEEEVKEKLGSAFSF
SRASPNNRSTRSVGSTTPLTPSKAVEVVEKDEDEEIYKKVKLSKEMRRKIGALALLELAF
FVVILASLVASLTIDAVKRHNFWGLQVWKWCVLVMVIFSGMLVTNWFMRVVVFLIETNFL
LRRKVLYFVHGLKKSVQVFIWLSLILVAWVFLFNHDVHRSHAATKILNAITRTLITLLTG
SFLWLVKTLLLKILAASFNVVNFFDRIQDSVFHQYVLQTLSGPPLIEEAERVGGEPRTGH
LSFASVVKKGEVKERKVIDMGKVHKMKREKVSAWSMRVLVEAVRTSGLSTISDTLDEQAH
GDGKQQADRGEITSEMEALAAAYHVFRNVAQPCFSYIEEEDLLRFMIKEEVDLVFPLFDG
AAETGRITRKAFTEWVVKVYKSRKALAHSLNDTKTAVKQLNKLVTAILIVITVVIWLLLL
EVATTKVLLFFSTQLVALAFIIGSTCKNLFESIVFVFVMHPYDVGDRCVVDGVPMMVEEM
NLLSTVFLKLDNEKVYYPNSVLATKPISNYFRSPDMGETVEFSIAFSTPVSKIAHLKERI
ADYLEQNPQHWSPIHTVVVKEIENMNKLKMALYSNHTITFQEYRERNIRRTEQALAIKKI
LEDLHIDYTLLPQQVHLTKLDKN
>Brassica_nigra_BniB001665-PA
MALYGSLQLSHGFGLVRKQWCYKPDNSAVRRRLHISKDPLVLGSPSGQHGFRNLLLSDYF
SRPICSVPCRSTTFRCHSSSAVGNVIEPSIKAATLVLAKSHRLIQQFPLVYKLVPAVALL
IFSLWGLVPLVRQGRNLLLNKNDNGWKKSGTYHIMTSYVQPLLLWSGALFICRALDPVVL
PTEASKIVKDRLLNFVRSLSTVLAFAYCISSLIQQTQKLFSETTDPNDTRNMGFQFAGKA
VYSAVWVAAVSLFMELLGFSTQKWLTAGGLGTVLITLAGREILTNFLSSVMIHATRPFVL
NEWIQTKIEGYEVSGTVEHVGWWSPTIIRGEDREAIHIPNHKFTVNVVRNLTQKTHWRIK
THLAVSHLDVNKINNIVADMRKVLAKNPQVEQQRLHRRIFLENVNPENQALVILISCFVK
TSHFEEYLCVKEAILLDLLRVISHHRARLATPIRTIRKMYTDADMENAPFGESMYGPGGV
ASRRPLMLIEPSYKINGEDKSKSQNRASKPTTAEQETKVPSSPKSKDTPSPDPKTNVKAG
EADANKVPDETGVKPGTKPASKPATVAKDTAEAEKPKAKRSGGTTPKNDTQKETDGSTSS
ASISSLEENIVLGVALEGSKRTLPIEEEMNSPPPTETDAKELTGARRSGNNTLVAEKEQK
DGQSQTSTGAAASSENNETERK
>Brassica_nigra_BniB002055-PA
MMMRSVSLPLSHHKIREVSGYHNSVACKNRVYLTRTGLSSCSTRQDVWSLQLLESLSGSK
PPVSSRGNAFVCRAALFPWVGSEDPIVKSTAVVLTRAYDALRGNPHLMKLIPAVGILAFA
TWGLIPLLRLTRTTLFEKGNDANSQKNSTQYIVVSYLQPLLLWSGALLLCRTLDPIVLSS
SASQAIKTRLLSFARSMSTVLAFACCLSSLLQQAQKFFMETNNPADTRNMGFSFAGKAVY
TAAWVAAASLFMELLGFSTQKWLTAGGLGTVLLTLAGREILTNFLSSIMIHATRPFVLNE
WIQTKIGGYEVSGTVEHVGWWSPTIIRGDDREAVHIPNHQFSVNIVRNLTQKTHWRIKTH
LAISHLDVSKINNIVADMRKVLSKNPQIEQQKIHRRVFLEEIDPENQALRILISCFVKTS
RFEEYLCVKEAVLLDLLRVIRHHGARLATPLRTVQRMRNEAEVDSAAFSDIVFNQAAMNR
RFMLIEPSYKINSDDNAKSSLPNSVQKSEEKDPEGEPSESKTEPGNNESVSVSEAKKEKP
KAGLDSNSSTGTNGTTTSTSDPPAEQKSEEKKKETLGESKTSEKEDVSDGEGTVEQTLKP
KARQGTEKNSGDQKARDGGGSGTSSSLEENIVLGVALDGSKRTLPIDEELEASGALIESE
ELGVGSE
>Brassica_nigra_BniB011739-PA
MSFRNSFKSHSTYKQIRSPGDRSEETPENRPILHDHDHHSRMEHRKTERSRSSLDKFWQD
NNTGTSDHANVEPARTSLKDPTTIQRQSGRLSDSFNFGSGKPIAEGEHQQWGGRGEITLD
VDQDNEDLSHHTPTSTARSSFDAARDLRVSFNVQRAGINLVGGSVPSSSPTPASCSPRTM
RTNQETQHQQEEEVVRCTSNRSFQRKAELVSRTKTRSRLQDPPPEEDTSYTGWRSGQLKS
GLLGDIDEEDDPLAEEDIPDEYKRGKLDAITLLEWLSLVAIIAALACSLSIPSWKKVRVW
NLHLWKWEVFLLVLICGRLVSGWGIRIVVFFIERNFLLRKRVLYFVYGVRRAVQNCLWLS
MVLLAWRYLFDKKVQRETDSKFLPYVTKILVCFLLSTILWLIKTLVVKVLASSFHVSTYF
DRIQEALFNQYVIETLSGPPMIELSRIEEEEERAQQEILKLQNAGAKLPPDLRAAAFPTR
KSGRVLNPKLSTVISRTAADGGISVKHLQSMNHKNISAWNMKRLMKIVRHVSLTTLDEQM
QETTNEEDESTRQIRSEKEAKAAARKIFKNVARRGAKHIYLDDLMRFLREDEAMKTMYLF
EGAPETRKISKSALKNWLVNAFRERRALTLTLNDTKTAVNKLHHMINIVTAIVIAVIWLV
LLEIASSKILLFVSSQVVLLAFIFGNTVKTVFESIIFLFIVHPYDVGDRCEIDDVQLVVE
EMNILTTVFLRYDNLKIMYPNSLLWQKSISNYYRSPDMTDTIEFCVHIMTPPEKIATIRQ
RISNYIDNKPEHWHPSAKIVVKNVEQLNMVKLVIWPDHRFNFQDILERWARRSVLVEEII
KILLELDIEYRFYPIGINVKAMPTVVSSRVPQGWSQTPA
>Brassica_nigra_BniB011740-PA
MDFRKPFNSYRSYKKIVSTGDQTEKNKKKNKLPLLEDHMSAGSSFDGNNAAAMERDSTYT
FWQQNGSFDFPQCRDEITLDVDEEAEDISNTAASGLDASKVSFKINGSSGSARSCTSSTS
FSSATMRMNLDPQDQDEEVVVRCSSMRKTELVSRGKARSRLIDPPQEEEQQYSSWMGTSE
QLRSGLLARQASLEEEEDSLAEEDVPEEYRRTKMDAITLLQWLSLIAVVVLLVLSLGLHS
WRDTTLWKLHLWKWEVVFLVLICGRLVSGMGIRIIVFFIERNFLLRKRVLYFVYGLKTAV
QNCLWLGLVLVAWRFLFDKKVERETQSDVLLLVTKILTCFLLSTILWLIKTLVVKVLASS
FHVSTYFDRIQDALFHHYLIETLSGPPMLELSRIEEEEERAQEEIFKMQKGGAELSPDLY
SAAFPPEKNGSVSNGDGGGGVKLSPIIPKTGTDSGITMNDLHRMNQKNVSAWNMKRLIKI
VRHVSLTTLDEQALQNKSEDESLRQIRSEAEAKAAARKIFKNVAQRGTKHIYLEDLMRFL
RADEAIKTMSLFEGALVTKKITKSALKNWLVNAFRERRALALTLNDTKTAVNKLHHMINF
LTAIVIVIIWLVVLEIATSKSLLFLTSQVVLLAFMFGNSLKTVFESIIFLFIIHPYDVGD
WLVIDTVEMVVEEMNILTTVFLRADNLKIVYPNILLWQKAIHNYNRSPDMGDEVQCCVHI
TTPPEKIVAIKQRISSYIDSKPEYWYPKADIIVKDVEDLNIVRLAIWPRHKINHQNMRER
FTRRALLVEEVIKILLELDIQYRFQPLDINVKTMPTVVSSRVPPGWSQSQNPDIQGN
>Brassica_nigra_BniB028788-PA
MDATSNGITDRKSSNGGGKEVVINVSAEEASSRVSFKMDSPETKSSSPETSNLIGSPNKP
PRAPNHPSSEGLTQRKSIARSVYSKPKSRFVEPSGPVDANNLEAEVKEPLGAVISISRGS
PNNQSTRSVGSATPSKAAEAVEKDEDEEIYKKVKLSKEMRRRVSALTLIELAFFVLVLSS
LVASLTIHALKTYTLWGLEVWKWCVLVMVTFSGMLVTNWFMHLVVFLIETNFLLRRKVLY
FVHGLKKSVQVFIWLSLVLIAWVFLFNRDVDRSPTATKILTAITRTLISLLTGAFLWLVK
TLLLKILAANFNVVNFFDRIQESVFHQYVLQTLSGPPLMEEAERVGRVPSTGHLSFTSVG
KKGTVKGKKVIDMGKVHKMKREKVSAWTMRVLVEAVRTTGLSTISDTLDETEYGDGKEQA
ERGAITSEMEALAAAYHVFRNVAQPCFSYIEEEDLLRFMIKEEVDLVFPLFDGAAETGRI
TRKAFTEWVVKVYTSRKALAHSLNDTKTAVKQLNKLVTAILIVITIVIWLLLLEVATTKV
LLFFSTQLVALAFIIGSTCKNLFESIVFVFVMHPFDVGDRCVVEGVPMLVEEMNLLTTVF
LKLDNEKVYYPNSVLATKPISNYFRSPDMGETVEFSIAFSTPVSKIAHLKERIAEYLENN
PQHWSPIHTVVVKEIENMNKLKMALYSNHTLTFQEYRERNIRRTEQSLAIKKMLEDLHID
YTLLPQQVHLTKLDKD
>Brassica_nigra_BniB033223-PA
MSNRIANVSAERDLEMSERRTNNQGEVVINVSEASKDPPASPSSNVAALPKTDKVTAKPD
PLSIHKPPKVPSPNTEGLTRRKSISKSVYSKSNSRFGQQQSYRYDRTIVEENGGTLREQF
AASSFSRNSFGRASDPNNKSNRSVCSTALSKVAEEETDENEEIYKKVKLHRVKRGGMKPL
PLLEFLLFVAILCALVVSLTYDTVKERSIWGLEVWKWCVLVMVTFSGMFVTNWFMHLVVF
IIERNYLLRKKVLYFVHGLKKNVQVFIWFSLNLLAWVFLFEDDDKHSRKTKRFLDFITWT
IVSLLVGSILFLAKTFALKVLASKFNVRNFFERIQESVFHQYILQTLSGPPFIEEAEKVG
REPSTGHLSFTSTKSGTVKEKKVVLDMGKVHKMKQEKVSAWTMRVLIEAVGASGLSTISN
TLDECSNEKEKTDKEITNEMEAVAAAYDIFNNVAQPNHNYIEEDDLLRFMIKEEVDLVLP
LIDGGETGKITRNAFTEWVVNIYTSRKALGHSLNDTKTAVRQVDKLITGVLSVVIFVIWL
VLLDIATTKFLVVLSSQFVGLAFMIGGTCKNIFESFVFVFVMHPYDVGDRCVIDGVALLV
EEIDLLTTVFLKLDNEKVFYPNATLVSKPISNFYRSPDMGDSILFSIAFSTPAAKIATLK
EKVAEYLVQNPQNWYPEPMLMVKAIENVNKLNLNLLVTHTMNFQMFGEKNLRRTGLIIAL
KQILEEMEIDYTLLPQDVHLTGHK
>Brassica_nigra_BniB033224-PA
MAERKASNGGEVVINVLDKEASKDDPSSSSPSSKVEAPPKSDTGTGQLEPLSIPPPEIYK
LPGSAHKPPKVPSPSTEGLVRRRSISKSVYSKSNSRFGQQQSYRFDKTIVEENCGTPKDH
YGASALSFSRTSFNRSSPSNKSNRSTGSAAFSKVGEDETDENEEIYKKVKLHQVKRSGIR
PLALIELLLFVATLCTLVVSLTYDTVKKHHIKGLEVWKWCVLVMVTLSGMFVTNWFMHLA
VFIIERNYLLRKKVLYFVHSLKKNVQVFIWFSLILVAWVLLFDDDDKHSRKTKRFLHFIT
WTIVSLLIGSIIFLAKTYALKVLASKFNVRNFFERIQESVFHQYVLQTLSGPPLIEEAER
VGREPSTGHLSFTSTSGTVKEKKVLDMGKVHKMKQEKVSAWTMRVLIEAVGASGLSTISN
TLDESTNRKKRADKEITCEMEAVAVAYDIFNNVAQPNSSYIEEDELLRFMIKEEVDLVLP
LIEGAETGKITRNAFTEWVIKVYTSRKALGHSLNDTKTAVKQVEKLITGVLSVVTFIIWL
ILLDVLSTKFLVVFSAKFVGFAFLFGSTCKNIFESFVFVFVMHPYDVGDRCVIDGVMLLV
EQIDLLTTVFLKIDNEKVFYPNATLISKPISNYYRSPDMGDSILFSIAFSTPATKIATLK
DKIAEYLVQNPQNWYPDLLLLVKEIENVNKLNMNLVVTHTMNFQIFAEKNLRRTELVIAL
KRILEDLEIDYTLLPQDVRLTGHT
>Brassica_nigra_BniB014576-PA
MAVDSADRREVILKINDPDNGTSNNGVSGEETSGKIWRDGSYDFWTDGHGNLHKGIINNP
DGERSSAAASEEGKDNEPFEFRRGEDPPTKLIGQFLHKQQASGEISLDMDLSMEELQSKG
LTPVSESPASARANNNSDAAGRRDSRDGEGVVKCSGTAAAPTQRNSTNLLKMRTRSRLSD
PPTPTTTKPPLPPSGRIPKSGQMKSGFFGKSPRNNQGGGEEEEDDPFAEEDLPEEYRRDK
LSLWIVLEWLSLILIIAALVCTLSIRFLREKVIWDLNLWKWETMVLVLICGRLVSSWMVK
IVVFFVERNFLLRKRVLYFVYGVRKAVQNCLWLGLVLLAWHFLFDEKVAKATKTKALRKV
TKIIVCLLVGFLLWLVKTLLVKVLASSFHMSTYFDRIQESLFTQYVIETLSGPPLIEIQR
NEEEEERISVEVKKFQNPGGVGVEITTPGAQKSPVTVEKSPLLISRVLSDGGGDKKGITI
DSLHKLNTKNVSAWKMKRLMNIIRHGSLTTLDEQLQDPNLEDDKGNQIRSEFEAKLAARK
IFHNVAKPGSKQDISRFLPEDEAMKTVSLFEGATETNRISKSSLKNWVVNAFRERRALAL
TLNDTKTAVNRLHKMVNIVVGIIIVIIWLIILGITSTKFLVVMSSQIVVVAFIFGNMCKI
VFESIIYLFVIHPFDVGDRCEIDGVQLVVEEMNILTTVFLRFDNQKVVYPNSLLWTKSIG
NYYRSPDMGDGIEFSIHISTPAEKIMLIKQRITSYIEGKKDHWYPAPMIVFKDMESLNSV
RIAVWPTHRMNHQDMGEKWARRSQLVEEIAKICRELDIEYRLYPLDINVKTLPTPTGLPV
SDRLPPHWTAPGSSSK
>Brassica_nigra_BniB009173-PA
MAADSNDTRRDDVVVKIDGEDNESSNNGDGGKFWRESSYNFWHGDQKDKNGKPAGEDDGS
FDFMHRRNEKKTETDPPSKLINQFLDKQKASGDEISLDMEPNMPELQSNTVSPSPVTGSA
SPVTATVGYRNETVDAVRRRHNRVTLSPSVKESDSSEEDENIVDESEVVKCSSNRSLRTK
TLMKMKTRSRLMDPPTPSYPEMVSGRTPKSGHLKTGKNTKPGTPVQGMDLEEEEDPFSEE
DFPEGYKKDKINLGIIMEWIFLILIVAGLICSLVIPFLRGKKLWNLALWKWEVMVLVLIC
GRLVSSWIVKIFVFFVESNFMLRKRVLYFVYGIRKAVQNCLWLGLVLIAWHFLFDKKVER
EANTTVLKYVTKVLVCLLVAVIIWLIKTLLVKVLASSFHMSTYFDRIQESLFTQYVIETL
SGPPRVVIHIEEEKVANGTAGSKLSPPGPKTVTSSSPQVTIGSGRLQKSPTRVGKSPALS
RSGSKKEREDEGIRIDHLQRMNTKNVSAWKMKRLMNVIRKGALSTLDEQIQDTSTHEDDK
ATQIRSEFEAKLAARKIFQNVAEPCSRYIYIEDFMRFLTEDESERAMDLFEGASESHKIS
KSCLKNWVVNAFRERRALALTLNDTKTAVNRLHRIINVLVSIVIIIVWLLILGIATTKFL
LVISSQLLLVVFVFGNSCKTIFEAVIFVFVMHPFDVGDRCEIDGVQMIVEEMNILTTVFL
RYDNQKIVYPNSLLGMKPIANYYRSPDMQDAIEFFVHIATPHEKITALKQRILSYVDNKK
DHWHPSPMMVFRDMCGLNSVKIAMWPTHKMNHQDMGERFVRRGQLLEEIGRSCRELDIEY
RLYPLNINVKSIPPAATPITSDRIPLSWTQQRNA
>Brassica_nigra_BniB036334-PA
MSLDSTDRRDFVVKINGEESGAVGATGSSSNADGGNFWRESSYDFWDGEKGKNDDVGGES
FHFRQQREHSDALSDPPSTQTTSGGEISLDIDLNTTELQSNTLPTISESSSPFTAKGKAD
AVRRRQNRISLGGSSDEESRHYKTNRDLAEVMKKPLLRRNQTKSRLMDPPTPTHPAIDKT
EMRSGRKSGFLGKSSKPGTPSRTGMLEEDEEEDPFLDEDLPDVFKRDKLSIWVLLEWISL
VLIVTSLVCSLTVHSLRRKTWWKLDLWKWEVTVLVLICGRLVSSWIVRILVFSAEKNFVL
RKRVLYFVYGVRKSVQNTLWLGLVLLAWHFLFDKKVERETRTTAIRYVTRVLVCLLVAVI
IWLIKTLLVKVLASSFHMSTYFDRIQESLFTQYVIETLSGPPLMEIQRIEEEELKVTEDV
KSLEKLAGAKLPPALKATVKSFMKAGKGARLSRIGSDKEGDSEGIRIDQLQRMNTDNVSA
WNMTKLMNIIRKGALSTLDEHIQDTVEESEHATQIRSECEAKIAAKKIFHNVTEPGSRYI
HLDDFLRFLSEEESERAMALFEGASETLRISKSCLKNWVVKAFRERRALALTLNDTKTAV
NRLHRIINVLISIIIIIIWLLILGIATTKFLLVLSSQLLLVAFIFGNSCKTIFEAIIFLF
VMHPFDVGDRCEIDGVQLVVEEMNILTTVFLRYDNQKIIYPNSVLGTKPIANYFRSPDMG
DAVEFSVHIATPPEKIAAIKQRIISYIDFKKDHWYPAPMIVFLNMDDLKSVKIAVWLTHR
MNFQDMGERFIRRSQLLEEVGKACRELDIEYRLYPQGIHIRSFPPVTPGTSDRLPPACLH
QRSV
>Brassica_nigra_BniB027426-PA
MAVDPTNDRRDFIVKIDAEENDRLINKGDGGEKFSRESSYNFLHGGDQKEKEKSGYTSRG
DDLDDDGGGFDFTPRRNEPVDPPSKLIYQFLNKQKASGDEISLDMEPNMPELQSHTISPS
QVTATMGNGNEAIDNAVRRRHNRVTLSPPAKDNSDDSSEDEEDRVDETEVVKCSSNRMNK
TLMKTKTRSRLMDPPTPVYPDMHSGRTPKSGHLKSGNLKKTAKPGTPNANMDLEEEEDPF
SEEDFPEGYQKDKLSLWVIMEWIFLILIIAGLICSLVIPFLRGKELWNLALWKWEVMVLV
LICGRLVSSWIVRLLVYFVESNFLLRKKVLYFVYGIRKAVQNCLWLGLVLIAWHFLFDKK
VQRETGSHVLKYVNKVLVCLLVAVIIWLIKTLLVKVLASSFHMSTYFDRIQESLFTQYVI
ETLSGPPRVIHVEEEMAGAKLSPPDGPKVTIGSGRLRKSSTIIGKSQVLSRSGSKKEGED
EGIRIDHLQRMNTKNVSAWKMKRLMNVIRKGALSTLDEQIQDTSTHKDDKATQIRSENEA
KQAARKIFQNVAMPGSRYIYIEDFMRFLTEDESERAMNLFEEASESHRISKSCLKNWVVN
AFRERRALALTLNDTKTAVNRLHRIINILVSIVIIIIWLLILGIATTKFLLVISSQLLLV
VFVFGNSCKNLFEAVIFVFVNHPFDVGDRCEIDGVQMIVEEMNILTTVFLRFDNQKIVYP
NSLLGNKPIANYYRSPDMQEIVDFFVHIATPTEKTNALKQRILSYVDNKKDQWYPSPRIA
FREMCGLNSMKITIWATHKMNHHNMGERFVRRGQLLEEIGRSCRETDIEYRLYPLNINIK
SLPPAAAPIISDRVPLSWNNQQRNA
>Brassica_nigra_BniB026571-PA
MSNRIANVSVDGDIGMAESRTNNEGEVVINVSEASRDQSASPSTKVAESDTATAKPDPLS
IPQPEIYKFSGSVHKPPKIPGPNNEGLTRRKSLARSVYSKPNSRFGTQQSYRFDKIVEEH
GGSLRDHFGAASFSRNSFNRASPNNKSNRSVCSNAASKVAEKEETDENEEIYEKVKLHRV
KRGGMKPLALLELLLFLAILSTLVVSLTIDKVKEHCIWGLEVWKWCVLVMVTFSGMLVTN
WFMHLAVFVIEKNYLLRKKVLYFVHGLKKNVQVFIWFSLVLVAWVFLFDHDEKRSRKTTK
FLDFITWTIVSLLVGSIIFLVKTFALKVLASKFNVRNFFERIQESVFHQYVLQTLSGPPL
IEEAENVGRVPSTGHLSFTSTKDGTVRGKKVLDMGKVHKMKQEKVSAWTMRVLIEAVGAS
GLSTISNTLDEVSNEKEKADKEITNEMEAVAAAYDIFNNVAQPDHNYIEEEDLLRFMIKE
EVDLVLPLIEGGETGKITRNAFTDWVINVYTSRKALGHSLNDTKTAVRQVDKLITGVLSV
ITFIIWLVLLDIATTKFLVVFSSQFVGLAFMIGSTCKNIFESFVFVFVMHPYDVGDRCVV
DGVLLLVEEIDLLTTVFLKIDNEKVFYPNAVLISKPISNFYRSPDMGDSIEFSIAFSTPA
AKIATLKEKVIEFLVQNPQNWYPEPLLLVKAIENVNKLNLNLVITHTMNFQNFGEKNVRR
TGLVIALKRILEELDIDYTLLSQEVHLTGHK
>Brassica_nigra_BniB026572-PA
MAERRTTNGGDIVINVPEKSVSKDPAASPSSKVEASPKSDTGTPKLEPLSIPLPEIYKLS
GSVHKPPKTPSPITKGLTRRRSVYSKSNSRFGQQPSYRFDKTIVEENGGTTPKEHFGAAS
FSRASFNRASQSNRSNRSISSALSKVSEDETDENEEIYKKVKLHQGKRSGIKPLALLELL
VFVAILCLLVVSLTIDTVKEHCIWGLEVWKWCVLVMVTISGMFVTNWFMHIVVFIIERNY
LLRKKVLYFVHGLKKNVQVFIWFSLVLVAWVFLFDDDDKRSRKTKKFLDKITWTIVSLLV
GSIIFLVKTFALKVLASKFNVRNFFERIQESVFHQYVLQTLSGPPLIEEAEKVGREPSTG
HLSFTSTNGTVKEKKVLDMGKVHKMKQEKVSAWTMRVLMEAVGASGLSTISNTLDEVTHR
KEKTDKEITNEMEAVAAAYDIFNNVAQPNSSYIEEDDLLRFMIKEEVDLVLPLIEGGETG
KITRNAFTEWVINVYTSRKALGHSLNDTRTAVRQVDKLITGVMSVITFIVWLVLLDIATT
KFLLVFSTQFVGLAFMIGSTCKNIFESFVFVFVMHPYDVGDRCVIDGIILLVEEIHLLTT
VFLKIDNEKVFFPNATLISKPISNYYRSPDMGDSVEFSIAFSTPAAKIATLKEKIAEYLV
QNPNNWYPEPLLMVKAIENVNKLNLNVIFTHTINFQNFAEKNLRRTEMVIALKRILEELE
IDYTLLPQHVHLNGHK
>Brassica_nigra_BniB028402-PA
MAEQKSSNGGREVVINVSGELSSKMASPDSEKAMPTNKTSSSPEISKLIGSPHKPPRSPN
SSNAGLIQRKSFARSVYSKSKSRFVEPPCPVDTSNLEEEVKEQLGARFSFRRASPNNNST
RSVGSTTPLTPTKAVEVVEKNEDEEIYKKVKLSREMRRKISVLTLIEIAFFVVVLSSLVA
SLTIDVLKNYTFWGLEAWKWCVLVMVTFSGMLVTNWFMRFVVFLIETNFLLRRKVLYFVH
GLKKSVQVFIWLSLILVAWVFLFNHDVHRSPAATKILTAITRTLISLLTGSFLWLVKTLL
LKILAANFNVVNFFDRIQDSVFHQYVLQTLSGPPLIEEAERVGREPGTGHLSFASVVKKG
EVKEKKVIDMGKVHKMKREKVSAWTMRVLMDAVRTSGLSTISDTLDQQTTYGDGKGQGDR
GEITSEMEALAAAYHVFRNVAQPCFNFIEEEDLLRFMIKEEVDLVFPLFDGAAETGKITR
KAFTEWVVKVYTSRKALAHSLNDTKTAVKQLNKLVTAILMVVTLIIWLLLLEVATTKVLL
FFSTQMVALAFIIGNTCKNLFESIIFVFVMHPYDVGDRCVVDGVPMLVEEMNLLSTVFLK
LDNEKVYYPNAVLATKPISNYFRSPDMSETVEFSIAFSTPISKIAHLKERIADYLEQNPH
HWSPIHTVVVKEIENMNKLKMALYSNHTITFQEYSERNIRRTEQALAIKKILEDLHIDYS
LLPQHVHLTKSDKN
>Brassica_nigra_BniB028403-PA
MAYGDGKGQGDRVEITSEMEALAAAYHVFRNVAQPCFNFIEEEDLLWFMIKEEVDLVFPL
FDGAAESGKITRKAFTEWVLNILVTASLMVVTLIIWLLLLEVATTKVLLFFSTQMVALAF
IIGNTCKNLFESIIFVFVMHPYDVGDRCVVDGVPMLVEEMNLLSTVFLKLDNEKVYYPNA
VLATKPISNYFRSPDMSETVEFSIAF
>Brassica_nigra_BniB033767-PA
MTLYGSLQLSHGVGPCRNQGYYKPEDSAITRRLGIISMGSLSFGVPLGQHGFRNILLSDY
LRRPISSVPCGATAFRCHSFCAGVKVIEPPIRAATVVLAKSHGLIQQFPLVYKLVPATAL
LVFSLWGLVPLVRQGRNLLLNKKNDNGWKKSGTYHVMTSYVQPLLLWLGALFICRALDPV
VLPTEASKIVKDRLLNFVRSLSTVLAFAYCLSSLIQQTQKLFSETSDPNDARNMGFQFAG
KAVYSAVWVAAVSLFMELLGFSTHKWLTAGGLGTVLITLAGREILTNFLSSIMIHATRPF
VRNERIQIKIEGYEVSGTVEHVGWWSPTIIRGDHREAIHIPNHKFTVNVVRNITQKTHWR
IKTHLAISYLDVNKINNIVADMRKVLAKNPQVEQQKLHRRIFLEDVNPENQALVILISCF
VKTSHREEYLSVKEAILLDLLRVISHHRARLATPIRTIRKMHTAADMENAPFGESMYGPG
GVVASYRRPSVVIEPSYKIYGEDKSKSQKRPSKPTTAEQENKVSSPKSKETPSQDPKVST
TAKDTSEVSGVEKPKTKGSGSKTKSPKKETDGSTTSVSRSAVEENIVLGVALEGSKRTLP
IDEEEIRSSTKETDAKELTSAARRSGKRPAQVLYFAVKTLKETGHENVYDAVEKPLQLAQ
TAAVLEVQSHFLVASLVISWSITEIIRYSFFGLKEALGFAPSWHLWLRYSSFLVLYPTGI
TSEVGLVYLALPHIKTSEMYSVRMPNTLNFSFDFFYATILVLAIYVPGSPHMYRYMLGQR
KRALSKSKRE
>Brassica_nigra_BniB049588-PA
MAERTSKTGGEVVISVPDKGEAAASHSTDTDGKLTSPNNEGLARRKSFSRSVYSKPNSRF
AKQQSYRFDETIAEENVRAPRVGAAAQNEVDEEEPDENEEIYEKVKLHRVKRSGIKLRAL
LELALFVAILCTLVVSLTVDKVNKHLIWGLEVWKWCVFVMVTLSGMFMTNWFMHLAVFII
ERNYLLRKKVLYFVHGLKKNVQVFIWFSLVLVSWIFLFEEDDKHSRKTKKFLDLITWTIV
SLLVGSILFLVKTFALKVLASKFNVRNFFERIQESVFHQYVLQSLSGPPLIEEAERLGCK
PKRGHLSFMSTEDGSVKGKKVLDMGKVHKMKQEKVSALAMRVLIEAVRASGLSTISNTLD
EYSNRKGKTDKEITNEMEAVASAYDIFNNVSQPNRNYIDEDDLLRFMIKEEVDLVLPLIE
GAETGKITRKAFTEWVIKVYTSRKALGHSLDDTKTAVKQVDKLIAGVLTIITFIICTCKN
IFESFVFVFVMHPYDVGDRCVVDGVMLLVEEIHLLTTVFLKIDNEKVFYPNAVLITKSIS
NFYRSPDMGDFIELSIAFATPAAKIATFKKRIGEYLVQNPHHWYPEPMLMVKAIENVNKL
KMNLLVQHTINFQNFAEKNVRRTELFIAIKRVLEELEIDYTLLPQDVQLTSDK
>Brassica_oleracea_BolSC81t61261H
MGFQFAGKAVYSAVWVAAVALFMELLGFSTHKWLTAGGLGTVLITLAGREILTNFLSSIM
IHATRPFVRNERIQIKIEGYEVSGTVEHVGWWSPTIVRGDHREAIHIPNHKFTVNVVRNI
TQKTHWRIKTHLAISYLDVNKINNIVADMRKVLAKNPQVEQQKLHRRIFLEDVDPENQAL
VILISCFVKTSHREEYLSVKEAILLDLLRVISHHRARLATPIRTIRKMHTAADMENAPFG
ESMYGPGGVASRRSSVVIEPSYKIYGEDKSKSQRSASDTTNKVLDERGVKPGAKPVSKPA
GTAKDEAEVSGGAEKPKTKRSGSKTKAPKKDTTDGSTSSVSRSAIEENLVLGVALEGSKR
TLPIDEEEMPFSPKEADTKELTGSTRRSGKGTLVADKEQKDAQSHTVASTEL*
>Brassica_oleracea_BolC1t03543H
MMMRTVFLPLSHHKIHQASGYHNSLACKNRVYLTQTRLSSFSTRRDVWSLQLFETLRGFK
APVSSCSNAFVCRAALFPGGGSHGPIVKSTALVLTSRACDALHGNPHLMKLLSAVAILAF
GTWGIRPLMGLTRATLFEKGNDANSQKSSTQYIVVSYLQPLLLWSGALLFCRTLDPIVLS
SSASQAVKTRFLSFVRSMSTVLAFACCLSSLLQQVQKFFMETNNPADTRNMGFSFAGKAV
YTAAWVAAASLFMELLGFSTQKWLTAGGLGTVLLTLAGREARSIFILTNFLSSIMIHATR
PFVLNEWIQTKIGGYEVSGTVEHVGWWSPTIIRGDDREAVHIPNHQFSVNIVRNLTQRTH
WRIKTHLAISHLDVSKINSIVADMRKVLSKNPQIEQQKIHRRVFLEDVDPENQALRILIS
CFVKTSRFEDYLCVKEEVLLDLLRVIRHHGARLATPIRTVQRMRNETEVDSAGFSDIVFN
QAAMNRRLMLIEPSYKINGDDNAKSSRPKSSEQKGEEKDPEGEATDSKAETENNGSNTKK
EKPKNTNQKRRRKRVQENVSDGEGAREQTLKPKARQGTEKSKGDENARDVRGSGTSSSLE
ENIVLGVALDGSKRTLPIDEELEASSSLMES*
>Brassica_oleracea_BolC2t06504H
MFELFLFTIGPGVYYLLRSQFIFCYFQGFLLKNELIAILTAEDKEDFVYLTTGNLILTSH
CCQMDASSTGMAEPRSSNGGRDVVINVSGEEASRVSSKMASPESEKAMPINKNSSPEISK
LVGSPNKPPRPPNPSYDGLTQRKSFARSVYSKPKSRFVEPSLPVDTNILEEEVKEQLGAA
FSFSRASPNNRSTRSVGSTTPLTPSKAVEAEKDEDEEIYKKVKLSKEMRRKISALALLEL
AFFVVILSSLVASLTIDAVKRHNFWGLQVWKWCVLVMVIFSGMLVTNWFMRVVVFLIETN
FLLRRKVLYFVHGLKKSVQVFIWLSLILVAWVFLFNHDVDRSHAATKILNAITRTLITLL
TGSFLWLVKTLLLKILAASFNVVNFFDRIQDSVFHQYVLQTLSGPPLIEEAERVGREPRT
GQLSFASVVKKGEVKEKKVIDMGKVHKMKREKVSAWTMRVLVEAVRTSGLSTISDTLDEQ
AHGDGKEQADRGEITSEMEALAAAYHVFRNVAQPCFSYIEEYDLLRFMIKEEVDLVFPLF
DGAAETGRITRKAFTEWVVKVYNSRKALAHSLNDTKTAVKQLNKLVTAILIVITVVIWLL
LLEVATTKVLLFFSTQLVALAFIIGSTCKNLFESIVFVFVMHPYDVGDRCVVDGVPMLVE
EMNLLSTVFLKLDNEKVYYPNSVLAMKPISNYFRSPDMGETVEFSIAFSTPVSKIAHLKE
RIADYLEQNPQHWSPIHTVVVKQIEDMNKLKMALYSNHTITFQEYRERNIRRTEQSLAIK
KMLEDLHIDYTLLPQQVHLTKLDKI*
>Brassica_oleracea_BolC2t06960H
MAERRTSNGGDVVINVPEKEGFKDSAPSPSSHVPASPNSDTVTTKLEPLTILLPEINKFS
GSVHKPPKIPSPVTEGLTRRRSLSRSVYSKSNSRFGQQQSYRFDKTIVEENCGTPAEPFG
SASFSKPSLHKASPSNKSNKSTSSVALSKVDEDETDEHEEIYKRVKLHQVKRRGIRPLAL
LELLVFVAILATLVVCLTNGSVKKHRIWGLEVWKWCVLVMVTISGMFVTNWFMHFAVFII
ERNYLLRKKVLYFVHSLKKNVQVFIWFGLILVAWVFLFEDDDKRSRKAKKFLDAITWTLV
SLLVGSAIFLVKTYALKVLASKFNVRNFFERIQESVFHQYVLQTLSGPPLIEEAERVGRE
PSTGHLSFTSTNGTVEEKKVLDMGKVHKMKQEKVSAWTMRVLIEAVGASGLSTISHTLDE
SSNRKKRSDKEITNEMEAVAVAYDIFNNVAQPNSSYIEEDDLLRFMIKEEVDLVLPLIEC
SETGKITRKAFTEWVIKVYTSRKALGHSLNDTKTAVKQVDKILTGVLSVIAFIIWLILMD
IATTKFLVVFSSQFVGLAFMIGSTCKNIFESFVFVFVMHPYDVGDRCIIDGVVLLVEEID
LLTTVFLKIDNEKVFYPNATLISKPISNFYRSPDMGDSILFSIAFSTPAAKIATLKETIS
EYLVQNPQNWYPNFLFLVDAIENVNKLNLNLIVTHTINFQHFIEKRLRRTELVIAVKRIL
EELEIEYTLLPQDVHLIGHK*
>Brassica_oleracea_BolC2t06962H
MAERRISNGGDIVINVPEKEGFKDAAASPSTHVAASPNSDTATAKLEPLSIPLPFSGSVH
KPSKIPSPITEGLTRRRSLSRSVYSKSNSRFGQQQSYRFDKTMVEENCGTPTEPFRAASF
SNPSFNKAFSSIKSNRSTGPAALSRVNEDEMDETDENEEIYKRVKLHQVKRRGIRHLALL
ELLVFVAILCTLVVCLTNDSVKKHRIWGLEVWKWCVLVMVTISGMFVTNWFMHFAVFIIE
RNYLLRKKVLYFVHSLKKNVQVLIWFGLILVAWVILFDDDDRHSRKAKKFLDAITWTLVS
LLVGSAIFLVKTYALKVLASKFNVRNFFERIQESVFHQYVLQTLSGFPLIEEAERVGREP
STGHLSFTSTNGTVEEKKVLDMGKVHKMKQEKVCAWTMRVLIEAVGGSGLSTISHTLDEC
SNRKKKSNKEITNEMETVAVAYDIFNNVAKPNSSYIEEDDLLRFMIKEEVDLVLPLIECS
ETGKITRNAFTEWVIKVYTSRKALGHSLNDTKTAVKQVDKILSGVLFVVTFIIWLILMDI
ATTKFLVVFSSQFVGLAFMIGSTCKNIFESFVFVFVMHPYDVGDRCLIDGVVLLVEEIDL
LTTVFLKLDNEKVFYPNTTLISKPISNYYRSPDMVDSIPFSIAFSTPAAKIATLKETISE
YLVQNPQNWYPNPLLLVNAIENVNKLNLNLFVTHTINFQNITEKSLRRTELVIAVKRILE
ELEIDYTLLPQDHDLLWFNHSRNSV*
>Brassica_oleracea_BolC2t09805H
IHIYPARNLGVGLVRSSRSMGGGVRLSLLKSLYRSSTRISSSPSCRRLAEDTAIVRSSSR
PSPVSSFTHARAIGYGYGSWIVTSSSNLNAKPFPLLARAFSSQPDGTDWVHKAKDVFYET
ANKAKEASDELTPHVQQLLDANPYLKEVMVPVSLTMTGTLFAWVVMPKVLRRFHSYSMRS
SAALLPQGFSIDDVPYDKSFWGALEDPARYLMTFIAFAQIASMVAPTTVAAQYFFPALKG
AVILSLVWFLHRWKTNVITRVLSAKNVAGLDREKILTLDKVSSVGLFAIGLMASAEACGV
AVQSILTVGGVGGVATAFAARDILGNVLSGLSMQFSRPFSMGDTIKAGSVEGQVVEMGLT
TTSLLNAEKFPVLVPNSLFSSQVIVNKSRAQWRAIASKIPLQIDDLDKIPHISDEIKETL
RSNPKVFLGKEAPHCYLSRVEKSSAELTIGCNLKYMGKEELYATQQEVLLESVKIIKKHG
ASLGTTWDNSTL*
>Brassica_oleracea_BolC3t13133H
VKVYTSRKALAHSLNDTKTAVKQLNKLVTAILMVVTLVIWLLLLEVATTKVLLFFSTQMV
ALAFIIRNTCKNLFESIIFVFVMHPYDVGDRFVVDGVPMLVEEMNLLSTVFLKLDNEKVY
YPNALLGAQNPHHWSPIHTVVVKEIENMNKMKMALYSNHTITFQEYSERNIRRSEQALAI
KKILDDLHIDYSLLPQHVHLTKSDKN*
>Brassica_oleracea_BolC3t13137H
MDASSVGMTGSKSSNGKTEVVINVSGELSSKMASPDSAINKTSSPEISKLTGSPHKPPRS
PNLSNAGLIQRKSFARSVYSKSKSRFVEPPCPVDTSNLEEEVKEQLGARFSFRRASPNNN
STRSIGSTTPLTPSKAVEAAEKDEDEEIYKKVKLSKEMRRKISLLTLIEIAFFLAVLASL
VCSLTIDSLKKHTFWGLEVWKWCVLVMVTFSGMLVTNWFMRFVVFLIETNFLLRRKVLYF
VHGLKKSVQVFIWLSLILVAWVFLFNRDVDRSPGATKILTAITRTLISLLTGSFLWLVKT
LLLKILAANFNVVNFFDRIQDSVFHQYVLQTLSGPPLIEEAQRVGREPGTGHLSFASVVK
KGEVKEKKVIDMGKVHKMKREKVSAWTMRVLMEAVRTSGLSTISDTLDQTAAFGDGKEKG
DRGEITSEMEALAAAYHVFRNVAQPCFNFIEEEDLLRFMIKEEVDLVFPLFDGAAETGKI
TRKAFTEWVVKVYTSRKALAHSLNDTKTAVKQLNKLVTAILMVVTLIIWLLLLEVATTKV
LLFFSTQMVALAFIIGSTCKNLFESIIFVFVMHPYDVGDRCVVDGVPLLVEEMNLLSTVF
LKLDNEKVYYPNAVLATKPISNYFRSPDMSETVEFSIAFSTPISKIAHLKERIADYLEQN
PHHWSPIHTVVVKEIENMNKLKMALYSNHTITFQEYSERNIRRTEQALAIKKILEDLHID
YSLLPQHVHLTKSDKN*
>Brassica_oleracea_BolC3t13579H
MSNRIANVSVEGDIGMSERRTSNEGEVVINVSEASRDQSASPSKVAESHAGNPKPDPLII
PPPESYKFSGSTHKPPKVPTEGLTRRKSLARSVYSKPNSRFGQQQSYRYDKSTIVEENGG
TLREHFGAASFSRNSFNRASPNNNSNRSVRSNAMSKVAEEETDENEEIYEKVKLHRVKRG
GMRPLALLEFLLFVAILCTLVVSLTIDKVKERCIWGLVVWKWCVLVMVTFSGMLVTNWFM
HLAVFIIEKNYLLRKKVLYFVHGLKKNVQVFIWFSLVLVAWVFLFDHDEKRSRKATKFLD
FITWTIVSLLVGSIIFLVKTFALKILASKFNVRNFFERIQESVFHQYVLQTLSGPPLIEE
AESVGRVPSTGHLSFTSTKNGTVKGKKVLDMGKVHKMKQEKVSAWTMRVLIEAVGASGLS
TISNTLDECSNQKEKADKEITNEMEAVAAAYDIFNNVAQPNQNYIEEDDLLRFMIKEEVD
LVLPLIEGGETGKITRNAFTDWVVNVYTSRKALGHSLNDTKTAVRQVDKLITAVLSVITF
VIWLVLLDIATTKFLVVMSSQFVGLAFMIGSTCKNIFESFVFVFVMHPYDVGDRCVIDGV
ALLVEEIDLLTTVFLKLDNEKVFYPNAVLVSKPISNFYRSPDMGDSIEFSIAFATPAAKI
ATLKEKVTEFLVQNPQNWYPEPLLMVKAIENVNKLHLNLLVTHTMNFQNFGEKNVRRTGL
IIALKRILEELEIDYTLLSQEVHLTGHK*
>Brassica_oleracea_BolC3t13580H
MSERKITNGGDIVINVPEKQVSKDSAASPSSNAAASPKPNPGTVKLEPLSIPQPEIYKLS
GSVHKPPKTPSPNTKGLTRRRSVYSKSNSRFGQQQSYRYDKTIVEENGGTTPKEHFGAAS
FSRASQSNRSNRSISSALSKVSEDEADENEEIYKKVKLHQGKRSVMNPLALLELLIFFAI
LCLLVVSLTIDTVKEHCIWGLEVWKWCVLVMVTLSGMFVTNWFMHIVVFIIERNYLLRKK
VLYFVHGLKKNVQVFIWFSLVLVAWVFLFDDDDTRSRKTKKFLDKITWTIVSLLVGSIIF
LVKTFALKILASKFNVRNFFERIQESVFHQYILQTLSGPPLIEEAEKVGREPSTGHLSFT
STNGTVKEKKVLDMGKVHKMKQEKVSAWTMRVLMEAVGASGLSTISNTLDEVTHRKEKTD
KEITNEMEAVAAAYDIFNNVAQPNSHYIEEDDLLRFMIKEEVDLVLPLIDGGETGKITRN
AFTEWVINVYTSRKALGHSLNDTKTAVRQVDKLITGVMSVITFIVWLVLLDIATTKFLLV
FSTQFVGLAFMIGSTCKNIFESFVFVFVMHPYDVGDRCVIDGIILLVEEIHLLTTVFLKI
DNEKVFYPNATLVSKPISNFYRSPDMGDAVEFSIAFSTPAAKIATLKEKIAEYLVQNPHN
WYPEPLLMVKAIENVNKLNLNVLFQHTINFQNFAEKNLRRTEMVITLKRILEELEIDYSL
LPQQVHLTGQK*
>Brassica_oleracea_BolC3t16990H
MALDSTDRRDFVVKINGEESGAVGATGSSSNADGGNFWRESSYDFWDGEKGKNDDQELDV
GGESFHFRQQREHSDALSDPPAKQTASGGEISLDIEPPRGLPAISESSSPFTAKGKADAV
RRRQNRISLGGSSDEESRHYKANRDQAEVVKKPLLRRNQTKSRLMDPPTPTHPAIDKTEM
RSGRKTGFLGKSPKPGTPSRTGTLEEDEEEDPFLDEDLPDVFKRDKLSIWVLLEWISLVL
IVTSLVCSLTVHSLRRKTWWKLDLWKWEVTVLVLICGRLVSSWIVRILVFSAEKNFVLRK
RVLYFVYGVRKSVQNTLWLGLVLLAWHFLFDKKVERETRTTAIRYVTRVLVCLLVAVIIW
LIKTLLVKVLASSFHMSTYFDRIQESLFTQYVIETLSGPPLMEIQRMEEEEQKVTDDVKS
LEKLAGAKLPPALKATVKSFMKAGKGARLSRVGSVKEGDSEGIRIDQLQRMNTDNVSAWN
MTKLMNIIRKGALSTLDEHIQDTVEESEHATQIRSECEAKIAAKKIFHNVTEPGSRYIHM
EDFLRFLSEEESERAMALFEGASESLRISKSCLKNWVVKAFRERRALALTLSDTKTAVSR
LHRIINVLISIIIIIIWLLILGIATTKFLLVLSSQLLLVAFIFGNSCKTIFEAIIFLFVM
HPFDVGDRCEIDGVQLVVEEMNILTTVFLRYDNQKIIYPNSVLGTKPIANYFRSPDMGDA
VEFSVHIATPPEKIAAIKQRIISYIDFKKDHWYPAPMIVFLNMDDLKSVKIAVWLTHRMN
FQDMGERFIRRSQLLEEVGKACRELDIEYRLYPQGINIKSFPPVTPGTSDRLPPACLHQR
GA*
>Brassica_oleracea_BolC3t18052H
MSFRNSFKSHSTYKQIRSPGNQSEASPENRPILHDHDHHLGMAHRKTESSRSSLDDGRNA
PLERDSSYKFWQENTGTSEEPARTSLKDPTTINRQSGTLSDSFNFGSGKPQPPMEEPKSG
GEHRQWGGRGEITLDVDQDNDDVSHQTQPTPTSTARSSFDPARDLRVSFNVQKAGINFVG
SVPSSSTTPKSTTPSSCSPRTMRTNQESHQQEEEVVRCTSNRSSFQRKAELVSRTKTRSR
LQDPPQEEDTSYSGWRSGQLKSGLLGDIDEEDDPLAEEDIPDEYKKGKLDAITLLEWLSL
VAIIAALACSLSIPSWKKVRVWNLHLWKWEVFLLVLICGRLVSGWGIRIVVFFIERNFLL
RKRVLYFVYGVRRAVQNCLWLSMVLIAWRYLFDKKVQREADSKFLPYVTKILVCFLLSTI
LWLIKTLVVKVLASSFHVSTYFDRIQEALFNQYVIETLSGPPMIELSRIEEEEERAQQEI
FKLQNAGAKLPPDLCAAAFPPRKSGRVLNPKLSTVISKSAADGGISVKHLQSMNHKNISA
WNMKRLMKIVRHVSLTTLDEQMQETTNEDESTRQIRSEKEAKAAARKIFTNVARRGSKHI
YLDDLMRFLREDEAVKTMYLFEGAPETRKISKSALKNWLVNAFRERRALTLTLNDTKTAV
NKLHHMINIVTAIVIAVIWLVLLEIASSKILLFVSSQVVLLAFIFGNTVKTVFESIIFLF
IVHPYDVGDRCEIDDVQLVVEEMNILTTVFLRYDNLKIMYPNSLLWQKSISNYYRSPDMT
DTIEFCVHITTPHEKIATIRQRISNYIDNKPEYWHPSAKIVVKNVEQLNMVRLVIWPDHR
FNFQDILERWARRSVLVEEIIKILLELDIEYRFYPVGINVKAMPTVVSSRVPQGWSYKKI
ISTQSAGSSLDGNKADMERDSSYTVWQDIGTDDHTQGQKSGSFDFPQYRDEITLDVDEET
EDITNTPASGLDASKVSFKINDSSGSVRSRTYSTSFSSATMRMNLDPQDQDEEVVVRCSS
MRKTELVSRAKARSRLIDPPQEEEQQYSSWMGTSEQLRSGLLARQSSLEEEDDHSLAEED
VPEEYRRTKMDAITLLQWLSLISVVVLLVLSLGLHSWRDTTLWKLHLWKWEVVFLVLICG
RLVSGMGIRIIVFFIERNFLLRKRVLYFVYGVKTAVQNCLWLGLVLIAWHFLFDKKVERE
TQSDVLLLVTKILTCFLLSTILWLIKTLVVKVLASSFHVSTYFDRIQEALFHHYLIETLS
GPPMLELSRIEEEEERAQEEIFKMQKGGADLSPDLYSAAFPPEKNGSVSNSVKTPIIPKT
GTDSGITMNDLNRMNQKNVSAWNMKRLIKIVRHVSLTTLDEQALQNTSEDESIRQIRSEK
EAKAAARKIFKNVAQRGTKHIYLEDLMRFLRADEAIKTMSLFEGALVTKKITKSALKNWL
VNAFRERRALALTLNDTKTAVNKLHHMINFLTAIVIVIIWLVLLEIATSKSLLFLTSQVV
LLAFMFGNSLKTVFESIIFLFIIHPYDVGDRLVIDTVEMVVEEMNILTTVFLRADNLKIV
YPNILLWQKAIHNYNRSPDMGDEVQCCVHITTPPEKIVAIKQRISSYIDSKPEYWYPKAD
IIVKDVEDLNIVRLAIWPRHKINHQNMGEKFTRRALLVEEVIKILLELDIQYRFHPLDIN
VKTMPTVVSSRVPPGWSQNPDIQGN*
>Brassica_oleracea_BolC3t21471H
MAADSNDTRRDVVVKIDGEDNESSNNGEGGKFWRESSYNFWHGDQKDKNGKPHGGQDDGS
FDFMHRRNEKTAETDPPSKLINQFLDKQKAAGDEISLDMEPNMPELQSNTVSPSPVTGSA
SPGGYRNETVDAVRRRHNRVTLSPSVKESDSSEEDENRVDESEVVKCSSNRSLRTKTLMK
MKTRSRLMDPPTPSYPEMVSGRTPKSGHLKTGKNTKPGTPVQDLEEEEDPFSEEDFPEGY
KKDKLNLGIVVEWIFLILIIAGLICSLVIPFLRGKKLWNLALWKWEVMVLVLICGRLVSS
WIVKIFVFFVESNFMLRKRVLYFVYGIRKPVQNCLWLGLVLIAWHFLFDKKVERETNTTV
LKYVTKVLVCLLVAVIIWLIKTLLVKVLASSFHMSTYFDRIQESLFTQYVIETLSGPPLV
VIHIEEEKAANGMGGAKQSPPGPKTVSSASPQVTIGSGRLQRSPTRVGKSPALSRSGSKK
EGGEDDGIRIDHLQRMNTKNVSAWKMKRLMNVIRKGALSTLDEQIDTSTHEDDKATQIRS
EFEAKLAARKIFQNVAEPGSRYIYIEDFMRFLTEDESERAMDLFEGASESHKISKSCLKN
WVVNAFRERRALALTLNDTKTAVNRLHRIINVLVSIVIVIIWLLILGIATTKFLLVISSQ
LLLVVFVFGNSCKTIFEAVIFVFVMHPFDVGDRCEIDGVQMIVEEMNILTTVFLRYDNQK
IVYPNSLLGTKPIANYYRSPDMQDAIEFFVHIATPHEKITALKQRIISYVDNKKDHWHPS
PMMVFRDMCGLNSVKIAMWPTHKMNHQDMGERFVRRGQLLEEIGRSCRELDIEYRLYPLN
INVKSIPPAATPITSDRIPLSWTQQRNA*
>Brassica_oleracea_BolC4t24125H
MMMRSVSLPLSHHKIHEASGYHNNSACKNRVYLTRTGLSSCSTRQDVWSLQLLESLSGSK
SPVSSRCNALVCRAALFPWVGSEGPIVKSTSVILARAYDALRGNPHLMKLIPAVGILAFA
TWGLRPLLHLTRTTFFEKGNDANSQKSSTQHLVVSYLQPLLLWSGALLLCRTLDPIVLSS
SASQAIKTRLLSFARSMSTVLAFACCLSSLLQQAQKFFMETNNPADTRNMGFSFAGKAVY
TAAWVAAASLFMELLGFSTQKWLTAGGLGTVLLTLAGREILTNFLSSIMIHATRPFVLNE
WIQTKIGGYEVSGTVEHVGWWSPTIIRGDDREAVHIPNHQFSVNIVRNLTQKTHWRIKTH
LAISHLDVSKINNIVADMRKVLSKNPQIEQQKIHRRVFLEEIDPENQALRILISCFVKTS
RFEEYLCVKEAVILDLLRVIRHHGARLATPLRTVQRMRNEAEVDSAAFSDIVFNQAAMNR
RYMLIEPSYKINSDDNAKSSLPNSVQKSEEKDPEGEPSESNTEAKDYGSVLVSEAKKEKP
KAGLDSNSSTGTKGTRASSSEQPAEQKSEEKKKESASGELNKAEKEDVSDGEAATEQTLK
PKSRQGTEKSNGDQKARDGGGGSGASSSLEENIVLGVALDGSKRTLPIDEELEASGVLTE
SEELGVGSE*
>Brassica_oleracea_BolC6t36001H
MAVDPTNDRRDFIVKIDDEEKDQLINKGEGGKFSRESSYNFLNGDEKEKSGYTSGGEDLD
DGEGFDFTPRRNEPVDPPSKLIYQFLNKQKASGDEISLDMEPNMPELRTHTISPSQVTAT
MGNRNEAIDAVRRRHNRVTLSPSVKDSDDSSESEEEDRVDETEVVKCSSNRTTKTLMKTK
TRSRLLDPLTPCHPDMHSGRTPKSGNLKPGFGGKTAKPGNPNPDLEEEEDPFSEEDFPEG
YQKDKLSLWVIMEWIFLILIIAGLICSLVIPFLRGKELWNLALWKWEVMVLVLICGRLVS
SWIVRLLVYFVESNFLLRKKVLYFVYGIRKAVQNCLWLGLVLIAWHFLFDKKVQRETGSH
VLKYVNKVLVCLLVAVIIWLIKTLLVKVLASSFHMSTYFDRIHESLFTQYVIETLSGPPR
VVHVEEEMAGAKLSPPDPGPKVTIGSGRLKKSPTIIGKSQVLSRSGSKKEREDQGIRIDH
LQRMNTKNVSAWKMKRLMNVIRKGALSTLDEQIQETSTHKDDKATQIQSENEAKQAARKI
FQNVAMPGSRYIYMEDFMRFLTEDESERAMNLFEEASESHRISKSCLKNWVVNAFRERRA
LALTLNDTKTAVNRLHRIINILISIVIIIIWLLILGIATTKFLLVISSQLLLVVFVFGNS
CKNLFEAVIFVFVNHPFDVGDRCEIDGVQMVVEEMNILTTVFLRFDNQKIVYPNSLLGNK
PIANYYRSPDMQEIVDFFVHIATPTEKITALKQRILSYVDNKKDLWYPSPRIAFREMCGV
NSMKITIWATHKMNHHNMGERFVRRGQLLEEIGKSCRETDIEYRLYPLNINVKSLPPAAA
PIISDRMPMSWNNQQRNA*
>Brassica_oleracea_BolC6t40270H
MAVDSTDRREVILKINDHPDNATTTTNGGASGETPGKIWRDGSYDFWTDGHGNLHKGERS
SAAASEEGKDNEPFEFRRGGEDPPTKLIGQFLHKQQASGEISLDMDLSMDELQNQSKGLT
PVSESPASAKANNNNIGEVVVKCSGAAAPAQRSSTNLLKMRTRSRLSDPPTPKPPLPPSG
RIPKSGQMKSGLFGKSPRNHQNDDEEDDPFAEEDLPEEYRKDKLSLWIVLEWLSLILIIA
ALVCTLSIRFLRDKVIWELHLWKWEAMVLVLICGRLVSSWIVKIVVFFVERNFLLRKRVL
YFVYGVRKAVMNCLWLGLVLLAWHFLFDEKVAEAANTKALRKVTKIIVCLLVGFLLWLVK
TLLVKVLASSFHMSTYFDRIQESLFTQYVIETLSGPPLIEIQRNEEEEERISVEVKKFQN
PGGGGVEAQKSPVEKSPLLISRVLSEGGGDKKGITIDSLHKLNTKNVSAWKMKRLMNIIR
HGSLTTLDEQLQDPNLEDDKGNQIRSEFEAKLAARKIFHNVAKPGSKFIYLKDISRFLPD
DEALKTLSLFEGATETNRISKSSLKNWVVNAFRERRALALTLNDTKTAVNRLHKMVNIVV
GIIIVIIWLIILGITSTKFLVVMSSQVVVVAFIFGNMCKIVFESIIFLFVIHPFDVGDRC
EIDGVQMVVEEMNILTTVFLRFDNQKVVYPNSLLWTKSIGNYYRSPDMGDGIEFSIHITT
PAEKIMLIKQRITNYIEGKKDHWYPAPMIVFKDMESLNSVRIAVWPTHRMNHQDMGEKWA
RRSQLVEEIAKICRELDIEYRLYPLDINVRTLPTPTGLPVSDRLPPHWAAPGSSSK*
>Brassica_oleracea_BolC7t41069H
MDFRNSFKSHSSYKQIRSPGDQSETSTPEHRPILHDPDMDHDKTESSSSIHEEGRDAPVD
RDPSYNFWQDNKTSDHATVAAAAAGTSGREPTGMTRKSGRLSRSFNFGSGKPPPLEESPT
KMAGGEITVDVDQENEEDASRHTLPTPASTARTSFDASRELRVSFKVREAGSTTFTGSVA
SSSTTTPSSSSSATLRTNQDTQQQQEDEVVRCTSNTSFQRKSELISRVKTRSRLQDPPRE
EDTPYSGWRSGQLKSGLLGDIDEEDDPLADEDVPDEYKRGKLDAITLLEWLSLVAIIAAL
ACSLSIPSWKKVRLWNLHLWKWEVFLLVLICGRLVSGWGIRIIVFFIERNFLLRKRVLYF
VYGVRRAVQNCLWLGLVLLAWHFLFDKKVQRETKSKFLPYVTKILVCFLLSTILWLIKTL
VVKVMASSFHVSTYFDRIQEAMFNQYVIETLSGPPMIEMSRIEEEEEKAQEEIFKMQNAG
ANLPPDLCAAALAPGKSGRVMNPKLSPIIPKTTADSGISMEHLHRMNHKNISAWNMKRLM
KIVRHVSLTTLDEQMLESTYEDESTRQIRSEKEAKAAARKIFKNVAQRGAKHIYIDDLIR
FLREDEAMKTMSLFEGAPETRRISKSALKNWLVNAFRERRALALTLNDTKTAVNKLHHMI
NIVTAIVIVVIWLVLLEIASSKVLLFVSSQVVLLAFIFGNTVKTVFESIIFLFIVHPYDV
GDRCEIDDVQLVVEEMNILTTVFLRYDNLKIMYPNSLLWQKSISNYYRSPDMGDAIEFCV
HITTPVEKIATIRQRISNYIDNKPEYWHPSAKIIVKNVEGLNMIRLVIWPDHRFNHQDML
ERWSRRSVLVEEVIKILLELDIQHRFYPHDINVKTMPTVVSSRVPQGWSENPA*
>Brassica_oleracea_BolC9t58531H
MAERRASNGGEVVINVLDKEASKDDPSPSPSSKVEASPKSDIETAKLEPLSIPPPEIYKL
PGSAHKPPKVPSPSTEGLVRRRSLSKSVYSKSNSRFGQQQSYRFDKTIVEENSGTPKEHY
GANSFSRTSFNKASPSNKSNRSISSAAMSRVDEDETDENEEIYKQVKLHQVKRSGIRPLA
LIELLLFVATLCTLAVSLTYDTVKKHHIKGLEVWKWCVLVMVTLSGMFVTNWFMHLAVFI
IERNYLLRKKVLYFVHSLKKNVQVFIWFSLILVAWVLLFDDDDKHSRKTKRFLHFITWTI
VSLLIGSILFLAKTYALKVLASKFNVRNFFERIQESIFHQYVLQTLSGPPLIEEAERVGR
EPSTGHLSFTSTSGTVKEKKVLDMGKVHKMKQEKVSAWTMRVLIEAVGASTISNTLDESI
NRKKRADKEITCEMEAVAVAYDIFNNVAQPNSSYIEEDDLLRFMIKEEVDLVTPLIEGAE
TGKITRNAFTEWVIKVYTSRKALGHALNDTKTAVKQVENLITGVLSVVTFIIWLILLDVL
TTKFLVVFSAKFVGFAFLFGSTCKNIFESFVFVFVIHPYDVGDRCVVDGVMLLVEQIDLL
TTVFLKIDNEKVFYPNATLISKPISNFYRSPDMGDSILFSIAFSTPTAKIATLKDKISEY
LVQNPQNWYPDLMLFVKEIENVNKLNLNLVVTHTMNFQIFVEKNLRRTELVIALKRILED
LEIDYTLLPQDVRLTGHK*
>Brassica_oleracea_BolC9t58532H
MLSQNGWQVDKLISGVLYVVIFIIWLVLLDVLTTKFLVVFSAKLVGLAFIVGSTCKNIFE
SFIFVFVMHPYDVGDRCVVDGVALLVEEIDLLTTKFLKLDNEKVFYPNATLISKPISNYY
RSPDMGDSILFSIAFSTSAAKIATLKEKVKEYLVQNTQNWYPEFLLFVQAIENVNKLNLN
LVVTHTMNFQNFGEKNLRRTDLVIALKRILEDLEIDYTLLPQNVHLTGHK*
>Brassica_oleracea_BolC9t59309H
MDASSNGIAERKSSNGGREVVINVPGEEASRVSFKMESLEIEKAVPITKSSSPEISKLSD
SPNKPPRPPNPSIEGLTQRKSFARSVYSKPKSRFVEPSRPVDTSTLEGDVKEPLGAVISI
SRGSPNNKSTRSVGSATPSKAADVEKDEDEEIYKKVKLSKEMRKRVSALTLVELAFFIAV
LSALVASLTIDVLITYTVWGLEVWKWCVLVMVTFSGMLLTNWFMHLVVFLIETNFLLRRK
VLYFVHGLKKSVQVFIWLSLILIAWVFLFNRDVDRSPTATKILTAITRTLISLLTGAFLW
LVKTLLLKILAANFNVVNFFDRIQESVFHQYVLQTLSGPPLMEEAEKVGREPSTGHLSFT
SVGKKGTVKGKKVIDMGKVHKMKREKVSAWTMRVLVEAVRTSGLSTISDTLDETAYGDAK
EQAERGEITSEMEALAAAYHVFRNVAQPCFSYIEEEDLLRFMIKEEVDLVFPLFDGAAET
GRITRKAFTEWVVKVYTSRKALAHSLNDTKTAVKQLNKLVTAILIVITIVIWLLLLEVAT
TKVLLFFSTQLVALAFIIGSTCKNLFESIVFVFVMHPFDVGDRCVVEGVPMLVEEMNLLS
TVFLKLDNEKVYYPNSVLATKPISNYFRSPDMGETVEFSIAFSTPVSKIAHLKERIAEYL
DQNPQHWSPIHTVVVKEIENMNKLKMALYSNHTITFQEYSERNIRRTAQSLAIKKMLEDL
HIDYTLLPQQVLLTKLDKN*
>Brassica_oleracea_BolC9t59458H
MSLYGSLQLSHGFGLVRNQWCYKPQNSAIRRRPHVSKGPFLLDSPLGQHGFRNILLSDYL
RRPICSVPCRTTTFRCHAFSAGGNVIEPAIKAATLVLAKSHRLLQQFPLVYKLVPAVALL
IFSLWGLVPLVRQGRNLLLNKNDNGWKKSGTYHIMTSYVQPLLLWSGALFICRALDPIVL
PTEASKIVKDRLLNFVRSMSTVLAFAYCISSLIQQTQKLFSETSDPNDTRNMGFQFAGKA
VYSAVWVAAVSLFMELLGFSTQKWLTAGGLGTVLITLAGREILTNFLSSVMIHATRPFVL
NEWIQTKIEGYEVSGTVEHVGWWSPTIIRGEDREAIHIPNHKFTVNVVRNLTQKTHWRIK
THLAISHLDVNKINNIVADMRKVLAKNPQVEQQRLHRRIFLENVNPENQALVILISCFVK
TSHFEEYLCVKEAILLDLLRVISHHRARLATPIRTIRKMYTDADMENAPFGESMYGPGGV
ASRRPLMLIEPSYKINGEDKSKSQNRASKPTTAEQENKAPSSPKTKETPTSPDPKANVKA
GESDTNKVPDDKPGTKPVSKPATIAKDTTEASGKAKRSGGATPKNDTQKETDGSTSSMSL
EENIVLGVALEGSKRTLPIEEEMHSSPPTETTDGKELTGAARRSGNGTTLVAEKEQKDGQ
SQTSSSGAASSENNEMERK*
>Brassica_oleracea_BolC3t13131H
MKKWQVYVMVISIFVHLAASRAESIFDRERKVEITNKLGGGLTLHCKSKDDDLGVQTLAP
DSSWSFKFSPAVFKTTLFFCNFKWGGESHWFDIYDDNRDGDVFLKLDNDKVYYPNALLAT
KPISNYFRSPDMSETVEFSIAFSTPISKTAHLKERIADWSRIRIIGHLVVVKDIENMNKL
KMPSRKDIQNYS*
>PAC:16413458
MSGFCERKVSEKLKTIIQLLALNQENCELSFVYLYRNSQIPWHQRQSKFELRYDIEIIIVSTPFQAWFILLHYNFLVNSKSAINIDTNAAGKSRYHFVKINLSSHAMRQDDGSIHLFNCIRGPIVPVSARCNVFLCRSILAPGGGNEIPIVRSAAMLFSRSYDAFRGSPLVLRLIPAVGILLFATWGVGPLIRLGRIFFLNRTDVNWKKSRTHYVMTSYLQPLLLWVGAILVCRAVDPVVLPSEASQVVKQRLLNFIQSLSTVLAFAYCLSSLIQQAQKSFMETNTSSEARSMGFAYAGKAVYSAVWVAAISLFMELLGFSTQKWLTAGGLGTVLLTLAGREILTNFLSSVMIHATRPFVVHEWIQTKIEGYEVSGTVEHVGWWSPTIIRGDDREAVHI…
>PAC:16422590
MGNQSCLDKTLPKSGVSLLLDSFQLASLPGAIKRYDCMLLVRLSGESFPVEQCLLLEPEVQTTIKECYGKRQVALIECHPFIACFGLEDQLILCAFMFGHYHCIQIPVNLRPHRSNYALRRSSFTLAAKAFELPAVKAASVALTRSCNVLQGSPLILKLVPAVGILIFAVWGLAPVVRQTRTLLLNKNDNNWKKSSTYYVMTSYIQPILLWTGALLICRALDPVVLPTEASQIVKQRLLNFVRSLSTVLAFAYCLSSVIQQAQKFFTETSDPSEARNMGFQFAGRAVYSAVWVAAVSLFMELLGFSTQKWLTAGGLGTVLLTLAGREIFTNFLSSIMIHATRPFVLNEWIQTKIEGYEVSGTVEHVGWWSPTIIRGEDREAVHIPNHKFTVNVVRNLSQ…
>PAC:16407341
MDAKPSSNAQREKAINVVERKSGNGEVVITVSGEGKAQDPKVSSSECLGPGESREDCLPTAAGESMLISCSSPEIARFSPSSNKPPKIPTRNETLTRRKSLARSLHSKPKSRFVEQSYAVDPNTLDEDDILSLREQIGANSPSRHSFDRGSPNNISGRSIRTNSMTPKTPLVPHPGEDENDDEEIYKKVKRNKEKRGRVSAKLSIELVLFACLVGLLAASLTVNTLEKFVIWGLEIWKWCVLVMVIFSGMLLTNWFMHFVVFLIEKNFLLQKKVLYFVHGLKKSVQVFIWLSLILITWVLLFKHGVKRSDTAMMFLNCVTRTLISLLIGAFLWLVKTLLLKILASSFNVNNFFDRIQESVFHQYVLQILSGPPLMEEAERVHRSESTGQLSIRSTKKGK…
>PAC:16405711
MAAVRFSVLKSLCNAIGPSFKLQSIRSYKSCANHTRHTDFYHLRSTYGYCNYHQGEFHSPRNIANAYVQVLGYQSPFSSKCSKTKPVTSYSSSSSILRSQNTMLVMLTSSTFGQPSHALSFSTKADKPGDLHVPGASSSSEADVSNSGLAGTDLLDKLKDAWQSAVDAVTYTGQKAKETSNELNPYVQQMLDTYPYLKNIVVPVTFTLTCTMLVWVVMPRILRRFHKYAMRGRTSLLPGDQVPYEKSFWGSLEDPVRYLVTFIAFSQIGMMVAPTTLASQYIIPAWRGAVILSFVWFLYRWKTNVFYRASASQNLAGLDREKILTLDKVSSVGLFVIGLMALAEACGVAVQSILTVGGIGGVATAFAAKDVLGNVLTGLGMQFTKPFSLGDTIKAGSVE…
>PAC:16415979
METVKGMTEKKGTNDVLLQISIPEETDGQSKSYSASNNNTQVGSSPKGNVNDQTLELLSSTSPGTPAMTPRTPGKPPKIPTQPISRQNSLSSSSMPKPKSRFSEPVQAKKSSSPAPGSPVNRTDSVSKDSTGEEEEEDDDEVYKTAVLEVSKKKTRKRRRVSVLLEWTVFLGLIGILVASLTVDKLENTSIWSLPLWRWCILLEVIVCGQLVTEWFVKILVFSIERNFMLRKKVLYFVYGVKKSFRVFLWFGLILLAWGLLFNHGVARSRRTKRILSYITRALAAFLIGAALWLLKSLLVKTLAASFHVTRFFDRIQDSIFHQYVVQTLSGPPLMQMGPQLGRTNSQLSFRNDKTKKQEMVDVEKLNKSNQQKISAWDMKGLVDIVSGSGLYTLSHSLD…
>PAC:16412922
MEFSLKKSFRSSGSYKSSRVSPNAEDKDTRNPKQEELPILLHLDAVDRQCHRQGRRQDQTVKAVDPTKPNNDNNFASSDSSSSSLTSVLARNRAGNDISAGEITVDIDGLESEDSRRGAAAERKSFVTSPTPLDISKELRVSFDVPGPNSPDASVESSMHSTKKRGGTLERRVDEVLRCTSNASFQRRSSLLSRVKTRSRLQDPNVQEDQRLSGWMGKSGQLKSGMMAKAMEDEEDDPLAGEDLPEEYRRFAKFNALTLIQWFSLLLIVSALVSSLSIRSWKKKTLWDLRLWKWEVFLLVLICGRLVSGWGIRLIVFFIERNFLLRKRVLYFVYGLRKAVQNCCWLGLVLLTWHLLFDKKVEGETNSKFLRYVTKILWCFLVGNLLWLLKTLMVKVLAS…
